# Supplementary material for: Mtb HLA-E-tetramer-sorted CD8+ T cells have a diverse TCR repertoire
Source: iScience. 2024 Feb 15;27(3):109233. doi: 10.1016/j.isci.2024.109233 (PMC10909886; doi:10.1016/j.isci.2024.109233)
Supplement: Table S2. Complete data of TCR Vα and Vβ sequences and CDR3αβ sequences from all individuals from the RNAseq dataset, as further explained in the STAR Methods [file mmc2.xlsx]

## Sheet: D1-CD8
	Sample ID
	Donor	Population		cloneId	cloneCount	clonalSequence	nSeqCDR3	aaSeqCDR3		allVHitsWithScore	allDHitsWithScore	allJHitsWithScore	allCHitsWithScore	allVAlignments	allDAlignments	allJAlignments	allCAlignments	refPoints
	D1	CD8		0	13	TGTGCCAGCAGTTCTAGGCTCGATGAGCAGTTCTTC	TGTGCCAGCAGTTCTAGGCTCGATGAGCAGTTCTTC	CASSSRLDEQFF		TRBV27*00(106,9)		TRBJ2-1*00(111,2)		327|340|364|0|13||65.0		28|42|70|22|36||70.0		:::::::::0:-4:13:::::22:-8:36:::
	D1	CD8		2	4	TGTGCTTCAGCTTCAGCTGCAGGCAACAAGCTAACTTTT	TGTGCTTCAGCTTCAGCTGCAGGCAACAAGCTAACTTTT	CASASAAGNKLTF		TRAV38-2DV8*00(96,3)		TRAJ17*00(146,3)		333|340|369|0|7||35.0		27|52|83|14|39||125.0		:::::::::0:-9:7:::::14:-7:39:::
	D1	CD8		3	4	TGCAGCGTTGAAGAGTGGAGGAACAATGAGCAGTTCTTC	TGCAGCGTTGAAGAGTGGAGGAACAATGAGCAGTTCTTC	CSVEEWRNNEQFF		TRBV29-1*00(103,8)	TRBD2*00(25)	TRBJ2-1*00(111,3)		321|335|355|0|14||70.0	26|31|48|16|21||25.0	25|42|70|22|39||85.0		:::::::::0:0:14:16:-10:-1:21:22:-5:39:::
	D1	CD8		4	4	TGTGCCGTGAACCAGGCAGGAACTGCTCTGATCTTT	TGTGCCGTGAACCAGGCAGGAACTGCTCTGATCTTT	CAVNQAGTALIF		TRAV12-2*00(93,8)		TRAJ15*00(176,3)		330|342|363|0|12||60.0		22|49|80|9|36||135.0		:::::::::0:-1:12:::::9:-2:36:::
	D1	CD8		5	4	TGTGCCATCCGCCAGAACACTGAAGCTTTCTTT	TGTGCCATCCGCCAGAACACTGAAGCTTTCTTT	CAIRQNTEAFF		TRBV2*00(111,3)		TRBJ1-1*00(108,8)		330|337|367|0|7||35.0		21|40|68|14|33||95.0		:::::::::0:-10:7:::::14:-1:33:::
	D1	CD8		6	3	TGTGCTGTGAGAGACCCCTCTAACGACTACAAGCTCAGCTTT	TGTGCTGTGAGAGACCCCTCTAACGACTACAAGCTCAGCTTT	CAVRDPSNDYKLSF		TRAV3*00(106,7)		TRAJ20*00(169,7)		327|342|363|0|15||75.0		22|46|77|18|42||120.0		:::::::::0:-1:15:::::18:-2:42:::
	D1	CD8		7	3	TGTGCAGCAAGTATAGGAACTGGAGGCTTCAAAACTATCTTT	TGTGCAGCAAGTATAGGAACTGGAGGCTTCAAAACTATCTTT	CAASIGTGGFKTIF		TRAV13-1*00(126,7)		TRAJ9*00(148,3)		324|339|357|0|15||75.0		26|50|81|18|42||120.0		:::::::::0:2:15:::::18:-6:42:::
	D1	CD8		9	3	TGCGCCAGCAGCTTGGACGGGACAGACGAGCAGTACTTC	TGCGCCAGCAGCTTGGACGGGACAGACGAGCAGTACTTC	CASSLDGTDEQYF		TRBV5-1*00(125)	TRBD1*00(40)	TRBJ2-7*00(85)		327|343|363|0|16||80.0	11|19|36|17|25||40.0	25|39|67|25|39||70.0		:::::::::0:0:16:17:1:-5:25:25:-5:39:::
	D1	CD8		10	3	TGCGCCAGCAGTCAATCACATGAAAAACTGTTTTTT	TGCGCCAGCAGTCAATCACATGAAAAACTGTTTTTT	CASSQSHEKLFF		TRBV23-1*00(158,3)		TRBJ1-4*00(136,7)		330|347|367|0|17||85.0		26|43|71|19|36||85.0		:::::::::0:0:17:::::19:-6:36:::
	D1	CD8		12	3	TGCGCCAGCAGAGGTACCGGGGAGCTGTTTTTT	TGCGCCAGCAGAGGTACCGGGGAGCTGTTTTTT	CASRGTGELFF		TRBV23-1*00(131,7)		TRBJ2-2*00(150)		330|341|367|0|11||55.0		25|43|71|15|33||90.0		:::::::::0:-6:11:::::15:-5:33:::
	D1	CD8		14	2	TGTGCAATGAGAGCGTTTACTACCTCAGGAACCTACAAATACATCTTT	TGTGCAATGAGAGCGTTTACTACCTCAGGAACCTACAAATACATCTTT	CAMRAFTTSGTYKYIF		TRAV14DV4*00(87,5)		TRAJ40*00(215)		333|346|370|0|13||65.0		19|50|81|17|48||155.0		:::::::::0:-4:13:::::17:1:48:::
	D1	CD8		15	2	TGTGCCAGCAGTTTATCCAGCCGGAGCTCCTACGAGCAGTACTTC	TGTGCCAGCAGTTTATCCAGCCGGAGCTCCTACGAGCAGTACTTC	CASSLSSRSSYEQYF		TRBV28*00(110)		TRBJ2-7*00(175)		327|343|364|0|16||80.0		16|39|67|22|45||115.0		:::::::::0:-1:16:::::22:4:45:::
	D1	CD8		16	2	TGTGCCAGCAGCCCCGATGCAGGGAACACCGGGGAGCTGTTTTTT	TGTGCCAGCAGCCCCGATGCAGGGAACACCGGGGAGCTGTTTTTT	CASSPDAGNTGELFF		TRBV4-2*00(92,5),TRBV7-3*00(87,5),TRBV7-4*00(87,5),TRBV7-8*00(87,5),TRBV7-9*00(87,5)		TRBJ2-2*00(112,5)		327|340|364|0|13||65.0;330|342|367|0|12||60.0;330|342|367|0|12||60.0;330|342|367|0|12||60.0;330|342|367|0|12||60.0		21|43|71|23|45||110.0		:::::::::0:-4:13:::::23:-1:45:::
	D1	CD8		17	2	TGTGCAGCAAGTAAAGGGAAAACCTCCTACGACAAGGTGATATTT	TGTGCAGCAAGTAAAGGGAAAACCTCCTACGACAAGGTGATATTT	CAASKGKTSYDKVIF		TRAV13-1*00(150)		TRAJ50*00(177,5)		324|337|357|0|13||65.0		21|49|80|17|45||140.0		:::::::::0:0:13:::::17:-1:45:::
	D1	CD8		18	2	TGCGCCAGCAGCCAAGTCGGGACGGAAACCTACGAGCAGTACTTC	TGCGCCAGCAGCCAAGTCGGGACGGAAACCTACGAGCAGTACTTC	CASSQVGTETYEQYF		TRBV4-1*00(95),TRBV4-3*00(95)	TRBD1*00(30),TRBD2*00(30)	TRBJ2-7*00(100)		327|343|364|0|16||80.0;327|343|364|0|16||80.0	11|17|36|17|23||30.0;15|21|48|17|23||30.0	22|39|67|28|45||85.0		:::::::::0:-1:16:17:1:-7:23:28:-2:45:::
	D1	CD8		19	2	TGTGCCAGTAGGCACAGGGGGAGCTCCTACGAGCAGTACTTC	TGTGCCAGTAGGCACAGGGGGAGCTCCTACGAGCAGTACTTC	CASRHRGSSYEQYF		TRBV19*00(110)	TRBD1*00(30)	TRBJ2-7*00(167,5)		327|338|364|0|11||55.0	15|21|36|13|19||30.0	16|39|67|19|42||115.0		:::::::::0:-6:11:13:-3:-3:19:19:4:42:::
	D1	CD8		20	2	TGTGCCAGCAGTTTTGGGGGGGACGCCGGGGAGCTGTTTTTT	TGTGCCAGCAGTTTTGGGGGGGACGCCGGGGAGCTGTTTTTT	CASSFGGDAGELFF		TRBV12-3*00(105),TRBV12-4*00(105),TRBV27*00(105)	TRBD1*00(25),TRBD2*00(25)	TRBJ2-2*00(95)		330|344|367|0|14||70.0;330|344|367|0|14||70.0;327|341|364|0|14||70.0	12|17|36|19|24||25.0;16|21|48|19|24||25.0	26|43|71|25|42||85.0		:::::::::0:-3:14:19:0:-7:24:25:-6:42:::
	D1	CD8		21	2	TGTGCCAGCAGTTTACAGCGGGGGAAGGGTGAGCAGTTCTTC	TGTGCCAGCAGTTTACAGCGGGGGAAGGGTGAGCAGTTCTTC	CASSLQRGKGEQFF		TRBV12-3*00(105),TRBV12-4*00(105)	TRBD2*00(30)	TRBJ2-1*00(80)		330|345|367|0|15||75.0;330|345|367|0|15||75.0	22|28|48|16|22||30.0	29|42|70|29|42||65.0		:::::::::0:-2:15:16:-6:-4:22:29:-9:42:::
	D1	CD8		22	2	TGTGCCAGCAGCTTAGTCGGGAGTAACTATGGCTACACCTTC	TGTGCCAGCAGCTTAGTCGGGAGTAACTATGGCTACACCTTC	CASSLVGSNYGYTF		TRBV11-3*00(110),TRBV7-2*00(110),TRBV7-4*00(110),TRBV7-8*00(110)	TRBD2*00(30)	TRBJ1-2*00(110)		330|346|367|0|16||80.0;330|346|367|0|16||80.0;330|346|367|0|16||80.0;330|346|367|0|16||80.0	24|30|48|17|23||30.0	21|40|68|23|42||95.0		:::::::::0:-1:16:17:-8:-2:23:23:-1:42:::
	D1	CD8		23	2	TGTGCCAGCAGAGGGACAGGGCTTAATGAAAAACTGTTTTTT	TGTGCCAGCAGAGGGACAGGGCTTAATGAAAAACTGTTTTTT	CASRGTGLNEKLFF		TRBV2*00(50)	TRBD1*00(45)	TRBJ1-4*00(105)		330|341|367|0|11||55.0	12|21|36|12|21||45.0	24|43|71|23|42||95.0		:::::::::0:-6:11:12:0:-3:21:23:-4:42:::
	D1	CD8		24	2	TGTGCAGGTGCCCGCATTTTTGGAAATGAGAAATTAACCTTT	TGTGCAGGTGCCCGCATTTTTGGAAATGAGAAATTAACCTTT	CAGARIFGNEKLTF		TRAV27*00(92,5)		TRAJ48*00(165)		318|326|348|0|8||40.0		28|52|83|18|42||120.0		:::::::::0:-2:8:::::18:-8:42:::
	D1	CD8		25	2	TGCGCCAGCAGCTTGGAAAGGACCTACAATGAGCAGTTCTTC	TGCGCCAGCAGCTTGGAAAGGACCTACAATGAGCAGTTCTTC	CASSLERTYNEQFF		TRBV5-1*00(115)		TRBJ2-1*00(170)		327|343|363|0|16||80.0		22|42|70|22|42||100.0		:::::::::0:0:16:::::22:-2:42:::
	D1	CD8		26	2	TGCAGTGCTAGTTACAGGGGATCCTACAATGAGCAGTTCTTC	TGCAGTGCTAGTTACAGGGGATCCTACAATGAGCAGTTCTTC	CSASYRGSYNEQFF		TRBV20-1*00(90)	TRBD1*00(35)	TRBJ2-1*00(115)		321|332|355|0|11||55.0	15|22|36|13|20||35.0	21|42|70|21|42||105.0		:::::::::0:-3:11:13:-3:-2:20:21:-1:42:::
	D1	CD8		27	2	TGCAGCGTTGAATTCGGGGGCGAGTTAGATACGCAGTATTTT	TGCAGCGTTGAATTCGGGGGCGAGTTAGATACGCAGTATTTT	CSVEFGGELDTQYF		TRBV29-1*00(87,5)	TRBD1*00(35)	TRBJ2-3*00(97,5)		321|333|355|0|12||60.0	18|25|36|15|22||35.0	25|41|69|26|42||80.0		:::::::::0:-2:12:15:-6:1:22:26:-5:42:::
	D1	CD8		28	2	TGTGCTGTGTCCCCCTTTGGAAATGAGAAATTAACCTTT	TGTGCTGTGTCCCCCTTTGGAAATGAGAAATTAACCTTT	CAVSPFGNEKLTF		TRAV8-3*00(107,5),TRAV8-7*00(107,5)	TRDD3*00(25)	TRAJ48*00(185)		327|336|361|0|9||45.0;324|333|364|0|9||45.0	4|9|39|9|14||25.0	27|52|83|14|39||125.0		:::::::::0:-5:9:9:9:-17:14:14:-7:39:::
	D1	CD8		29	2	TGTGCTGTGCTCTCTGGTTCTGCAAGGCAACTGACCTTT	TGTGCTGTGCTCTCTGGTTCTGCAAGGCAACTGACCTTT	CAVLSGSARQLTF		TRAV20*00(95)		TRAJ22*00(150)		324|334|357|0|10||50.0		25|52|83|12|39||135.0		:::::::::0:-3:10:::::12:-5:39:::
	D1	CD8		30	2	TGTGCCATCCGCTGGGGGAACACCGGGGAGCTGTTTTTT	TGTGCCATCCGCTGGGGGAACACCGGGGAGCTGTTTTTT	CAIRWGNTGELFF		TRBV10-3*00(80)		TRBJ2-2*00(135)		327|336|364|0|9||45.0		21|43|71|17|39||110.0		:::::::::0:-8:9:::::17:-1:39:::
	D1	CD8		31	2	TGTGCCAGCAGCTTGGACAGCTCCTACGAGCAGTACTTC	TGTGCCAGCAGCTTGGACAGCTCCTACGAGCAGTACTTC	CASSLDSSYEQYF		TRBV5-8*00(95),TRBV7-8*00(85),TRBV7-9*00(85)		TRBJ2-7*00(150)		327|343|363|0|16||80.0;330|344|367|0|14||70.0;330|344|367|0|14||70.0		18|39|67|18|39||105.0		:::::::::0:0:16:::::18:2:39:::
	D1	CD8		32	2	TGTGCAGATCGGGGCGGCACTGCCAGTAAACTCACCTTT	TGTGCAGATCGGGGCGGCACTGCCAGTAAACTCACCTTT	CADRGGTASKLTF		TRAV5*00(92,5)		TRAJ44*00(132,5)		327|335|360|0|8||40.0		27|52|83|14|39||125.0		:::::::::0:-5:8:::::14:-7:39:::
	D1	CD8		33	2	TGTGCTGTGAGAGACGACACCGACAAGCTCATCTTT	TGTGCTGTGAGAGACGACACCGACAAGCTCATCTTT	CAVRDDTDKLIF		TRAV3*00(135)		TRAJ34*00(115)		327|342|363|0|15||75.0		27|47|78|16|36||100.0		:::::::::0:-1:15:::::16:-7:36:::
	D1	CD8		34	2	TGTGCTGTGAAGCCAGGTGCTGACGGACTCACCTTT	TGTGCTGTGAAGCCAGGTGCTGACGGACTCACCTTT	CAVKPGADGLTF		TRAV21*00(114)		TRAJ45*00(125)		324|338|356|0|14|SG334A|54.0		33|55|86|14|36||110.0		:::::::::0:2:14:::::14:-13:36:::
	D1	CD8		35	2	TGTGCCACCTGGGACGGTATTTGGTTCAAGATATTT	TGTGCCACCTGGGACGGTATTTGGTTCAAGATATTT	CATWDGIWFKIF		TRGV4*00(142,5)		TRGJP1*00(82,5)		336|350|374|0|14||70.0		30|46|80|20|36||80.0		:::::::::0:-4:14:::::20:-10:36:::
	D1	CD8		36	2	TGTGCCAGTAGTATTATCACCGGGGAGCTGTTTTTT	TGTGCCAGTAGTATTATCACCGGGGAGCTGTTTTTT	CASSIITGELFF		TRBV19*00(117,5)		TRBJ2-2*00(122,5)		327|341|364|0|14||70.0		24|43|71|17|36||95.0		:::::::::0:-3:14:::::17:-4:36:::
	D1	CD8		37	2	TGTGCCAGCAGTTTAGCTTCGGGTGAGCAGTTCTTC	TGTGCCAGCAGTTTAGCTTCGGGTGAGCAGTTCTTC	CASSLASGEQFF		TRBV12-3*00(150),TRBV12-4*00(150)		TRBJ2-1*00(75)		330|347|367|0|17||85.0;330|347|367|0|17||85.0		29|42|70|23|36||65.0		:::::::::0:0:17:::::23:-9:36:::
	D1	CD8		38	2	TGTGCCAGCAGTTATAGTAGGGGTCGGATCCATTTT	TGTGCCAGCAGTTATAGTAGGGGTCGGATCCATTTT	CASSYSRGRIHF		TRBV6-2*00(105),TRBV6-3*00(105),TRBV6-5*00(105),TRBV6-6*00(105)	TRBD1*00(25)	TRBJ1-5*00(70)		327|341|364|0|14||70.0;327|341|364|0|14||70.0;327|341|364|0|14||70.0;327|341|364|0|14||70.0	17|22|36|18|23||25.0	36|42|70|30|36||30.0		:::::::::0:-3:14:18:-5:-2:23:30:-16:36:::
	D1	CD8		39	2	TGTGCCAGCAGCATGACAGAATACGAGCAGTACTTC	TGTGCCAGCAGCATGACAGAATACGAGCAGTACTTC	CASSMTEYEQYF		TRBV11-2*00(115),TRBV11-3*00(115),TRBV7-2*00(115),TRBV7-3*00(115),TRBV7-8*00(115)	TRBD1*00(25)	TRBJ2-7*00(95)		330|342|367|0|12||60.0;330|342|367|0|12||60.0;330|342|367|0|12||60.0;330|342|367|0|12||60.0;330|342|367|0|12||60.0	14|19|36|14|19||25.0	24|39|67|21|36||75.0		:::::::::0:-5:12:14:-2:-5:19:21:-4:36:::
	D1	CD8		40	2	TGTGCAATGACGGGCTATGGTCAGAATTTTGTCTTT	TGTGCAATGACGGGCTATGGTCAGAATTTTGTCTTT	CAMTGYGQNFVF		TRAV12-3*00(125)		TRAJ26*00(167,5)		330|340|363|0|10||50.0		27|49|80|14|36||110.0		:::::::::0:-3:10:::::14:-7:36:::
	D1	CD8		41	2	TGTGCAATGAGAGTCTTTAACAATGACATGCGCTTT	TGTGCAATGAGAGTCTTTAACAATGACATGCGCTTT	CAMRVFNNDMRF		TRAV14DV4*00(110)		TRAJ43*00(125)		333|346|370|0|13||65.0		24|43|74|17|36||95.0		:::::::::0:-4:13:::::17:-4:36:::
	D1	CD8		42	2	TGCATCGTTTCTTACACCGGTAACCAGTTCTATTTT	TGCATCGTTTCTTACACCGGTAACCAGTTCTATTTT	CIVSYTGNQFYF		TRAV26-1*00(100)		TRAJ49*00(130)		312|320|348|0|8||40.0		22|45|76|13|36||115.0		:::::::::0:-8:8:::::13:-2:36:::
	D1	CD8		44	2	TGTGCCGTGCAGGGAGCCCAGAAGCTGGTATTT	TGTGCCGTGCAGGGAGCCCAGAAGCTGGTATTT	CAVQGAQKLVF		TRAV12-2*00(95)		TRAJ54*00(160)		330|339|363|0|9||45.0		25|49|80|9|33||120.0		:::::::::0:-4:9:::::9:-5:33:::
	D1	CD8		45	2	TGTGCCACCTGGGACGCTTATAAGAAACTCTTT	TGTGCCACCTGGGACGCTTATAAGAAACTCTTT	CATWDAYKKLF		TRGV2*00(107,5),TRGV3*00(102,5),TRGV5*00(102,5)		TRGJ1*00(134,5),TRGJ2*00(134,5)		336|352|374|0|16||80.0;336|351|374|0|15||75.0;336|351|374|0|15||75.0		26|42|70|17|33||80.0;26|42|70|17|33||80.0		:::::::::0:-2:16:::::17:-6:33:::
	D1	CD8		46	2	TGTGCCAGCAGTTACTCGAGTGGAGCTTTCTTT	TGTGCCAGCAGTTACTCGAGTGGAGCTTTCTTT	CASSYSSGAFF		TRBV6-2*00(135),TRBV6-3*00(135),TRBV6-5*00(135),TRBV6-6*00(135)		TRBJ1-1*00(110)		327|348|364|0|21||105.0;327|348|364|0|21||105.0;327|348|364|0|21||105.0;327|348|364|0|21||105.0		30|40|68|23|33||50.0		:::::::::0:4:21:::::23:-10:33:::
	D1	CD8		47	2	TGCGGTCCTGCAGGCAACAAGCTAACTTTT	TGCGGTCCTGCAGGCAACAAGCTAACTTTT	CGPAGNKLTF		TRAV16*00(100)		TRAJ17*00(130)		315|317|349|0|2||10.0		29|52|83|7|30||115.0		:::::::::0:-12:2:::::7:-9:30:::
	D1	CD8		48	2	TGTGCCTTGAAGAAACTCTTT	TGTGCCTTGAAGAAACTCTTT	CALKKLF		TRGV9*00(187,5)		TRGJ1*00(147,5),TRGJ2*00(147,5)		348|357|386|0|9||45.0		30|42|70|9|21||60.0;30|42|70|9|21||60.0		:::::::::0:-9:9:::::9:-10:21:::
	D1	CD8		49	1	TGTGTGGTGAGCGCAAGGTTTTCTGGTGGCTACAATAAGCTGATTTTT	TGTGTGGTGAGCGCAAGGTTTTCTGGTGGCTACAATAAGCTGATTTTT	CVVSARFSGGYNKLIF		TRAV10*00(110)		TRAJ4*00(200)		330|344|363|0|14||70.0		21|52|83|17|48||155.0		:::::::::0:1:14:::::17:-1:48:::
	D1	CD8		50	1	TGTGCCTTGTGGGAGGTCATGAAGTTGGGCAAAAAAATCAAGGTATTT	TGTGCCTTGTGGGAGGTCATGAAGTTGGGCAAAAAAATCAAGGTATTT	CALWEVMKLGKKIKVF		TRGV9*00(160)		TRGJP*00(200)		348|365|386|0|17||85.0		28|54|82|22|48||130.0		:::::::::0:-1:17:::::22:-8:48:::
	D1	CD8		51	1	TGTGCCTTGTGGGAGGTGCAAGGGTTGGGCAAAAAAATCAAGGTATTT	TGTGCCTTGTGGGAGGTGCAAGGGTTGGGCAAAAAAATCAAGGTATTT	CALWEVQGLGKKIKVF		TRGV9*00(140)		TRGJP*00(235)		348|368|386|0|20||100.0		23|54|82|17|48|SA28G|139.0		:::::::::0:2:20:::::17:-3:48:::
	D1	CD8		52	1	TGTGCCTTGTGGGAGGTGCAAGAGTTGGGCAAAAAAATCAAGGTATTT	TGTGCCTTGTGGGAGGTGCAAGAGTTGGGCAAAAAAATCAAGGTATTT	CALWEVQELGKKIKVF		TRGV9*00(125)		TRGJP*00(185)		348|368|386|0|20||100.0		23|54|82|17|48||155.0		:::::::::0:2:20:::::17:-3:48:::
	D1	CD8		53	1	TGTGCCGTGATAGGACTTTCAGGAGGAGGTGCTGACGGACTCACCTTT	TGTGCCGTGATAGGACTTTCAGGAGGAGGTGCTGACGGACTCACCTTT	CAVIGLSGGGADGLTF		TRAV8-1*00(155)	TRDD2*00(25)	TRAJ45*00(200)		327|337|361|0|10||50.0	1|6|27|10|15||25.0	24|55|86|17|48||155.0		:::::::::0:-4:10:10:8:-12:15:17:-4:48:::
	D1	CD8		54	1	TGTGCAGAGAATGGGTTTTCAGGAGGAGGTGCTGACGGACTCACCTTT	TGTGCAGAGAATGGGTTTTCAGGAGGAGGTGCTGACGGACTCACCTTT	CAENGFSGGGADGLTF		TRAV13-2*00(105)		TRAJ45*00(215)		327|339|360|0|12||60.0		24|55|86|17|48||155.0		:::::::::0:-1:12:::::17:-4:48:::
	D1	CD8		57	1	TGTGTGGTGAGCGACAGAGGCTCAACCCTGGGGAGGCTATACTTT	TGTGTGGTGAGCGACAGAGGCTCAACCCTGGGGAGGCTATACTTT	CVVSDRGSTLGRLYF		TRAV10*00(205)		TRAJ18*00(195)		330|343|363|0|13||65.0		21|55|86|11|45||170.0		:::::::::0:0:13:::::11:-1:45:::
	D1	CD8		58	1	TGTGCTTATAGGAGCCCGATGGATAGCAGCTATAAATTGATCTTC	TGTGCTTATAGGAGCCCGATGGATAGCAGCTATAAATTGATCTTC	CAYRSPMDSSYKLIF		TRAV38-2DV8*00(185)		TRAJ12*00(240)		333|348|369|0|15||75.0		21|49|80|17|45||140.0		:::::::::0:-1:15:::::17:-1:45:::
	D1	CD8		59	1	TGTGCTCTGAGTGAGGCGAATGATGCAGGCAACATGCTCACCTTT	TGTGCTCTGAGTGAGGCGAATGATGCAGGCAACATGCTCACCTTT	CALSEANDAGNMLTF		TRAV19*00(100)		TRAJ39*00(139)		333|351|370|0|18||90.0		25|52|83|18|45|SA28G|119.0		:::::::::0:1:18:::::18:-5:45:::
	D1	CD8		60	1	TGTGCTCCGTTTATACTCACGGGAGGAGGAAACAAACTCACCTTT	TGTGCTCCGTTTATACTCACGGGAGGAGGAAACAAACTCACCTTT	CAPFILTGGGNKLTF		TRAV17*00(80)		TRAJ10*00(225)		324|330|357|0|6||30.0		19|53|84|11|45||170.0		:::::::::0:-7:6:::::11:1:45:::
	D1	CD8		61	1	TGTGCTGTGAGTGATAGTGGAGGTAGCAACTATAAACTGACATTT	TGTGCTGTGAGTGATAGTGGAGGTAGCAACTATAAACTGACATTT	CAVSDSGGSNYKLTF		TRAV8-4*00(115),TRAV8-6*00(115)		TRAJ53*00(220)		327|342|361|0|15||75.0;327|342|361|0|15||75.0		23|55|86|13|45||160.0		:::::::::0:1:15:::::13:-3:45:::
	D1	CD8		62	1	TGTGCTGTGAGAGATCCAGGTGGAAGCCAAGGAAATCTCATCTTT	TGTGCTGTGAGAGATCCAGGTGGAAGCCAAGGAAATCTCATCTTT	CAVRDPGGSQGNLIF		TRAV1-2*00(105)		TRAJ42*00(125)		312|328|346|0|16||80.0		31|55|86|21|45||120.0		:::::::::0:2:16:::::21:-11:45:::
	D1	CD8		63	1	TGTGCTGTGAGAGACGACGGTAACTATGGTCAGAATTTTGTCTTT	TGTGCTGTGAGAGACGACGGTAACTATGGTCAGAATTTTGTCTTT	CAVRDDGNYGQNFVF		TRAV3*00(105)		TRAJ26*00(125)		327|342|363|0|15||75.0		24|49|80|20|45||125.0		:::::::::0:-1:15:::::20:-4:45:::
	D1	CD8		64	1	TGTGCTGTGAGAGACACGGTGAGCTTTGGGAATGTGCTGCATTGC	TGTGCTGTGAGAGACACGGTGAGCTTTGGGAATGTGCTGCATTGC	CAVRDTVSFGNVLHC		TRAV3*00(95)		TRAJ35*00(130)		327|343|363|0|16||80.0		25|48|79|22|45||115.0		:::::::::0:0:16:::::22:-5:45:::
	D1	CD8		65	1	TGTGCTAGTGGTTTAGTCCACAGGGGCGGATCACCCCTCCACTTT	TGTGCTAGTGGTTTAGTCCACAGGGGCGGATCACCCCTCCACTTT	CASGLVHRGGSPLHF		TRBV12-5*00(95)	TRBD1*00(35)	TRBJ1-6*00(80)		330|344|367|0|14||70.0	15|22|36|19|26||35.0	30|45|73|30|45||75.0		:::::::::0:-3:14:19:-3:-2:26:30:-10:45:::
	D1	CD8		66	1	TGTGCCACCTGGGGGGGGGGAAGTAGTGATTGGATCAAGACGTTT	TGTGCCACCTGGGGGGGGGGAAGTAGTGATTGGATCAAGACGTTT	CATWGGGSSDWIKTF		TRGV5P*00(100),TRGV4*00(95),TRGV5*00(95),TRGV7*00(95),TRGV8*00(95)		TRGJP2*00(120)		338|352|376|0|14||70.0;336|349|374|0|13||65.0;336|349|374|0|13||65.0;335|348|373|0|13||65.0;336|349|374|0|13||65.0		22|46|80|21|45||120.0		:::::::::0:-4:14:::::21:-2:45:::
	D1	CD8		67	1	TGTGCCAGTAGTATGGGGACAGGGGTTACCTACGAGCAGTACTTC	TGTGCCAGTAGTATGGGGACAGGGGTTACCTACGAGCAGTACTTC	CASSMGTGVTYEQYF		TRBV19*00(95)	TRBD1*00(50)	TRBJ2-7*00(90)		327|341|364|0|14||70.0	12|22|36|15|25||50.0	22|39|67|28|45||85.0		:::::::::0:-3:14:15:0:-2:25:28:-2:45:::
	D1	CD8		68	1	TGTGCCAGCAGTTTTGCGGGAGGGCGGACCGGGGAGCTGTTTTTT	TGTGCCAGCAGTTTTGCGGGAGGGCGGACCGGGGAGCTGTTTTTT	CASSFAGGRTGELFF		TRBV12-3*00(94),TRBV12-4*00(94),TRBV27*00(90),TRBV6-7*00(85),TRBV6-9*00(85)	TRBD2*00(35)	TRBJ2-2*00(100)		330|348|367|0|18|SA344T|74.0;330|348|367|0|18|SA344T|74.0;327|341|364|0|14||70.0;327|340|364|0|13||65.0;327|340|364|0|13||65.0	26|33|48|18|25||35.0	25|43|71|27|45||90.0		:::::::::0:1:18:18:-10:1:25:27:-5:45:::
	D1	CD8		69	1	TGTGCCAGCAGTTACTCGACATCCGAGAACTATGGCTACACCTTC	TGTGCCAGCAGTTACTCGACATCCGAGAACTATGGCTACACCTTC	CASSYSTSENYGYTF		TRBV6-2*00(145),TRBV6-3*00(145),TRBV6-5*00(145),TRBV6-6*00(145),TRBV6-4*00(129)		TRBJ1-2*00(215)		327|346|364|0|19||95.0;327|346|364|0|19||95.0;327|346|364|0|19||95.0;327|346|364|0|19||95.0;327|346|364|0|19|SG339T|79.0		22|40|68|27|45||90.0		:::::::::0:2:19:::::27:-2:45:::
	D1	CD8		70	1	TGTGCCAGCAGTGAGAAAGACGGGGACACCGGGGAGCTGTTTTTT	TGTGCCAGCAGTGAGAAAGACGGGGACACCGGGGAGCTGTTTTTT	CASSEKDGDTGELFF		TRBV2*00(80),TRBV25-1*00(80),TRBV6-1*00(80),TRBV6-4*00(80)		TRBJ2-2*00(120)		330|344|367|0|14||70.0;327|341|364|0|14||70.0;327|341|364|0|14||70.0;327|341|364|0|14||70.0		23|43|71|25|45||100.0		:::::::::0:-3:14:::::25:-3:45:::
	D1	CD8		71	1	TGTGCCAGCAGTGAAGTGGGCAGCTCCTACAATGAGCAGTTCTTC	TGTGCCAGCAGTGAAGTGGGCAGCTCCTACAATGAGCAGTTCTTC	CASSEVGSSYNEQFF		TRBV2*00(100),TRBV6-1*00(100),TRBV6-4*00(90)		TRBJ2-1*00(130)		330|346|367|0|16||80.0;327|343|364|0|16||80.0;327|341|364|0|14||70.0		18|42|70|21|45||120.0		:::::::::0:-1:16:::::21:2:45:::
	D1	CD8		72	1	TGTGCCAGCAGCTTAGTGGCTAGCGGCTACAATGAGCAGTTCTTC	TGTGCCAGCAGCTTAGTGGCTAGCGGCTACAATGAGCAGTTCTTC	CASSLVASGYNEQFF		TRBV11-3*00(95),TRBV7-2*00(95),TRBV7-4*00(95),TRBV7-8*00(95),TRBV7-9*00(95)	TRBD2*00(35)	TRBJ2-1*00(110)		330|346|367|0|16||80.0;330|346|367|0|16||80.0;330|346|367|0|16||80.0;330|346|367|0|16||80.0;330|346|367|0|16||80.0	20|27|48|19|26||35.0	23|42|70|26|45||95.0		:::::::::0:-1:16:19:-4:-5:26:26:-3:45:::
	D1	CD8		73	1	TGTGCCAGCAGCTTAGGACCGAACTCTGGAAACACCATATATTTT	TGTGCCAGCAGCTTAGGACCGAACTCTGGAAACACCATATATTTT	CASSLGPNSGNTIYF		TRBV11-3*00(100),TRBV7-2*00(100),TRBV7-4*00(100),TRBV7-8*00(100),TRBV7-9*00(100)		TRBJ1-3*00(120)		330|346|367|0|16||80.0;330|346|367|0|16||80.0;330|346|367|0|16||80.0;330|346|367|0|16||80.0;330|346|367|0|16||80.0		20|42|70|23|45||110.0		:::::::::0:-1:16:::::23:0:45:::
	D1	CD8		74	1	TGTGCCAGCAGCTCGAGGGCGGGGGGCAATCAGCCCCAGCATTTT	TGTGCCAGCAGCTCGAGGGCGGGGGGCAATCAGCCCCAGCATTTT	CASSSRAGGNQPQHF		TRBV7-1*00(85),TRBV7-3*00(80),TRBV7-4*00(80),TRBV7-8*00(80),TRBV7-9*00(80)	TRBD2*00(30)	TRBJ1-5*00(115)		330|344|367|0|14||70.0;330|343|367|0|13||65.0;330|343|367|0|13||65.0;330|343|367|0|13||65.0;330|343|367|0|13||65.0	27|33|48|14|20||30.0	22|42|70|25|45||100.0		:::::::::0:-3:14:14:-11:1:20:25:-2:45:::
	D1	CD8		75	1	TGTGCCAGCAGCTGGGGACAGGGTATGAACACTGAAGCTTTCTTT	TGTGCCAGCAGCTGGGGACAGGGTATGAACACTGAAGCTTTCTTT	CASSWGQGMNTEAFF		TRBV7-1*00(85),TRBV7-3*00(85),TRBV7-4*00(85),TRBV7-8*00(85),TRBV7-9*00(85)	TRBD1*00(45)	TRBJ1-1*00(115)		330|343|367|0|13||65.0;330|343|367|0|13||65.0;330|343|367|0|13||65.0;330|343|367|0|13||65.0;330|343|367|0|13||65.0	12|21|36|14|23||45.0	19|40|68|24|45||105.0		:::::::::0:-4:13:14:0:-3:23:24:1:45:::
	D1	CD8		76	1	TGTGCCAGCAGCCCTGAATGGACATCCATCTACGAGCAGTACTTC	TGTGCCAGCAGCCCTGAATGGACATCCATCTACGAGCAGTACTTC	CASSPEWTSIYEQYF		TRBV4-2*00(90)	TRBD1*00(25)	TRBJ2-7*00(85)		327|340|364|0|13||65.0	13|18|36|19|24||25.0	23|39|67|29|45||80.0		:::::::::0:-4:13:19:-1:-6:24:29:-3:45:::
	D1	CD8		77	1	TGTGCCAGCAGCCCCCCTCCCGGGGACCTCAATGAGCAGTTCTTC	TGTGCCAGCAGCCCCCCTCCCGGGGACCTCAATGAGCAGTTCTTC	CASSPPPGDLNEQFF		TRBV4-2*00(95),TRBV7-3*00(90),TRBV7-4*00(90),TRBV7-8*00(90),TRBV7-9*00(90)	TRBD2*00(40),TRBD1*00(35)	TRBJ2-1*00(80)		327|340|364|0|13||65.0;330|342|367|0|12||60.0;330|342|367|0|12||60.0;330|342|367|0|12||60.0;330|342|367|0|12||60.0	0|8|48|14|22||40.0;8|15|36|17|24||35.0	26|42|70|29|45||80.0		:::::::::0:-4:13:14:16:-24:22:29:-6:45:::
	D1	CD8		78	1	TGTGCCAGCAGCCCGATACAGGGACCTAACTATGGCTACACCTTC	TGTGCCAGCAGCCCGATACAGGGACCTAACTATGGCTACACCTTC	CASSPIQGPNYGYTF		TRBV4-2*00(95),TRBV5-8*00(90),TRBV7-2*00(90),TRBV7-3*00(90),TRBV7-8*00(90)	TRBD1*00(30)	TRBJ1-2*00(100)		327|340|364|0|13||65.0;327|339|363|0|12||60.0;330|342|367|0|12||60.0;330|342|367|0|12||60.0;330|342|367|0|12||60.0	15|21|36|17|23||30.0	20|40|68|25|45||100.0		:::::::::0:-4:13:17:-3:-3:23:25:0:45:::
	D1	CD8		79	1	TGTGCCAGCAGCCAGGGTTCTAGCTCCTACAATGAGCAGTTCTTC	TGTGCCAGCAGCCAGGGTTCTAGCTCCTACAATGAGCAGTTCTTC	CASSQGSSSYNEQFF		TRBV14*00(105)		TRBJ2-1*00(205)		330|344|367|0|14||70.0		18|42|70|21|45||120.0		:::::::::0:-3:14:::::21:2:45:::
	D1	CD8		80	1	TGTGCCAGCAGCCAAGATGCTTCCCTACTCTACGAGCAGTACTTC	TGTGCCAGCAGCCAAGATGCTTCCCTACTCTACGAGCAGTACTTC	CASSQDASLLYEQYF		TRBV14*00(110),TRBV3-1*00(110),TRBV3-2*00(110)		TRBJ2-7*00(90)		330|348|367|0|18||90.0;327|345|364|0|18||90.0;327|345|364|0|18||90.0		23|39|67|29|45||80.0		:::::::::0:1:18:::::29:-3:45:::
	D1	CD8		81	1	TGTGCCAGCAGCCAAGACACAGGGTTTATCTACGAGCAGTACTTC	TGTGCCAGCAGCCAAGACACAGGGTTTATCTACGAGCAGTACTTC	CASSQDTGFIYEQYF		TRBV14*00(85),TRBV3-1*00(85),TRBV3-2*00(85),TRBV4-2*00(85)	TRBD1*00(30)	TRBJ2-7*00(110)		330|347|367|0|17||85.0;327|344|364|0|17||85.0;327|344|364|0|17||85.0;327|344|364|0|17||85.0	15|21|36|18|24||30.0	23|39|67|29|45||80.0		:::::::::0:0:17:18:-3:-3:24:29:-3:45:::
	D1	CD8		82	1	TGTGCAATGACCGGCATGAAAACCTCCTACGACAAGGTGATATTT	TGTGCAATGACCGGCATGAAAACCTCCTACGACAAGGTGATATTT	CAMTGMKTSYDKVIF		TRAV14DV4*00(80)		TRAJ50*00(155)		333|343|370|0|10||50.0		18|49|80|14|45||155.0		:::::::::0:-7:10:::::14:2:45:::
	D1	CD8		83	1	TGCGCCAGCAGCCTAGGTAGCGGGAGTAATTACGAGCAGTACTTC	TGCGCCAGCAGCCTAGGTAGCGGGAGTAATTACGAGCAGTACTTC	CASSLGSGSNYEQYF		TRBV5-1*00(85)	TRBD2*00(45)	TRBJ2-7*00(80)		327|339|363|0|12||60.0	21|30|48|17|26||45.0	24|39|67|30|45||75.0		:::::::::0:-4:12:17:-5:-2:26:30:-4:45:::
	D1	CD8		84	1	TGCGCCAGCAGCCCGGGAGGTTTCTCTGGAAACACCATATATTTT	TGCGCCAGCAGCCCGGGAGGTTTCTCTGGAAACACCATATATTTT	CASSPGGFSGNTIYF		TRBV4-1*00(80),TRBV4-3*00(80)	TRBD2*00(35)	TRBJ1-3*00(125)		327|340|364|0|13||65.0;327|340|364|0|13||65.0	24|31|48|13|20||35.0	20|42|70|23|45||110.0		:::::::::0:-4:13:13:-8:-1:20:23:0:45:::
	D1	CD8		85	1	TGCGCCAGCAGCCAAGATCGGGGACAGGGATATGGCTACACCTTC	TGCGCCAGCAGCCAAGATCGGGGACAGGGATATGGCTACACCTTC	CASSQDRGQGYGYTF		TRBV4-1*00(100),TRBV4-3*00(100)	TRBD1*00(45)	TRBJ1-2*00(100)		327|346|364|0|19||95.0;327|346|364|0|19||95.0	12|21|36|20|29||45.0	25|40|68|30|45||75.0		:::::::::0:2:19:20:0:-3:29:30:-5:45:::
	D1	CD8		86	1	TGCGCCAGCAGCCAAGAGGGACACCCGAACACTGAAGCTTTCTTT	TGCGCCAGCAGCCAAGAGGGACACCCGAACACTGAAGCTTTCTTT	CASSQEGHPNTEAFF		TRBV4-1*00(125),TRBV4-3*00(125)	TRBD1*00(30)	TRBJ1-1*00(220)		327|344|364|0|17||85.0;327|344|364|0|17||85.0	12|18|36|17|23||30.0	21|40|68|26|45||95.0		:::::::::0:0:17:17:0:-6:23:26:-1:45:::
	D1	CD8		87	1	TGCAGCGTTGAACGAGGACAGGGACTGAACTATGGCTACACCTTC	TGCAGCGTTGAACGAGGACAGGGACTGAACTATGGCTACACCTTC	CSVERGQGLNYGYTF		TRBV29-1*00(90)	TRBD1*00(40)	TRBJ1-2*00(90)		321|333|355|0|12||60.0	13|21|36|15|23||40.0	22|40|68|27|45||90.0		:::::::::0:-2:12:15:-1:-3:23:27:-2:45:::
	D1	CD8		88	1	TGCAGCGTTGAAGATTGGACAGGACGGGGCTACGAGCAGTACTTC	TGCAGCGTTGAAGATTGGACAGGACGGGGCTACGAGCAGTACTTC	CSVEDWTGRGYEQYF		TRBV29-1*00(80)	TRBD1*00(35)	TRBJ2-7*00(105)		321|336|355|0|15||75.0	13|20|36|16|23||35.0	23|39|67|29|45||80.0		:::::::::0:1:15:16:-1:-4:23:29:-3:45:::
	D1	CD8		90	1	TGTGTGGTGACCCTTTATAACCAGGGAGGAAAGCTTATCTTC	TGTGTGGTGACCCTTTATAACCAGGGAGGAAAGCTTATCTTC	CVVTLYNQGGKLIF		TRAV12-1*00(140)		TRAJ23*00(235)		324|334|357|0|10||50.0		23|52|83|13|42||145.0		:::::::::0:-3:10:::::13:-3:42:::
	D1	CD8		91	1	TGTGCTTTCATGAGTTTTCAGGGAGCCCAGAAGCTGGTATTT	TGTGCTTTCATGAGTTTTCAGGGAGCCCAGAAGCTGGTATTT	CAFMSFQGAQKLVF		TRAV38-1*00(105)		TRAJ54*00(135)		333|346|370|0|13||65.0		23|49|80|16|42||130.0		:::::::::0:-4:13:::::16:-3:42:::
	D1	CD8		92	1	TGTGCTGTGCTTTCGATGGATAGCAGCTATAAATTGATCTTC	TGTGCTGTGCTTTCGATGGATAGCAGCTATAAATTGATCTTC	CAVLSMDSSYKLIF		TRAV21*00(90)		TRAJ12*00(140)		324|333|356|0|9||45.0		21|49|80|14|42||140.0		:::::::::0:-3:9:::::14:-1:42:::
	D1	CD8		93	1	TGTGCTGTGGCCGTAGGAGGTTCTGCAAGGCAACTGACCTTT	TGTGCTGTGGCCGTAGGAGGTTCTGCAAGGCAACTGACCTTT	CAVAVGGSARQLTF		TRAV21*00(95)	TRDD2*00(35)	TRAJ22*00(205)		324|333|356|0|9||45.0	17|24|27|11|18||35.0	28|52|83|18|42||120.0		:::::::::0:-3:9:11:-8:6:18:18:-8:42:::
	D1	CD8		94	1	TGTGCTGTGAGTCCTCTTTCAGGAAACACACCTCTTGTCTTT	TGTGCTGTGAGTCCTCTTTCAGGAAACACACCTCTTGTCTTT	CAVSPLSGNTPLVF		TRAV3*00(135)		TRAJ29*00(225)		327|338|363|0|11||55.0		24|49|80|17|42||125.0		:::::::::0:-5:11:::::17:-4:42:::
	D1	CD8		95	1	TGTGCTGTGAGTCGGTTTTCAGATGGCCAGAAGCTGCTCTTT	TGTGCTGTGAGTCGGTTTTCAGATGGCCAGAAGCTGCTCTTT	CAVSRFSDGQKLLF		TRAV8-4*00(95),TRAV8-6*00(95),TRAV3*00(90)		TRAJ16*00(160)		327|339|361|0|12||60.0;327|339|361|0|12||60.0;327|338|363|0|11||55.0		19|49|80|12|42||150.0		:::::::::0:-2:12:::::12:1:42:::
	D1	CD8		96	1	TGTGCTGTGAGTGATACGGGAGATGGCCAGAAGCTGCTCTTT	TGTGCTGTGAGTGATACGGGAGATGGCCAGAAGCTGCTCTTT	CAVSDTGDGQKLLF		TRAV8-4*00(80),TRAV8-6*00(80)		TRAJ16*00(150)		327|342|361|0|15||75.0;327|342|361|0|15||75.0		27|49|80|20|42||110.0		:::::::::0:1:15:::::20:-7:42:::
	D1	CD8		97	1	TGTGCTGTGAGAGGTGACACGGGCAGGAGAGCACTTACTTTT	TGTGCTGTGAGAGGTGACACGGGCAGGAGAGCACTTACTTTT	CAVRGDTGRRALTF		TRAV3*00(95)		TRAJ5*00(150)		327|340|363|0|13||65.0		22|49|80|15|42||135.0		:::::::::0:-3:13:::::15:-2:42:::
	D1	CD8		98	1	TGTGCTGTGAGAGACATCTTCGTCTTCAACAAATTTTACTTT	TGTGCTGTGAGAGACATCTTCGTCTTCAACAAATTTTACTTT	CAVRDIFVFNKFYF		TRAV3*00(210)		TRAJ21*00(200)		327|344|363|0|17||85.0		25|44|75|23|42||95.0		:::::::::0:1:17:::::23:-5:42:::
	D1	CD8		99	1	TGTGCTGTGAAGGCTCCCCGCAGCTGGGGGAAATTGCAGTTT	TGTGCTGTGAAGGCTCCCCGCAGCTGGGGGAAATTGCAGTTT	CAVKAPRSWGKLQF		TRAV3*00(80),TRAV8-4*00(80),TRAV8-6*00(80)	TRDD3*00(25)	TRAJ24*00(125)		327|337|363|0|10||50.0;327|337|361|0|10||50.0;327|337|361|0|10||50.0	4|9|39|14|19||25.0	30|52|83|20|42||110.0		:::::::::0:-6:10:14:9:-17:19:20:-10:42:::
	D1	CD8		100	1	TGTGCCAGTACTAGGGGACAGGGAATAAGTGAGCAGTTCTTC	TGTGCCAGTACTAGGGGACAGGGAATAAGTGAGCAGTTCTTC	CASTRGQGISEQFF		TRBV19*00(95)	TRBD1*00(45)	TRBJ2-1*00(65)		327|337|364|0|10||50.0	12|21|36|14|23||45.0	29|42|70|29|42||65.0		:::::::::0:-7:10:14:0:-3:23:29:-9:42:::
	D1	CD8		101	1	TGTGCCAGCTCCCGGACAGGGAGCTCCTACGAGCAGTACTTC	TGTGCCAGCTCCCGGACAGGGAGCTCCTACGAGCAGTACTTC	CASSRTGSSYEQYF		TRBV18*00(80)	TRBD1*00(30)	TRBJ2-7*00(135)		330|341|367|0|11||55.0	13|19|36|13|19||30.0	16|39|67|19|42||115.0		:::::::::0:-6:11:13:-1:-5:19:19:4:42:::
	D1	CD8		102	1	TGTGCCAGCAGTTACTCGCCAGGGTCCAATGAGCAGTTCTTC	TGTGCCAGCAGTTACTCGCCAGGGTCCAATGAGCAGTTCTTC	CASSYSPGSNEQFF		TRBV6-2*00(110),TRBV6-3*00(110),TRBV6-5*00(110),TRBV6-6*00(110),TRBV6-7*00(110)	TRBD1*00(25)	TRBJ2-1*00(105)		327|345|364|0|18||90.0;327|345|364|0|18||90.0;327|345|364|0|18||90.0;327|345|364|0|18||90.0;327|345|364|0|18||90.0	16|21|36|19|24||25.0	26|42|70|26|42||80.0		:::::::::0:1:18:19:-4:-3:24:26:-6:42:::
	D1	CD8		103	1	TGTGCCAGCAGTGACGGGACAGGGGGAGAGACCCAGTACTTC	TGTGCCAGCAGTGACGGGACAGGGGGAGAGACCCAGTACTTC	CASSDGTGGETQYF		TRBV25-1*00(115)	TRBD1*00(60)	TRBJ2-5*00(80)		327|341|364|0|14||70.0	11|23|36|14|26||60.0	24|40|68|26|42||80.0		:::::::::0:-3:14:14:1:-1:26:26:-4:42:::
	D1	CD8		104	1	TGTGCCAGCAGCTTAGACTTGGGTAACACTGAAGCTTTCTTT	TGTGCCAGCAGCTTAGACTTGGGTAACACTGAAGCTTTCTTT	CASSLDLGNTEAFF		TRBV11-2*00(130),TRBV11-3*00(130),TRBV7-2*00(125),TRBV7-4*00(125),TRBV7-8*00(125)		TRBJ1-1*00(90)		330|347|367|0|17||85.0;330|347|367|0|17||85.0;330|346|367|0|16||80.0;330|346|367|0|16||80.0;330|346|367|0|16||80.0		22|40|68|24|42||90.0		:::::::::0:0:17:::::24:-2:42:::
	D1	CD8		105	1	TGTGCCAGCAGCTCCTACAGGGGTGCGAATGAGCAGTTCTTC	TGTGCCAGCAGCTCCTACAGGGGTGCGAATGAGCAGTTCTTC	CASSSYRGANEQFF		TRBV7-1*00(110),TRBV7-3*00(105),TRBV7-4*00(105),TRBV7-8*00(105),TRBV7-9*00(105)	TRBD1*00(35)	TRBJ2-1*00(80)		330|344|367|0|14||70.0;330|343|367|0|13||65.0;330|343|367|0|13||65.0;330|343|367|0|13||65.0;330|343|367|0|13||65.0	15|22|36|16|23||35.0	27|42|70|27|42||75.0		:::::::::0:-3:14:16:-3:-2:23:27:-7:42:::
	D1	CD8		106	1	TGTGCCAGCAGCTCGGGGCACTCTGGAAACACCATATATTTT	TGTGCCAGCAGCTCGGGGCACTCTGGAAACACCATATATTTT	CASSSGHSGNTIYF		TRBV7-1*00(110),TRBV7-3*00(105),TRBV7-4*00(105),TRBV7-8*00(105),TRBV7-9*00(105)	TRBD1*00(25)	TRBJ1-3*00(115)		330|344|367|0|14||70.0;330|343|367|0|13||65.0;330|343|367|0|13||65.0;330|343|367|0|13||65.0;330|343|367|0|13||65.0	19|24|36|14|19||25.0	20|42|70|20|42||110.0		:::::::::0:-3:14:14:-7:0:19:20:0:42:::
	D1	CD8		107	1	TGTGCCAGCAGCCCTCAACAGGGCTCCTACGAGCAGTACTTC	TGTGCCAGCAGCCCTCAACAGGGCTCCTACGAGCAGTACTTC	CASSPQQGSYEQYF		TRBV13*00(90),TRBV6-5*00(85),TRBV6-6*00(85),TRBV6-7*00(85),TRBV6-9*00(85)	TRBD1*00(25)	TRBJ2-7*00(115)		357|369|394|0|12||60.0;327|338|364|0|11||55.0;327|338|364|0|11||55.0;327|338|364|0|11||55.0;327|338|364|0|11||55.0	15|20|36|17|22||25.0	19|39|67|22|42||100.0		:::::::::0:-5:12:17:-3:-4:22:22:1:42:::
	D1	CD8		108	1	TGTGCCAGCAGCCCGACAGACAGGGCCTACGAGCAGTACTTC	TGTGCCAGCAGCCCGACAGACAGGGCCTACGAGCAGTACTTC	CASSPTDRAYEQYF		TRBV4-2*00(85),TRBV7-3*00(80),TRBV7-4*00(80),TRBV7-8*00(80),TRBV7-9*00(80)	TRBD1*00(35)	TRBJ2-7*00(110)		327|340|364|0|13||65.0;330|342|367|0|12||60.0;330|342|367|0|12||60.0;330|342|367|0|12||60.0;330|342|367|0|12||60.0	14|21|36|18|25||35.0	22|39|67|25|42||85.0		:::::::::0:-4:13:18:-2:-3:25:25:-2:42:::
	D1	CD8		109	1	TGTGCCAGCAGCCCAACAGCAGAGGGAGATACGCAGTATTTT	TGTGCCAGCAGCCCAACAGCAGAGGGAGATACGCAGTATTTT	CASSPTAEGDTQYF		TRBV28*00(80)	TRBD2*00(25)	TRBJ2-3*00(100)		327|338|364|0|11||55.0	27|32|48|21|26||25.0	25|41|69|26|42||80.0		:::::::::0:-6:11:21:-11:0:26:26:-5:42:::
	D1	CD8		110	1	TGTGCCAGCAGCCGAGGGGAAATGCGTGAAAAACTGTTTTTT	TGTGCCAGCAGCCGAGGGGAAATGCGTGAAAAACTGTTTTTT	CASSRGEMREKLFF		TRBV4-2*00(90),TRBV7-3*00(85),TRBV7-4*00(85),TRBV7-8*00(85),TRBV7-9*00(85)	TRBD1*00(25),TRBD2*00(25)	TRBJ1-4*00(100)		327|340|364|0|13||65.0;330|342|367|0|12||60.0;330|342|367|0|12||60.0;330|342|367|0|12||60.0;330|342|367|0|12||60.0	17|22|36|14|19||25.0;27|32|48|13|18||25.0	27|43|71|26|42||80.0		:::::::::0:-4:13:14:-5:-2:19:26:-7:42:::
	D1	CD8		111	1	TGTGCCAGCAGCGTAGTAGCTAGCAAGAATGAGCAGTTCTTC	TGTGCCAGCAGCGTAGTAGCTAGCAAGAATGAGCAGTTCTTC	CASSVVASKNEQFF		TRBV9*00(80)	TRBD2*00(25)	TRBJ2-1*00(120)		327|343|363|0|16||80.0	7|12|48|18|23||25.0	27|42|70|27|42||75.0		:::::::::0:0:16:18:9:-20:23:27:-7:42:::
	D1	CD8		112	1	TGTGCCAGCAGGGATGGGGATTCCTACAATGAGCAGTTCTTC	TGTGCCAGCAGGGATGGGGATTCCTACAATGAGCAGTTCTTC	CASRDGDSYNEQFF		TRBV6-2*00(90),TRBV6-3*00(90),TRBV6-4*00(90),TRBV6-5*00(90),TRBV6-6*00(90)		TRBJ2-1*00(115)		327|338|364|0|11||55.0;327|338|364|0|11||55.0;327|338|364|0|11||55.0;327|338|364|0|11||55.0;327|338|364|0|11||55.0		21|42|70|21|42||105.0		:::::::::0:-6:11:::::21:-1:42:::
	D1	CD8		113	1	TGTGCAGGAGTTGCCGGGGCTGGGAGTTACCAACTCACTTTC	TGTGCAGGAGTTGCCGGGGCTGGGAGTTACCAACTCACTTTC	CAGVAGAGSYQLTF		TRAV27*00(95)		TRAJ28*00(135)		318|328|348|0|10||50.0		28|55|86|15|42||135.0		:::::::::0:0:10:::::15:-8:42:::
	D1	CD8		114	1	TGTGCAGAGAATAGGAGTAATGCAGGCAACATGCTCACCTTT	TGTGCAGAGAATAGGAGTAATGCAGGCAACATGCTCACCTTT	CAENRSNAGNMLTF		TRAV13-2*00(90)		TRAJ39*00(145)		327|340|360|0|13||65.0		27|52|83|17|42||125.0		:::::::::0:0:13:::::17:-7:42:::
	D1	CD8		115	1	TGTGCAATGAGAGAGAGGGGAAGCCAAGGAAATCTCATCTTT	TGTGCAATGAGAGAGAGGGGAAGCCAAGGAAATCTCATCTTT	CAMRERGSQGNLIF		TRAV14DV4*00(90)		TRAJ42*00(150)		333|348|370|0|15||75.0		31|55|86|18|42||120.0		:::::::::0:-2:15:::::18:-11:42:::
	D1	CD8		116	1	TGCGCCAGCAGTCCCGGGACAGGGCTCTACGAGCAGTACTTC	TGCGCCAGCAGTCCCGGGACAGGGCTCTACGAGCAGTACTTC	CASSPGTGLYEQYF		TRBV23-1*00(105)	TRBD1*00(55)	TRBJ2-7*00(85)		330|343|367|0|13||65.0	10|21|36|13|24||55.0	23|39|67|26|42||80.0		:::::::::0:-4:13:13:2:-3:24:26:-3:42:::
	D1	CD8		117	1	TGCAGTGCTAGAGATCTGGATGGAACAGATACGCAGTATTTT	TGCAGTGCTAGAGATCTGGATGGAACAGATACGCAGTATTTT	CSARDLDGTDTQYF		TRBV20-1*00(130)		TRBJ2-3*00(90)		321|338|355|0|17||85.0		23|41|69|24|42||90.0		:::::::::0:3:17:::::24:-3:42:::
	D1	CD8		118	1	TGCAGCGTTGATCGGACAGGGGGATTGAACGAGCAGTACTTC	TGCAGCGTTGATCGGACAGGGGGATTGAACGAGCAGTACTTC	CSVDRTGGLNEQYF		TRBV29-1*00(95)	TRBD1*00(50)	TRBJ2-7*00(75)		321|332|355|0|11||55.0	13|23|36|13|23||50.0	25|39|67|28|42||70.0		:::::::::0:-3:11:13:-1:-1:23:28:-5:42:::
	D1	CD8		119	1	TGCAGCGTTGAGTCCAGAGGGGTGGGCGATACGCAGTATTTT	TGCAGCGTTGAGTCCAGAGGGGTGGGCGATACGCAGTATTTT	CSVESRGVGDTQYF		TRBV29-1*00(90)	TRBD1*00(25),TRBD2*00(25)	TRBJ2-3*00(85)		321|332|355|0|11||55.0	17|22|36|17|22||25.0;27|32|48|16|21||25.0	26|41|69|27|42||75.0		:::::::::0:-3:11:17:-5:-2:22:27:-6:42:::
	D1	CD8		125	1	TGTGTGGTGAACACAGCGGGCAGGAGAGCACTTACTTTT	TGTGTGGTGAACACAGCGGGCAGGAGAGCACTTACTTTT	CVVNTAGRRALTF		TRAV12-1*00(115)		TRAJ5*00(125)		324|337|357|0|13||65.0		26|49|80|16|39||115.0		:::::::::0:0:13:::::16:-6:39:::
	D1	CD8		126	1	TGTGCTTCAGCTTCAGCCGCAGGCAACAAGCTAACTTTT	TGTGCTTCAGCTTCAGCCGCAGGCAACAAGCTAACTTTT	CASASAAGNKLTF		TRAV38-1*00(85),TRAV38-2DV8*00(85)		TRAJ17*00(119)		333|340|370|0|7||35.0;333|340|369|0|7||35.0		27|52|83|14|39|ST30C|109.0		:::::::::0:-10:7:::::14:-7:39:::
	D1	CD8		127	1	TGTGCTGTGCTGCATAATGCAGGCAACATGCTCACCTTT	TGTGCTGTGCTGCATAATGCAGGCAACATGCTCACCTTT	CAVLHNAGNMLTF		TRAV8-6*00(155)		TRAJ39*00(235)		327|336|361|0|9||45.0		26|52|83|13|39||130.0		:::::::::0:-5:9:::::13:-6:39:::
	D1	CD8		128	1	TGTGCTGTGAGACCTAGGGATAACAATGACATGCGCTTT	TGTGCTGTGAGACCTAGGGATAACAATGACATGCGCTTT	CAVRPRDNNDMRF		TRAV3*00(100)		TRAJ43*00(120)		327|339|363|0|12||60.0		23|43|74|19|39||100.0		:::::::::0:-4:12:::::19:-3:39:::
	D1	CD8		129	1	TGTGCTACGGACTGGGGCGGATCTGAAAAGCTGGTCTTT	TGTGCTACGGACTGGGGCGGATCTGAAAAGCTGGTCTTT	CATDWGGSEKLVF		TRAV17*00(85)		TRAJ57*00(160)		324|336|357|0|12||60.0		27|52|83|14|39||125.0		:::::::::0:-1:12:::::14:-7:39:::
	D1	CD8		130	1	TGTGCCTTGTGGGAGCCCATGCAAGATAAGAAACTCTTT	TGTGCCTTGTGGGAGCCCATGCAAGATAAGAAACTCTTT	CALWEPMQDKKLF		TRGV9*00(135)		TRGJ1*00(70),TRGJ2*00(70)		348|363|386|0|15||75.0		28|42|70|25|39||70.0;28|42|70|25|39||70.0		:::::::::0:-3:15:::::25:-8:39:::
	D1	CD8		131	1	TGTGCCAGTAGGTCGGACTTTTACAATGAGCAGTTCTTC	TGTGCCAGTAGGTCGGACTTTTACAATGAGCAGTTCTTC	CASRSDFYNEQFF		TRBV19*00(85)	TRBD2*00(25)	TRBJ2-1*00(120)		327|338|364|0|11||55.0	17|22|48|14|19||25.0	24|42|70|21|39||90.0		:::::::::0:-6:11:14:-1:-10:19:21:-4:39:::
	D1	CD8		132	1	TGTGCCAGCTCATCCCGGGACCTGAACGAGCAGTACTTC	TGTGCCAGCTCATCCCGGGACCTGAACGAGCAGTACTTC	CASSSRDLNEQYF		TRBV18*00(95)	TRBD1*00(45),TRBD2*00(45)	TRBJ2-7*00(95)		330|342|367|0|12||60.0	8|17|36|12|21||45.0;12|21|48|12|21||45.0	25|39|67|25|39||70.0		:::::::::0:-5:12:12:4:-7:21:25:-5:39:::
	D1	CD8		133	1	TGTGCCAGCAGTTTACTGAACGTGGGTGGCTACACCTTC	TGTGCCAGCAGTTTACTGAACGTGGGTGGCTACACCTTC	CASSLLNVGGYTF		TRBV28*00(90)		TRBJ1-2*00(110)		327|342|364|0|15||75.0		27|40|68|26|39||65.0		:::::::::0:-2:15:::::26:-7:39:::
	D1	CD8		134	1	TGTGCCAGCAGTTTAGCGGAACAAGAGACCCAGTACTTC	TGTGCCAGCAGTTTAGCGGAACAAGAGACCCAGTACTTC	CASSLAEQETQYF		TRBV6-5*00(150),TRBV6-6*00(150),TRBV6-1*00(145),TRBV6-4*00(145),TRBV6-9*00(134)	TRBD2*00(30)	TRBJ2-5*00(230)		327|340|364|0|13||65.0;327|340|364|0|13||65.0;327|339|364|0|12||60.0;327|339|364|0|12||60.0;327|340|364|0|13||65.0	21|27|48|13|19||30.0	22|40|68|21|39||90.0		:::::::::0:-4:13:13:-5:-5:19:21:-2:39:::
	D1	CD8		135	1	TGTGCCAGCAGTTTAAGGGGCGGGTATGGCTACACCTTC	TGTGCCAGCAGTTTAAGGGGCGGGTATGGCTACACCTTC	CASSLRGGYGYTF		TRBV12-3*00(110),TRBV12-4*00(110),TRBV27*00(110),TRBV6-5*00(100),TRBV6-6*00(100)	TRBD1*00(30)	TRBJ1-2*00(100)		330|345|367|0|15||75.0;330|345|367|0|15||75.0;327|342|364|0|15||75.0;327|340|364|0|13||65.0;327|340|364|0|13||65.0	19|25|36|16|22||30.0	25|40|68|24|39||75.0		:::::::::0:-2:15:16:-7:1:22:24:-5:39:::
	D1	CD8		136	1	TGTGCCAGCAGTTACTCAGCAGCGAACGAGCAGTACTTC	TGTGCCAGCAGTTACTCAGCAGCGAACGAGCAGTACTTC	CASSYSAANEQYF		TRBV6-2*00(135),TRBV6-3*00(135),TRBV6-5*00(135),TRBV6-6*00(135)		TRBJ2-7*00(80)		327|344|364|0|17||85.0;327|344|364|0|17||85.0;327|344|364|0|17||85.0;327|344|364|0|17||85.0		25|39|67|25|39||70.0		:::::::::0:0:17:::::25:-5:39:::
	D1	CD8		137	1	TGTGCCAGCAGTCCCGACGGCGACGGGGAGCTGTTTTTT	TGTGCCAGCAGTCCCGACGGCGACGGGGAGCTGTTTTTT	CASSPDGDGELFF		TRBV6-2*00(100),TRBV6-3*00(100),TRBV6-4*00(100),TRBV6-5*00(100),TRBV6-6*00(100)		TRBJ2-2*00(100)		327|339|364|0|12||60.0;327|339|364|0|12||60.0;327|339|364|0|12||60.0;327|339|364|0|12||60.0;327|339|364|0|12||60.0		27|43|71|23|39||80.0		:::::::::0:-5:12:::::23:-7:39:::
	D1	CD8		138	1	TGTGCCAGCAGTCGGGACAGATCCTACGAGCAGTACTTC	TGTGCCAGCAGTCGGGACAGATCCTACGAGCAGTACTTC	CASSRDRSYEQYF		TRBV6-2*00(120),TRBV6-3*00(120),TRBV6-4*00(120),TRBV6-5*00(120),TRBV6-6*00(120)	TRBD1*00(40)	TRBJ2-7*00(90)		327|339|364|0|12||60.0;327|339|364|0|12||60.0;327|339|364|0|12||60.0;327|339|364|0|12||60.0;327|339|364|0|12||60.0	11|19|36|12|20||40.0	21|39|67|21|39||90.0		:::::::::0:-5:12:12:1:-5:20:21:-1:39:::
	D1	CD8		139	1	TGTGCCAGCAGTAATATAGACAGGAAAGAGCAGTTCTTC	TGTGCCAGCAGTAATATAGACAGGAAAGAGCAGTTCTTC	CASSNIDRKEQFF		TRBV27*00(115)	TRBD1*00(30)	TRBJ2-1*00(65)		327|339|364|0|12||60.0	14|20|36|18|24||30.0	30|42|70|27|39||60.0		:::::::::0:-5:12:18:-2:-4:24:27:-10:39:::
	D1	CD8		140	1	TGTGCCAGCAGCTTAGAGGGACCCGAAAGCTACACCTTC	TGTGCCAGCAGCTTAGAGGGACCCGAAAGCTACACCTTC	CASSLEGPESYTF		TRBV5-6*00(120),TRBV5-7*00(120)	TRBD1*00(25),TRBD2*00(25)	TRBJ1-2*00(65)		327|341|363|0|14||70.0;327|341|363|0|14||70.0	12|17|36|17|22||25.0;16|21|48|17|22||25.0	29|40|68|28|39||55.0		:::::::::0:-2:14:17:0:-7:22:28:-9:39:::
	D1	CD8		141	1	TGTGCCAGCAGCTTAAGCTCGGGATATGGCTACACCTTC	TGTGCCAGCAGCTTAAGCTCGGGATATGGCTACACCTTC	CASSLSSGYGYTF		TRBV11-1*00(130),TRBV7-9*00(130),TRBV7-6*00(114),TRBV7-7*00(114)	TRBD1*00(25),TRBD2*00(25)	TRBJ1-2*00(80)		330|345|367|0|15||75.0;330|345|367|0|15||75.0;330|345|367|0|15||75.0;330|345|367|0|15||75.0	11|16|36|19|24||25.0;15|20|48|19|24||25.0	25|40|68|24|39||75.0		:::::::::0:-2:15:19:1:-8:24:24:-5:39:::
	D1	CD8		142	1	TGTGCCAGCAGCCGGGCCGTGAGATACGAGCAGTACTTC	TGTGCCAGCAGCCGGGCCGTGAGATACGAGCAGTACTTC	CASSRAVRYEQYF		TRBV4-2*00(100),TRBV7-3*00(95),TRBV7-4*00(95),TRBV7-8*00(95),TRBV7-9*00(95)	TRBD2*00(25)	TRBJ2-7*00(100)		327|340|364|0|13||65.0;330|342|367|0|12||60.0;330|342|367|0|12||60.0;330|342|367|0|12||60.0;330|342|367|0|12||60.0	29|34|48|13|18||25.0	24|39|67|24|39||75.0		:::::::::0:-4:13:13:-13:2:18:24:-4:39:::
	D1	CD8		143	1	TGTGCCAGCAGCCGAACTTCGAACTATGGCTACACCTTC	TGTGCCAGCAGCCGAACTTCGAACTATGGCTACACCTTC	CASSRTSNYGYTF		TRBV14*00(80),TRBV3-1*00(80),TRBV3-2*00(80)		TRBJ1-2*00(135)		330|343|367|0|13||65.0;327|340|364|0|13||65.0;327|340|364|0|13||65.0		22|40|68|21|39||90.0		:::::::::0:-4:13:::::21:-2:39:::
	D1	CD8		144	1	TGTGCCAGCAGCGTGAACGCAGGGAACGAGCAGTACTTC	TGTGCCAGCAGCGTGAACGCAGGGAACGAGCAGTACTTC	CASSVNAGNEQYF		TRBV9*00(120)	TRBD1*00(25)	TRBJ2-7*00(80)		327|341|363|0|14||70.0	16|21|36|19|24||25.0	25|39|67|25|39||70.0		:::::::::0:-2:14:19:-4:-3:24:25:-5:39:::
	D1	CD8		145	1	TGTGCGGTTGAAGAAACCAGTGGCTCTAGGTTGACCTTT	TGTGCGGTTGAAGAAACCAGTGGCTCTAGGTTGACCTTT	CAVEETSGSRLTF		TRAV12-2*00(85),TRAV12-3*00(85),TRAV21*00(85),TRAV12-1*00(84)		TRAJ58*00(145)		330|335|363|0|5||25.0;330|335|363|0|5||25.0;324|329|356|0|5||25.0;324|332|357|0|8|ST328C|24.0		23|52|83|10|39||145.0		:::::::::0:-8:5:::::10:-3:39:::
	D1	CD8		146	1	TGTGCAGAGACAAACACCAATGCAGGCAAATCAACCTTT	TGTGCAGAGACAAACACCAATGCAGGCAAATCAACCTTT	CAETNTNAGKSTF		TRAV5*00(105)		TRAJ27*00(140)		327|337|360|0|10||50.0		21|48|79|12|39||135.0		:::::::::0:-3:10:::::12:-1:39:::
	D1	CD8		147	1	TGCATCCTGAGAGACGTCACCGGTAACCAGTTCTATTTT	TGCATCCTGAGAGACGTCACCGGTAACCAGTTCTATTTT	CILRDVTGNQFYF		TRAV26-2*00(100)		TRAJ49*00(160)		312|330|347|0|18||90.0		23|45|76|17|39||110.0		:::::::::0:3:18:::::17:-3:39:::
	D1	CD8		154	1	TGTGCTTATACTGGAGCCAATAGTAAGCTGACATTT	TGTGCTTATACTGGAGCCAATAGTAAGCTGACATTT	CAYTGANSKLTF		TRAV38-2DV8*00(100)		TRAJ56*00(170)		333|343|369|0|10||50.0		20|51|82|5|36||155.0		:::::::::0:-6:10:::::5:0:36:::
	D1	CD8		155	1	TGTGCTGTGCAGGATGGGAGTTACCAACTCACTTTC	TGTGCTGTGCAGGATGGGAGTTACCAACTCACTTTC	CAVQDGSYQLTF		TRAV20*00(80)		TRAJ28*00(170)		324|337|357|0|13||65.0		33|55|86|14|36||110.0		:::::::::0:0:13:::::14:-13:36:::
	D1	CD8		156	1	TGTGCTGTGACGCCTAACAATGCCAGACTCATGTTT	TGTGCTGTGACGCCTAACAATGCCAGACTCATGTTT	CAVTPNNARLMF		TRAV1-2*00(130)		TRAJ31*00(235)		312|322|346|0|10||50.0		24|46|77|14|36||110.0		:::::::::0:-4:10:::::14:-4:36:::
	D1	CD8		158	1	TGTGCTGCGTCGAACACCGGTAACCAGTTCTATTTT	TGTGCTGCGTCGAACACCGGTAACCAGTTCTATTTT	CAASNTGNQFYF		TRAV21*00(110),TRAV12-2*00(100),TRAV12-3*00(100)		TRAJ49*00(135)		324|331|356|0|7||35.0;330|335|363|0|5||25.0;330|335|363|0|5||25.0		18|45|76|9|36||135.0		:::::::::0:-5:7:::::9:2:36:::
	D1	CD8		159	1	TGTGCTGGACAGGGCGGATCTGAAAAGCTGGTCTTT	TGTGCTGGACAGGGCGGATCTGAAAAGCTGGTCTTT	CAGQGGSEKLVF		TRAV8-3*00(130),TRAV8-5*00(130),TRAV8-7*00(130)		TRAJ57*00(240)		327|334|361|0|7||35.0;1404|1411|1438|0|7||35.0;324|331|364|0|7||35.0		25|52|83|9|36||135.0		:::::::::0:-7:7:::::9:-5:36:::
	D1	CD8		160	1	TGTGCCCTCACGGGAGGAGGAAACAAACTCACCTTT	TGTGCCCTCACGGGAGGAGGAAACAAACTCACCTTT	CALTGGGNKLTF		TRAV12-2*00(135),TRAV12-3*00(130),TRAV12-1*00(125)		TRAJ10*00(200)		330|336|363|0|6||30.0;330|335|363|0|5||25.0;324|328|357|0|4||20.0		23|53|84|6|36||150.0		:::::::::0:-7:6:::::6:-3:36:::
	D1	CD8		161	1	TGTGCCGTTGGAGGTAGCAACTATAAACTGACATTT	TGTGCCGTTGGAGGTAGCAACTATAAACTGACATTT	CAVGGSNYKLTF		TRAV39*00(105)		TRAJ53*00(150)		318|326|351|0|8||40.0		27|55|86|8|36||140.0		:::::::::0:-5:8:::::8:-7:36:::
	D1	CD8		162	1	TGTGCCGTGAACGGAGGAAGCTACATACCTACATTT	TGTGCCGTGAACGGAGGAAGCTACATACCTACATTT	CAVNGGSYIPTF		TRAV8-1*00(85)		TRAJ6*00(165)		327|338|361|0|11||55.0		27|51|82|12|36||120.0		:::::::::0:-3:11:::::12:-7:36:::
	D1	CD8		163	1	TGTGCCGTAGACACGGGCAGGAGAGCACTTACTTTT	TGTGCCGTAGACACGGGCAGGAGAGCACTTACTTTT	CAVDTGRRALTF		TRAV12-2*00(115)		TRAJ5*00(135)		330|338|363|0|8||40.0		22|49|80|9|36||135.0		:::::::::0:-5:8:::::9:-2:36:::
	D1	CD8		164	1	TGTGCCAGTACAGGGGGCGAAAACACCATATATTTT	TGTGCCAGTACAGGGGGCGAAAACACCATATATTTT	CASTGGENTIYF		TRBV19*00(85)	TRBD1*00(45)	TRBJ1-3*00(120)		327|337|364|0|10||50.0	16|25|36|10|19||45.0	26|42|70|20|36||80.0		:::::::::0:-7:10:10:-4:1:19:20:-6:36:::
	D1	CD8		165	1	TGTGCCAGTAGCCTAGGGTCCGGGGAGCTGTTTTTT	TGTGCCAGTAGCCTAGGGTCCGGGGAGCTGTTTTTT	CASSLGSGELFF		TRBV19*00(130)		TRBJ2-2*00(85)		327|338|364|0|11||55.0		26|43|71|19|36||85.0		:::::::::0:-6:11:::::19:-6:36:::
	D1	CD8		166	1	TGTGCCAGTAGACAGGGGATCGGTGGCTACACCTTC	TGTGCCAGTAGACAGGGGATCGGTGGCTACACCTTC	CASRQGIGGYTF		TRBV19*00(110)	TRBD1*00(35)	TRBJ1-2*00(85)		327|338|364|0|11||55.0	15|22|36|11|18||35.0	27|40|68|23|36||65.0		:::::::::0:-6:11:11:-3:-2:18:23:-7:36:::
	D1	CD8		167	1	TGTGCCAGCTCACCCGGGACGGATGAGCAGTTCTTC	TGTGCCAGCTCACCCGGGACGGATGAGCAGTTCTTC	CASSPGTDEQFF		TRBV18*00(125)	TRBD1*00(30),TRBD2*00(30)	TRBJ2-1*00(90)		330|344|367|0|14||70.0	11|17|36|14|20||30.0;15|21|48|14|20||30.0	28|42|70|22|36||70.0		:::::::::0:-3:14:14:1:-7:20:22:-8:36:::
	D1	CD8		168	1	TGTGCCAGCCGGCTAGTCCAAGAGACCCAGTACTTC	TGTGCCAGCCGGCTAGTCCAAGAGACCCAGTACTTC	CASRLVQETQYF		TRBV11-1*00(115),TRBV7-9*00(115)	TRBD2*00(30)	TRBJ2-5*00(100)		330|339|367|0|9||45.0;330|339|367|0|9||45.0	7|13|48|11|17||30.0	21|40|68|17|36||95.0		:::::::::0:-8:9:11:9:-19:17:17:-1:36:::
	D1	CD8		169	1	TGTGCCAGCACCCCCTCGGTTACTGAAGCTTTCTTT	TGTGCCAGCACCCCCTCGGTTACTGAAGCTTTCTTT	CASTPSVTEAFF		TRBV7-2*00(100),TRBV7-3*00(100),TRBV7-8*00(100)	TRBD1*00(30)	TRBJ1-1*00(100)		330|340|367|0|10||50.0;330|340|367|0|10||50.0;330|340|367|0|10||50.0	1|7|36|10|16||30.0	25|40|68|21|36||75.0		:::::::::0:-7:10:10:11:-17:16:21:-5:36:::
	D1	CD8		170	1	TGTGCCAGCAGTTTGACGGGAGGCGAGCAGTACTTC	TGTGCCAGCAGTTTGACGGGAGGCGAGCAGTACTTC	CASSLTGGEQYF		TRBV12-3*00(95),TRBV12-4*00(95),TRBV27*00(95),TRBV6-7*00(90),TRBV6-9*00(90)	TRBD2*00(35)	TRBJ2-7*00(115)		330|344|367|0|14||70.0;330|344|367|0|14||70.0;327|341|364|0|14||70.0;327|340|364|0|13||65.0;327|340|364|0|13||65.0	24|31|48|16|23||35.0	26|39|67|23|36||65.0		:::::::::0:-3:14:16:-8:-1:23:23:-6:36:::
	D1	CD8		171	1	TGTGCCAGCAGTTACGGGGTCGGTGAGCAGTTCTTC	TGTGCCAGCAGTTACGGGGTCGGTGAGCAGTTCTTC	CASSYGVGEQFF		TRBV6-2*00(145),TRBV6-3*00(145),TRBV6-5*00(145),TRBV6-6*00(145),TRBV6-4*00(130)		TRBJ2-1*00(70)		327|342|364|0|15||75.0;327|342|364|0|15||75.0;327|342|364|0|15||75.0;327|342|364|0|15||75.0;327|339|364|0|12||60.0		29|42|70|23|36||65.0		:::::::::0:-2:15:::::23:-9:36:::
	D1	CD8		172	1	TGTGCCAGCAGCTTGAGAGGGAATGAGCAGTTCTTC	TGTGCCAGCAGCTTGAGAGGGAATGAGCAGTTCTTC	CASSLRGNEQFF		TRBV5-6*00(110),TRBV5-7*00(110)	TRBD2*00(25)	TRBJ2-1*00(115)		327|342|363|0|15||75.0;327|342|363|0|15||75.0	27|32|48|16|21||25.0	27|42|70|21|36||75.0		:::::::::0:-1:15:16:-11:0:21:21:-7:36:::
	D1	CD8		173	1	TGTGCCAGCAGCCTGATTAACGATGAGCAGTTCTTC	TGTGCCAGCAGCCTGATTAACGATGAGCAGTTCTTC	CASSLINDEQFF		TRBV13*00(125)		TRBJ2-1*00(80)		357|369|394|0|12||60.0		28|42|70|22|36||70.0		:::::::::0:-5:12:::::22:-8:36:::
	D1	CD8		174	1	TGTGCCAGCAGCCGAGACTACTACGAGCAGTACTTC	TGTGCCAGCAGCCGAGACTACTACGAGCAGTACTTC	CASSRDYYEQYF		TRBV4-2*00(109),TRBV7-3*00(100),TRBV7-4*00(100),TRBV7-8*00(100),TRBV7-9*00(100)		TRBJ2-7*00(115)		327|344|364|0|17|SA340G|69.0;330|342|367|0|12||60.0;330|342|367|0|12||60.0;330|342|367|0|12||60.0;330|342|367|0|12||60.0		23|39|67|20|36||80.0		:::::::::0:0:17:::::20:-3:36:::
	D1	CD8		175	1	TGTGCCAGCAGCCAACAGAACTACGAGCAGTACTTC	TGTGCCAGCAGCCAACAGAACTACGAGCAGTACTTC	CASSQQNYEQYF		TRBV13*00(80)		TRBJ2-7*00(135)		357|369|394|0|12||60.0		23|39|67|20|36||80.0		:::::::::0:-5:12:::::20:-3:36:::
	D1	CD8		176	1	TGTGCAGCATCTGGAGCCAATAGTAAGCTGACATTT	TGTGCAGCATCTGGAGCCAATAGTAAGCTGACATTT	CAASGANSKLTF		TRAV29DV5*00(80)		TRAJ56*00(170)		345|354|378|0|9||45.0		25|51|82|10|36||130.0		:::::::::0:-4:9:::::10:-5:36:::
	D1	CD8		177	1	TGTGCAATGAGTTCTAACGACTACAAGCTCAGCTTT	TGTGCAATGAGTTCTAACGACTACAAGCTCAGCTTT	CAMSSNDYKLSF		TRAV12-3*00(85)		TRAJ20*00(175)		330|341|363|0|11||55.0		20|46|77|10|36||130.0		:::::::::0:-2:11:::::10:0:36:::
	D1	CD8		178	1	TGCAGTGCGCAAGGACAGTACTACGAGCAGTACTTC	TGCAGTGCGCAAGGACAGTACTACGAGCAGTACTTC	CSAQGQYYEQYF		TRBV20-1*00(85)	TRBD1*00(30)	TRBJ2-7*00(110)		321|329|355|0|8||40.0	13|19|36|12|18||30.0	23|39|67|20|36||80.0		:::::::::0:-6:8:12:-1:-5:18:20:-3:36:::
	D1	CD8		182	1	TGTGCTACGGACTCTGGCCAGAAGCTGCTCTTT	TGTGCTACGGACTCTGGCCAGAAGCTGCTCTTT	CATDSGQKLLF		TRAV17*00(145)		TRAJ16*00(100)		324|336|357|0|12||60.0		30|49|80|14|33||95.0		:::::::::0:-1:12:::::14:-10:33:::
	D1	CD8		183	1	TGTGCCGTGAGCAGCTGGGGGAAATTGCAGTTT	TGTGCCGTGAGCAGCTGGGGGAAATTGCAGTTT	CAVSSWGKLQF		TRAV12-2*00(150)		TRAJ24*00(210)		330|340|363|0|10||50.0		30|52|83|11|33||110.0		:::::::::0:-3:10:::::11:-10:33:::
	D1	CD8		184	1	TGTGCCATCCTAATCGGGGTTGAAGCTTTCTTT	TGTGCCATCCTAATCGGGGTTGAAGCTTTCTTT	CAILIGVEAFF		TRBV10-3*00(125)		TRBJ1-1*00(75)		327|336|364|0|9||45.0		27|40|68|20|33||65.0		:::::::::0:-8:9:::::20:-7:33:::
	D1	CD8		185	1	TGTGCCACCTGGGATCTCTATAAGAAACTCTTT	TGTGCCACCTGGGATCTCTATAAGAAACTCTTT	CATWDLYKKLF		TRGV8*00(170),TRGV4*00(154),TRGV2*00(149)		TRGJ1*00(205),TRGJ2*00(205)		336|351|374|0|15||75.0;336|351|374|0|15||75.0;336|350|374|0|14||70.0		27|42|70|18|33||75.0;27|42|70|18|33||75.0		:::::::::0:-3:15:::::18:-7:33:::
	D1	CD8		186	1	TGTGCCACCTGGGACGGCTGCTGGAAACTCTTT	TGTGCCACCTGGGACGGCTGCTGGAAACTCTTT	CATWDGCWKLF		TRGV3*00(145),TRGV5*00(145),TRGV8*00(140),TRGV5P*00(135)		TRGJ1*00(70),TRGJ2*00(70)		336|351|374|0|15||75.0;336|351|374|0|15||75.0;336|350|374|0|14||70.0;338|351|376|0|13||65.0		32|42|70|23|33||50.0;32|42|70|23|33||50.0		:::::::::0:-3:15:::::23:-12:33:::
	D1	CD8		187	1	TGTGCCAGCAGTTCGGGGACTGAAGCTTTCTTT	TGTGCCAGCAGTTCGGGGACTGAAGCTTTCTTT	CASSSGTEAFF		TRBV12-3*00(160),TRBV12-4*00(160)		TRBJ1-1*00(215)		330|343|367|0|13||65.0;330|343|367|0|13||65.0		25|40|68|18|33||75.0		:::::::::0:-4:13:::::18:-5:33:::
	D1	CD8		188	1	TGTGCCAGCAGCTTAAATCGAGGCTACACCTTC	TGTGCCAGCAGCTTAAATCGAGGCTACACCTTC	CASSLNRGYTF		TRBV7-3*00(100),TRBV11-2*00(99),TRBV11-3*00(99),TRBV7-8*00(95),TRBV7-9*00(95)		TRBJ1-2*00(130)		330|346|367|0|16||80.0;330|349|367|0|19|SG345A|79.0;330|349|367|0|19|SG345A|79.0;330|345|367|0|15||75.0;330|345|367|0|15||75.0		28|40|68|21|33||60.0		:::::::::0:-1:16:::::21:-8:33:::
	D1	CD8		189	1	TGTGCAGCAAGTAACGACTACAAGCTCAGCTTT	TGTGCAGCAAGTAACGACTACAAGCTCAGCTTT	CAASNDYKLSF		TRAV13-1*00(80)		TRAJ20*00(185)		324|337|357|0|13||65.0		24|46|77|11|33||110.0		:::::::::0:0:13:::::11:-4:33:::
	D1	CD8		190	1	TGTGCAGCAAGCGAAGATGACAAGATCATCTTT	TGTGCAGCAAGCGAAGATGACAAGATCATCTTT	CAASEDDKIIF		TRAV29DV5*00(150)		TRAJ30*00(100)		345|358|378|0|13||65.0		27|46|77|14|33||95.0		:::::::::0:0:13:::::14:-7:33:::
	D1	CD8		191	1	TGCCTCCTATCCGGAGGCAACATGCTCACCTTT	TGCCTCCTATCCGGAGGCAACATGCTCACCTTT	CLLSGGNMLTF		TRAV4*00(139)	TRDD3*00(25)	TRAJ39*00(210)		312|318|348|0|6||30.0	2|7|39|7|12||25.0	33|52|83|14|33||95.0		:::::::::0:-10:6:7:11:-19:12:14:-13:33:::
	D1	CD8		192	1	GGACCCCCTGGGGGTTACCAGAAAGTTACCTTT	GGACCCCCTGGGGGTTACCAGAAAGTTACCTTT	GPPGGYQKVTF		TRAV9-2*00(135)		TRAJ13*00(204)		324|324|358|0|0||0.0		26|52|83|7|33||130.0		:::::::::0:-14:0:::::7:-6:33:::
	D1	CD8		194	1	TGTGCTCTTGTCACCGACAAGCTCATCTTT	TGTGCTCTTGTCACCGACAAGCTCATCTTT	CALVTDKLIF		TRAV5*00(110),TRAV28*00(99)		TRAJ34*00(115)		327|332|360|0|5||25.0;312|314|343|0|2||10.0		28|47|78|11|30||95.0		:::::::::0:-8:5:::::11:-8:30:::
	D1	CD8		195	1	TGTGCTGGCAGAGATGACAAGATCATCTTT	TGTGCTGGCAGAGATGACAAGATCATCTTT	CAGRDDKIIF		TRAV38-2DV8*00(200)		TRAJ30*00(200)		333|339|369|0|6||30.0		24|46|77|8|30||110.0		:::::::::0:-10:6:::::8:-4:30:::
	D1	CD8		196	1	TGTGCGTTGAGCTGGGGGAAATTGCAGTTT	TGTGCGTTGAGCTGGGGGAAATTGCAGTTT	CALSWGKLQF		TRAV3*00(80)		TRAJ24*00(155)		327|332|363|0|5||25.0		31|52|83|9|30||105.0		:::::::::0:-11:5:::::9:-11:30:::
	D1	CD8		197	1	TGTGCCACCTGGGGTAAGAAACTCTTT	TGTGCCACCTGGGGTAAGAAACTCTTT	CATWGKKLF		TRGV4*00(155),TRGV8*00(139)		TRGJ1*00(79),TRGJ2*00(79)		336|349|374|0|13||65.0;336|349|374|0|13||65.0		29|42|70|14|27||65.0;29|42|70|14|27||65.0		:::::::::0:-5:13:::::14:-9:27:::
	D1	CD8		198	1	TGTGCAGCCGCGCAGAAATTTTACTTT	TGTGCAGCCGCGCAGAAATTTTACTTT	CAAAQKFYF		TRAV13-2*00(135)		TRAJ21*00(80)		327|334|360|0|7||35.0		32|44|75|15|27||60.0		:::::::::0:-6:7:::::15:-12:27:::
	D1	CD8		199	1	TGTGAATACGACAATGACATGCGCTTT	TGTGAATACGACAATGACATGCGCTTT	CEYDNDMRF		TRAV17*00(105)	TRDD3*00(25)	TRAJ43*00(120)		324|328|357|0|4||20.0	21|26|39|5|10||25.0	26|43|74|10|27||85.0		:::::::::0:-9:4:5:-8:0:10:10:-6:27:::
	D1	CD8		200	1	TGTGCCACCTGGGAGAAACTCTTT	TGTGCCACCTGGGAGAAACTCTTT	CATWEKLF		TRGV7*00(155)		TRGJ1*00(105),TRGJ2*00(105)		335|349|373|0|14||70.0		31|42|70|13|24||55.0;31|42|70|13|24||55.0		:::::::::0:-4:14:::::13:-11:24:::

## Sheet: D1-p55
	Sample ID
	Donor	Population		cloneId	cloneCount	clonalSequence	nSeqCDR3	aaSeqCDR3		allVHitsWithScore	allDHitsWithScore	allJHitsWithScore	allCHitsWithScore	allVAlignments	allDAlignments	allJAlignments	allCAlignments	refPoints
	D1	p55		1	4	TGTGCCAGCAGCTCTAAAGAGACCCAGTACTTC	TGTGCCAGCAGCTCTAAAGAGACCCAGTACTTC	CASSSKETQYF		TRBV12-3*00(67,5),TRBV12-4*00(67,5)		TRBJ2-5*00(117,5)		330|341|367|0|11||55.0;330|341|367|0|11||55.0		23|40|68|16|33||85.0		:::::::::0:-6:11:::::16:-3:33:::
	D1	p55		2	3	TGTGCTGTGGGCGCTCCTAACTATGGTCAGAATTTTGTCTTT	TGTGCTGTGGGCGCTCCTAACTATGGTCAGAATTTTGTCTTT	CAVGAPNYGQNFVF		TRAV21*00(85)		TRAJ26*00(130)		324|333|356|0|9||45.0		24|49|80|17|42||125.0		:::::::::0:-3:9:::::17:-4:42:::
	D1	p55		3	3	TGTGCTTATCTCCCAGGAACCTACAAATACATCTTT	TGTGCTTATCTCCCAGGAACCTACAAATACATCTTT	CAYLPGTYKYIF		TRAV38-2DV8*00(130)		TRAJ40*00(148,3)		333|342|369|0|9||45.0		27|50|81|13|36||115.0		:::::::::0:-7:9:::::13:-7:36:::
	D1	p55		4	3	TGTGCTGTGAGAGGAGACACCGACAAGCTCATCTTT	TGTGCTGTGAGAGGAGACACCGACAAGCTCATCTTT	CAVRGDTDKLIF		TRAV1-2*00(110)		TRAJ34*00(130)		312|325|346|0|13||65.0		27|47|78|16|36||100.0		:::::::::0:-1:13:::::16:-7:36:::
	D1	p55		7	3	TGTGCCTTGTGGGGCTTTAAGAAACTCTTT	TGTGCCTTGTGGGGCTTTAAGAAACTCTTT	CALWGFKKLF		TRGV9*00(160)		TRGJ1*00(75),TRGJ2*00(75)		348|361|386|0|13||65.0		29|42|70|17|30||65.0;29|42|70|17|30||65.0		:::::::::0:-5:13:::::17:-9:30:::
	D1	p55		8	2	TGTGCCAGCAGCTTACGAGGGATTATTAGCACAGATACGCAGTATTTT	TGTGCCAGCAGCTTACGAGGGATTATTAGCACAGATACGCAGTATTTT	CASSLRGIISTDTQYF		TRBV7-2*00(90),TRBV7-3*00(90),TRBV7-4*00(90),TRBV7-8*00(90),TRBV7-9*00(90)	TRBD2*00(25)	TRBJ2-3*00(110)		330|345|367|0|15||75.0;330|345|367|0|15||75.0;330|345|367|0|15||75.0;330|345|367|0|15||75.0;330|345|367|0|15||75.0	27|32|48|16|21||25.0	19|41|69|26|48||110.0		:::::::::0:-2:15:16:-11:0:21:26:1:48:::
	D1	p55		9	2	TGTGTGGTGAGCGACAGAGGCTCAACCCTGGGGAGGCTATACTTT	TGTGTGGTGAGCGACAGAGGCTCAACCCTGGGGAGGCTATACTTT	CVVSDRGSTLGRLYF		TRAV10*00(157,5)		TRAJ18*00(225)		330|343|363|0|13||65.0		21|55|86|11|45||170.0		:::::::::0:0:13:::::11:-1:45:::
	D1	p55		10	2	TGTGCCAGCAGTTTCGCGTCGCTCTCCTACAATGAGCAGTTCTTC	TGTGCCAGCAGTTTCGCGTCGCTCTCCTACAATGAGCAGTTCTTC	CASSFASLSYNEQFF		TRBV12-3*00(111,5),TRBV12-4*00(111,5)		TRBJ2-1*00(165)		330|348|367|0|18|SA344C|74.0;330|348|367|0|18|SA344C|74.0		20|42|70|23|45||110.0		:::::::::0:1:18:::::23:0:45:::
	D1	p55		11	2	TGTGCCAGCAGCTTAAATCGGGACCCGAAAGAGACCCAGTACTTC	TGTGCCAGCAGCTTAAATCGGGACCCGAAAGAGACCCAGTACTTC	CASSLNRDPKETQYF		TRBV7-3*00(92,5)	TRBD1*00(30),TRBD2*00(30)	TRBJ2-5*00(102,5)		330|346|367|0|16||80.0	11|17|36|18|24||30.0;15|21|48|18|24||30.0	23|40|68|28|45||85.0		:::::::::0:-1:16:18:1:-7:24:28:-3:45:::
	D1	p55		12	2	TGTGCCACCTGGGACAGGCTGAATTATTATAAGAAACTCTTT	TGTGCCACCTGGGACAGGCTGAATTATTATAAGAAACTCTTT	CATWDRLNYYKKLF		TRGV1*00(130),TRGV3*00(130),TRGV5*00(130),TRGV7*00(130)		TRGJ1*00(120),TRGJ2*00(120)		333|352|371|0|19||95.0;336|355|374|0|19||95.0;336|355|374|0|19||95.0;335|354|373|0|19||95.0		20|42|70|20|42||110.0;20|42|70|20|42||110.0		:::::::::0:1:19:::::20:0:42:::
	D1	p55		13	2	TGTGCCACCAGTGTGGCAGGGGATGTCGATGAGCAGTTCTTC	TGTGCCACCAGTGTGGCAGGGGATGTCGATGAGCAGTTCTTC	CATSVAGDVDEQFF		TRBV24-1*00(90)	TRBD1*00(30)	TRBJ2-1*00(90)		327|340|365|0|13||65.0	16|22|36|16|22||30.0	28|42|70|28|42||70.0		:::::::::0:-5:13:16:-4:-2:22:28:-8:42:::
	D1	p55		14	2	TGCGCCAGCAACGGACAGCCCATGAACACTGAAGCTTTCTTT	TGCGCCAGCAACGGACAGCCCATGAACACTGAAGCTTTCTTT	CASNGQPMNTEAFF		TRBV5-1*00(85)	TRBD1*00(30)	TRBJ1-1*00(120)		327|337|363|0|10||50.0	13|19|36|12|18||30.0	18|40|68|20|42||110.0		:::::::::0:-6:10:12:-1:-5:18:20:2:42:::
	D1	p55		15	2	TGTGCTGCGTGGGGTCCCAATTATTATAAGAAACTCTTT	TGTGCTGCGTGGGGTCCCAATTATTATAAGAAACTCTTT	CAAWGPNYYKKLF		TRGV10*00(127,5)		TRGJ1*00(164,5),TRGJ2*00(164,5)		342|355|380|0|13||65.0		21|42|70|18|39||105.0;21|42|70|18|39||105.0		:::::::::0:-5:13:::::18:-1:39:::
	D1	p55		16	2	TGTGCCTTGAGGAAGATCGCTGGTTGGTTCAAGATATTT	TGTGCCTTGAGGAAGATCGCTGGTTGGTTCAAGATATTT	CALRKIAGWFKIF		TRGV9*00(100)		TRGJP1*00(105)		348|357|386|0|9||45.0		26|46|80|19|39||100.0		:::::::::0:-9:9:::::19:-6:39:::
	D1	p55		17	2	TGTGCCGTGAATGCCCCTAGCAACTATCAGTTAATCTGG	TGTGCCGTGAATGCCCCTAGCAACTATCAGTTAATCTGG	CAVNAPSNYQLIW		TRAV8-1*00(107,5)		TRAJ33*00(132,5)		327|341|361|0|14||70.0		24|46|77|17|39||110.0		:::::::::0:0:14:::::17:-4:39:::
	D1	p55		18	2	TGTGCCACCTGGGACGGGCTTTATTATAAGAAACTCTTT	TGTGCCACCTGGGACGGGCTTTATTATAAGAAACTCTTT	CATWDGLYYKKLF		TRGV2*00(130)		TRGJ1*00(120),TRGJ2*00(120)		336|355|374|0|19||95.0		23|42|70|20|39||95.0;23|42|70|20|39||95.0		:::::::::0:1:19:::::20:-3:39:::
	D1	p55		19	2	TGTGCCACCAGCAGACGCAGAGACACTGAAGCTTTCTTT	TGTGCCACCAGCAGACGCAGAGACACTGAAGCTTTCTTT	CATSRRRDTEAFF		TRBV15*00(87,5)		TRBJ1-1*00(132,5)		327|342|364|0|15||75.0		23|40|68|22|39||85.0		:::::::::0:-2:15:::::22:-3:39:::
	D1	p55		20	2	TGTGCCAGCAGTTCTCCAGGGGATCAGCCCCAGCATTTT	TGTGCCAGCAGTTCTCCAGGGGATCAGCCCCAGCATTTT	CASSSPGDQPQHF		TRBV6-3*00(95),TRBV6-5*00(95),TRBV6-6*00(95)	TRBD1*00(30)	TRBJ1-5*00(115)		327|340|364|0|13||65.0;327|340|364|0|13||65.0;327|340|364|0|13||65.0	16|22|36|16|22||30.0	25|42|70|22|39||85.0		:::::::::0:-4:13:16:-4:-2:22:22:-5:39:::
	D1	p55		21	2	TGTGCCAGCAGTCCGGGACATCCCTATGGCTACACCTTC	TGTGCCAGCAGTCCGGGACATCCCTATGGCTACACCTTC	CASSPGHPYGYTF		TRBV27*00(115)	TRBD1*00(40),TRBD2*00(35)	TRBJ1-2*00(85)		327|339|364|0|12||60.0	10|18|36|12|20||40.0;14|21|48|12|19||35.0	24|40|68|23|39||80.0		:::::::::0:-5:12:12:2:-6:20:23:-4:39:::
	D1	p55		22	2	TGTGCCAGCAGTCCAATAGGGGGCTACGAGCAGTACTTC	TGTGCCAGCAGTCCAATAGGGGGCTACGAGCAGTACTTC	CASSPIGGYEQYF		TRBV6-2*00(120),TRBV6-3*00(120),TRBV6-4*00(120),TRBV6-5*00(120),TRBV6-6*00(120)	TRBD1*00(30)	TRBJ2-7*00(80)		327|339|364|0|12||60.0;327|339|364|0|12||60.0;327|339|364|0|12||60.0;327|339|364|0|12||60.0;327|339|364|0|12||60.0	17|23|36|17|23||30.0	23|39|67|23|39||80.0		:::::::::0:-5:12:17:-5:-1:23:23:-3:39:::
	D1	p55		23	2	TGTGCAGCAAGCGCGCAAGGAAACACACCTCTTGTCTTT	TGTGCAGCAAGCGCGCAAGGAAACACACCTCTTGTCTTT	CAASAQGNTPLVF		TRAV29DV5*00(110)		TRAJ29*00(140)		345|361|378|0|16||80.0		27|49|80|17|39||110.0		:::::::::0:3:16:::::17:-7:39:::
	D1	p55		24	2	TGTGTGGTGAGCGCCGGCAATGCCAGACTCATGTTT	TGTGTGGTGAGCGCCGGCAATGCCAGACTCATGTTT	CVVSAGNARLMF		TRAV10*00(120)		TRAJ31*00(120)		330|344|363|0|14||70.0		27|46|77|17|36||95.0		:::::::::0:1:14:::::17:-7:36:::
	D1	p55		26	2	TGCAGTGCCGGGGGGGTTCACTATGGCTACACCTTC	TGCAGTGCCGGGGGGGTTCACTATGGCTACACCTTC	CSAGGVHYGYTF		TRBV20-1*00(107,5)	TRBD1*00(25)	TRBJ1-2*00(92,5)		321|329|355|0|8||40.0	18|23|36|9|14||25.0	23|40|68|19|36||85.0		:::::::::0:-6:8:9:-6:-1:14:19:-3:36:::
	D1	p55		27	2	TGCAGCGTTGGGGGACAGGTGATCGGCTACACCTTC	TGCAGCGTTGGGGGACAGGTGATCGGCTACACCTTC	CSVGGQVIGYTF		TRBV29-1*00(92,5)	TRBD1*00(40)	TRBJ1-2*00(92,5)		321|331|355|0|10||50.0	12|20|36|11|19||40.0	28|40|68|24|36||60.0		:::::::::0:-4:10:11:0:-4:19:24:-8:36:::
	D1	p55		29	2	TGTGCTGCGTGGGCCTCTTATAAGAAACTCTTT	TGTGCTGCGTGGGCCTCTTATAAGAAACTCTTT	CAAWASYKKLF		TRGV10*00(180)		TRGJ1*00(150),TRGJ2*00(150)		342|355|380|0|13||65.0		26|42|70|17|33||80.0;26|42|70|17|33||80.0		:::::::::0:-5:13:::::17:-6:33:::
	D1	p55		30	2	TGTGCCGTTTATGGGAACAACAGACTCGCTTTT	TGTGCCGTTTATGGGAACAACAGACTCGCTTTT	CAVYGNNRLAF		TRAV12-2*00(175),TRAV12-3*00(160)		TRAJ7*00(240)		330|338|363|0|8||40.0;330|335|363|0|5||25.0		24|48|79|9|33||120.0		:::::::::0:-5:8:::::9:-4:33:::
	D1	p55		31	2	TGTGCCACCTGGGACCTGAATAAGAAACTCTTT	TGTGCCACCTGGGACCTGAATAAGAAACTCTTT	CATWDLNKKLF		TRGV2*00(120),TRGV3*00(120),TRGV5*00(120)		TRGJ1*00(115),TRGJ2*00(115)		336|351|374|0|15||75.0;336|351|374|0|15||75.0;336|351|374|0|15||75.0		28|42|70|19|33||70.0;28|42|70|19|33||70.0		:::::::::0:-3:15:::::19:-8:33:::
	D1	p55		32	2	TGTGCCACCTGGGACAGGCGGCAGAAACTCTTT	TGTGCCACCTGGGACAGGCGGCAGAAACTCTTT	CATWDRRQKLF		TRGV3*00(132,5),TRGV5*00(132,5)		TRGJ1*00(107,5),TRGJ2*00(107,5)		336|355|374|0|19||95.0;336|355|374|0|19||95.0		31|42|70|22|33||55.0;31|42|70|22|33||55.0		:::::::::0:1:19:::::22:-11:33:::
	D1	p55		33	2	TGTGCCAGCTCACCACGGTGGGAGCAGTACTTC	TGTGCCAGCTCACCACGGTGGGAGCAGTACTTC	CASSPRWEQYF		TRBV18*00(119)		TRBJ2-7*00(115)		330|352|367|0|21|DC345|84.0		27|39|67|21|33||60.0		:::::::::0:5:21:::::21:-7:33:::
	D1	p55		34	1	TGTGCCTTGTGGGAGGTGCAAGAGTTGGGCAAAAAAATCAAGGTATTT	TGTGCCTTGTGGGAGGTGCAAGAGTTGGGCAAAAAAATCAAGGTATTT	CALWEVQELGKKIKVF		TRGV9*00(135)		TRGJP*00(245)		348|368|386|0|20||100.0		23|54|82|17|48||155.0		:::::::::0:2:20:::::17:-3:48:::
	D1	p55		35	1	TGTGCCACCAGCAGAGGCGAGACAGTACTGAACACTGAAGCTTTCTTT	TGTGCCACCAGCAGAGGCGAGACAGTACTGAACACTGAAGCTTTCTTT	CATSRGETVLNTEAFF		TRBV15*00(95)	TRBD1*00(25)	TRBJ1-1*00(100)		327|343|364|0|16||80.0	14|19|36|20|25||25.0	20|40|68|28|48||100.0		:::::::::0:-1:16:20:-2:-5:25:28:0:48:::
	D1	p55		36	1	TGTGCCAGCAGCCCACTAGCGGGAGGCAACCAAGAGACCCAGTACTTC	TGTGCCAGCAGCCCACTAGCGGGAGGCAACCAAGAGACCCAGTACTTC	CASSPLAGGNQETQYF		TRBV14*00(80),TRBV3-1*00(80),TRBV3-2*00(80)	TRBD2*00(60)	TRBJ2-5*00(100)		330|343|367|0|13||65.0;327|340|364|0|13||65.0;327|340|364|0|13||65.0	19|31|48|14|26||60.0	20|40|68|28|48||100.0		:::::::::0:-4:13:14:-3:-1:26:28:0:48:::
	D1	p55		37	1	TGTGCCAGCAGCCAAGACGGGGGGCTTGGACCCTACGAGCAGTACTTC	TGTGCCAGCAGCCAAGACGGGGGGCTTGGACCCTACGAGCAGTACTTC	CASSQDGGLGPYEQYF		TRBV14*00(100),TRBV3-1*00(100),TRBV3-2*00(100)	TRBD1*00(30)	TRBJ2-7*00(85)		330|347|367|0|17||85.0;327|344|364|0|17||85.0;327|344|364|0|17||85.0	18|24|36|19|25||30.0	22|39|67|31|48||85.0		:::::::::0:0:17:19:-6:0:25:31:-2:48:::
	D1	p55		38	1	TGTGCCAGCAGCGTCCGATCTAGCGGGAGACAAGATACGCAGTATTTT	TGTGCCAGCAGCGTCCGATCTAGCGGGAGACAAGATACGCAGTATTTT	CASSVRSSGRQDTQYF		TRBV9*00(85)	TRBD2*00(50)	TRBJ2-3*00(80)		327|341|363|0|14||70.0	20|30|48|19|29||50.0	25|41|69|32|48||80.0		:::::::::0:-2:14:19:-4:-2:29:32:-5:48:::
	D1	p55		40	1	TGTGTGGTGAACGGAGGTGGAGGTAGCAACTATAAACTGACATTT	TGTGTGGTGAACGGAGGTGGAGGTAGCAACTATAAACTGACATTT	CVVNGGGGSNYKLTF		TRAV12-1*00(120)		TRAJ53*00(215)		324|336|357|0|12||60.0		26|55|86|16|45||145.0		:::::::::0:-1:12:::::16:-6:45:::
	D1	p55		41	1	TGTGCTTATAGGAGCGCTCAGGGCGGATCTGAAAAGCTGGTCTTT	TGTGCTTATAGGAGCGCTCAGGGCGGATCTGAAAAGCTGGTCTTT	CAYRSAQGGSEKLVF		TRAV38-2DV8*00(120)		TRAJ57*00(195)		333|350|369|0|17||85.0		23|52|83|16|45||145.0		:::::::::0:1:17:::::16:-3:45:::
	D1	p55		42	1	TGTGCTGTCGCTTTACCGACCTCAGGAACCTACAAATACATCTTT	TGTGCTGTCGCTTTACCGACCTCAGGAACCTACAAATACATCTTT	CAVALPTSGTYKYIF		TRAV2*00(105)		TRAJ40*00(210)		324|332|358|0|8||40.0		23|50|81|18|45||135.0		:::::::::0:-6:8:::::18:-3:45:::
	D1	p55		44	1	TGTGCCAGCTCATATATCAGGGGGCCCCATCAGCCCCAGCATTTT	TGTGCCAGCTCATATATCAGGGGGCCCCATCAGCCCCAGCATTTT	CASSYIRGPHQPQHF		TRBV18*00(90)	TRBD1*00(40)	TRBJ1-5*00(85)		330|342|367|0|12||60.0	16|24|36|17|25||40.0	25|42|70|28|45||85.0		:::::::::0:-5:12:17:-4:0:25:28:-5:45:::
	D1	p55		45	1	TGTGCCAGCAGCTTGGTCGGCTGGGGGCCAGATACGCAGTATTTT	TGTGCCAGCAGCTTGGTCGGCTGGGGGCCAGATACGCAGTATTTT	CASSLVGWGPDTQYF		TRBV5-4*00(110),TRBV5-5*00(110),TRBV5-6*00(110),TRBV5-7*00(110),TRBV5-8*00(110)	TRBD1*00(30)	TRBJ2-3*00(85)		327|343|363|0|16||80.0;327|343|363|0|16||80.0;327|343|363|0|16||80.0;327|343|363|0|16||80.0;327|343|363|0|16||80.0	18|24|36|22|28||30.0	24|41|69|28|45||85.0		:::::::::0:0:16:22:-6:0:28:28:-4:45:::
	D1	p55		46	1	TGTGCCAGCAGCTTGGTAGGGAATAGCAATCAGCCCCAGCATTTT	TGTGCCAGCAGCTTGGTAGGGAATAGCAATCAGCCCCAGCATTTT	CASSLVGNSNQPQHF		TRBV5-4*00(85),TRBV5-5*00(85),TRBV5-6*00(85),TRBV5-7*00(85),TRBV5-8*00(85)		TRBJ1-5*00(140)		327|343|363|0|16||80.0;327|343|363|0|16||80.0;327|343|363|0|16||80.0;327|343|363|0|16||80.0;327|343|363|0|16||80.0		19|42|70|22|45||115.0		:::::::::0:0:16:::::22:1:45:::
	D1	p55		47	1	TGTGCCAGCAGCTTAGGTGTTGGGCCGGGCTATGGCTACACCTTC	TGTGCCAGCAGCTTAGGTGTTGGGCCGGGCTATGGCTACACCTTC	CASSLGVGPGYGYTF		TRBV13*00(85)	TRBD1*00(25),TRBD2*00(25)	TRBJ1-2*00(110)		357|374|394|0|17||85.0	10|15|36|24|29||25.0;14|19|48|24|29||25.0	24|40|68|29|45||80.0		:::::::::0:0:17:24:2:-9:29:29:-4:45:::
	D1	p55		48	1	TGTGCCAGCAGCCGTAAAGCGGGAGGGTCGAATGAGCAGTTCTTC	TGTGCCAGCAGCCGTAAAGCGGGAGGGTCGAATGAGCAGTTCTTC	CASSRKAGGSNEQFF		TRBV4-2*00(85),TRBV7-3*00(80),TRBV7-4*00(80),TRBV7-8*00(80),TRBV7-9*00(80)	TRBD2*00(50)	TRBJ2-1*00(85)		327|340|364|0|13||65.0;330|342|367|0|12||60.0;330|342|367|0|12||60.0;330|342|367|0|12||60.0;330|342|367|0|12||60.0	22|32|48|17|27||50.0	27|42|70|30|45||75.0		:::::::::0:-4:13:17:-6:0:27:30:-7:45:::
	D1	p55		49	1	TGTGCCAGCAGGACAGGGGCCTGGTCGGGAACTGAAGCTTTCTTT	TGTGCCAGCAGGACAGGGGCCTGGTCGGGAACTGAAGCTTTCTTT	CASRTGAWSGTEAFF		TRBV6-4*00(85),TRBV6-5*00(85),TRBV6-6*00(85),TRBV6-7*00(85),TRBV6-9*00(85)	TRBD1*00(40)	TRBJ1-1*00(75)		327|338|364|0|11||55.0;327|338|364|0|11||55.0;327|338|364|0|11||55.0;327|338|364|0|11||55.0;327|338|364|0|11||55.0	14|22|36|11|19||40.0	25|40|68|30|45||75.0		:::::::::0:-6:11:11:-2:-2:19:30:-5:45:::
	D1	p55		50	1	TGCAGTGCTAGAGGCCGGGACAGGGGGGCAGGTGAGCAGTACTTC	TGCAGTGCTAGAGGCCGGGACAGGGGGGCAGGTGAGCAGTACTTC	CSARGRDRGAGEQYF		TRBV20-1*00(85)	TRBD1*00(65)	TRBJ2-7*00(70)		321|334|355|0|13||65.0	10|23|36|14|27||65.0	27|39|67|33|45||60.0		:::::::::0:-1:13:14:2:-1:27:33:-7:45:::
	D1	p55		56	1	TGTGTGGTGAACCTCCCATCAGGAACCTACAAATACATCTTT	TGTGTGGTGAACCTCCCATCAGGAACCTACAAATACATCTTT	CVVNLPSGTYKYIF		TRAV12-1*00(95)		TRAJ40*00(130)		324|336|357|0|12||60.0		26|50|81|18|42||120.0		:::::::::0:-1:12:::::18:-6:42:::
	D1	p55		57	1	TGTGCTTATAATCAAGGGGCTGGGAGTTACCAACTCACTTTC	TGTGCTTATAATCAAGGGGCTGGGAGTTACCAACTCACTTTC	CAYNQGAGSYQLTF		TRAV38-2DV8*00(115)		TRAJ28*00(220)		333|343|369|0|10||50.0		28|55|86|15|42||135.0		:::::::::0:-6:10:::::15:-8:42:::
	D1	p55		58	1	TGTGCTGTCGATTCAGGAGGAGGTGCTGACGGACTCACCTTT	TGTGCTGTCGATTCAGGAGGAGGTGCTGACGGACTCACCTTT	CAVDSGGGADGLTF		TRAV21*00(120)		TRAJ45*00(220)		324|332|356|0|8||40.0		23|55|86|10|42||160.0		:::::::::0:-4:8:::::10:-3:42:::
	D1	p55		59	1	TGTGCTGTGGCCCCAGGAGGAGGTGCTGACGGACTCACCTTT	TGTGCTGTGGCCCCAGGAGGAGGTGCTGACGGACTCACCTTT	CAVAPGGGADGLTF		TRAV8-3*00(150),TRAV8-7*00(150),TRAV8-5*00(135)		TRAJ45*00(205)		327|337|361|0|10||50.0;324|334|364|0|10||50.0;1404|1411|1438|0|7||35.0		26|55|86|13|42||145.0		:::::::::0:-4:10:::::13:-6:42:::
	D1	p55		60	1	TGTGCTGTGAGGGCCCGCTATGGGAACAACAGACTCGCTTTT	TGTGCTGTGAGGGCCCGCTATGGGAACAACAGACTCGCTTTT	CAVRARYGNNRLAF		TRAV8-4*00(110),TRAV8-6*00(110),TRAV8-3*00(100),TRAV8-7*00(100)		TRAJ7*00(210)		327|338|361|0|11||55.0;327|338|361|0|11||55.0;327|336|361|0|9||45.0;324|333|364|0|9||45.0		23|48|79|17|42||125.0		:::::::::0:-3:11:::::17:-3:42:::
	D1	p55		61	1	TGTGCTACGGGTAGTGGAGGTAGCAACTATAAACTGACATTT	TGTGCTACGGGTAGTGGAGGTAGCAACTATAAACTGACATTT	CATGSGGSNYKLTF		TRAV17*00(90)		TRAJ53*00(160)		324|334|357|0|10||50.0		24|55|86|11|42||155.0		:::::::::0:-3:10:::::11:-4:42:::
	D1	p55		62	1	TGTGCCACCTGGGACAAGGGGGGGATGTGGTTCAAGATATTT	TGTGCCACCTGGGACAAGGGGGGGATGTGGTTCAAGATATTT	CATWDKGGMWFKIF		TRGV1*00(115),TRGV3*00(115),TRGV5*00(115),TRGV7*00(115)		TRGJP1*00(85)		333|349|371|0|16||80.0;336|352|374|0|16||80.0;336|352|374|0|16||80.0;335|351|373|0|16||80.0		31|46|80|27|42||75.0		:::::::::0:-2:16:::::27:-11:42:::
	D1	p55		63	1	TGTGCCAGTACCGATGGACAGGGCCTTTCTGGCTACACCTTC	TGTGCCAGTACCGATGGACAGGGCCTTTCTGGCTACACCTTC	CASTDGQGLSGYTF		TRBV19*00(80)	TRBD1*00(40)	TRBJ1-2*00(80)		327|337|364|0|10||50.0	13|21|36|15|23||40.0	27|40|68|29|42||65.0		:::::::::0:-7:10:15:-1:-3:23:29:-7:42:::
	D1	p55		64	1	TGTGCCAGCAGTTCCTTCCCAGGGATCACTGAAGCTTTCTTT	TGTGCCAGCAGTTCCTTCCCAGGGATCACTGAAGCTTTCTTT	CASSSFPGITEAFF		TRBV28*00(80)	TRBD1*00(25)	TRBJ1-1*00(110)		327|340|364|0|13||65.0	16|21|36|19|24||25.0	24|40|68|26|42||80.0		:::::::::0:-4:13:19:-4:-3:24:26:-4:42:::
	D1	p55		65	1	TGTGCCAGCAGTTCGACCCATGCTGGAAACACCATATATTTT	TGTGCCAGCAGTTCGACCCATGCTGGAAACACCATATATTTT	CASSSTHAGNTIYF		TRBV7-2*00(95),TRBV7-3*00(95),TRBV7-4*00(95),TRBV7-8*00(95),TRBV7-9*00(95)		TRBJ1-3*00(105)		330|341|367|0|11||55.0;330|341|367|0|11||55.0;330|341|367|0|11||55.0;330|341|367|0|11||55.0;330|341|367|0|11||55.0		22|42|70|22|42||100.0		:::::::::0:-6:11:::::22:-2:42:::
	D1	p55		66	1	TGTGCCAGCAGTTACGACAGACTGAACACTGAAGCTTTCTTT	TGTGCCAGCAGTTACGACAGACTGAACACTGAAGCTTTCTTT	CASSYDRLNTEAFF		TRBV6-2*00(120),TRBV6-3*00(120),TRBV6-5*00(120),TRBV6-6*00(120),TRBV12-4*00(110)	TRBD1*00(25)	TRBJ1-1*00(100)		327|342|364|0|15||75.0;327|342|364|0|15||75.0;327|342|364|0|15||75.0;327|342|364|0|15||75.0;330|343|367|0|13||65.0	14|19|36|15|20||25.0	20|40|68|22|42||100.0		:::::::::0:-2:15:15:-2:-5:20:22:0:42:::
	D1	p55		67	1	TGTGCCAGCAGTGTCACTAGTACGGGGGAGACCCAGTACTTC	TGTGCCAGCAGTGTCACTAGTACGGGGGAGACCCAGTACTTC	CASSVTSTGETQYF		TRBV25-1*00(110)	TRBD2*00(25)	TRBJ2-5*00(75)		327|340|364|0|13||65.0	8|13|48|16|21||25.0	25|40|68|27|42||75.0		:::::::::0:-4:13:16:8:-19:21:27:-5:42:::
	D1	p55		68	1	TGTGCCAGCAGTGAAGGGACTAGCGGGAATGAGCAGTTCTTC	TGTGCCAGCAGTGAAGGGACTAGCGGGAATGAGCAGTTCTTC	CASSEGTSGNEQFF		TRBV2*00(90),TRBV6-1*00(90),TRBV25-1*00(85),TRBV6-4*00(80)	TRBD2*00(55)	TRBJ2-1*00(110)		330|346|367|0|16||80.0;327|343|364|0|16||80.0;327|342|364|0|15||75.0;327|341|364|0|14||70.0	17|28|48|16|27||55.0	27|42|70|27|42||75.0		:::::::::0:-1:16:16:-1:-4:27:27:-7:42:::
	D1	p55		69	1	TGTGCCAGCAGCTTGTCAACAGGGGTAAGGCCCCAGCATTTT	TGTGCCAGCAGCTTGTCAACAGGGGTAAGGCCCCAGCATTTT	CASSLSTGVRPQHF		TRBV5-4*00(105),TRBV5-5*00(105),TRBV5-6*00(105),TRBV5-7*00(105),TRBV5-8*00(105)	TRBD1*00(35)	TRBJ1-5*00(80)		327|342|363|0|15||75.0;327|342|363|0|15||75.0;327|342|363|0|15||75.0;327|342|363|0|15||75.0;327|342|363|0|15||75.0	15|22|36|18|25||35.0	29|42|70|29|42||65.0		:::::::::0:-1:15:18:-3:-2:25:29:-9:42:::
	D1	p55		70	1	TGTGCCAGCAGCTTAGGGGGGCTCAACTATGGCTACACCTTC	TGTGCCAGCAGCTTAGGGGGGCTCAACTATGGCTACACCTTC	CASSLGGLNYGYTF		TRBV11-3*00(110),TRBV7-2*00(110),TRBV7-4*00(110),TRBV7-8*00(110),TRBV7-9*00(110)	TRBD1*00(30)	TRBJ1-2*00(105)		330|346|367|0|16||80.0;330|346|367|0|16||80.0;330|346|367|0|16||80.0;330|346|367|0|16||80.0;330|346|367|0|16||80.0	18|24|36|16|22||30.0	22|40|68|24|42||90.0		:::::::::0:-1:16:16:-6:0:22:24:-2:42:::
	D1	p55		71	1	TGTGCCAGCAGCTTAGGAGCGGGAGTATACGAGCAGTACTTC	TGTGCCAGCAGCTTAGGAGCGGGAGTATACGAGCAGTACTTC	CASSLGAGVYEQYF		TRBV11-3*00(115),TRBV7-2*00(115),TRBV7-4*00(115),TRBV7-8*00(115),TRBV7-9*00(115)	TRBD2*00(40)	TRBJ2-7*00(85)		330|346|367|0|16||80.0;330|346|367|0|16||80.0;330|346|367|0|16||80.0;330|346|367|0|16||80.0;330|346|367|0|16||80.0	22|30|48|17|25||40.0	24|39|67|27|42||75.0		:::::::::0:-1:16:17:-6:-2:25:27:-4:42:::
	D1	p55		72	1	TGTGCCAGCAGCTTAGAGGACCCACCCCATGGCTACACCTTC	TGTGCCAGCAGCTTAGAGGACCCACCCCATGGCTACACCTTC	CASSLEDPPHGYTF		TRBV11-2*00(85),TRBV11-3*00(85)		TRBJ1-2*00(115)		330|347|367|0|17||85.0;330|347|367|0|17||85.0		26|40|68|28|42||70.0		:::::::::0:0:17:::::28:-6:42:::
	D1	p55		73	1	TGTGCCAGCAGCCCCTCGGCGGACACCGGGGAGCTGTTTTTT	TGTGCCAGCAGCCCCTCGGCGGACACCGGGGAGCTGTTTTTT	CASSPSADTGELFF		TRBV25-1*00(105)	TRBD1*00(25),TRBD2*00(25)	TRBJ2-2*00(209)		327|338|364|0|11||55.0	2|7|36|11|16||25.0;0|5|48|12|17||25.0	19|43|71|18|42|SA22G|104.0		:::::::::0:-6:11:11:10:-17:16:18:1:42:::
	D1	p55		74	1	TGTGCCAGCAGCCGTGATTACTCCTCCTACGAGCAGTACTTC	TGTGCCAGCAGCCGTGATTACTCCTCCTACGAGCAGTACTTC	CASSRDYSSYEQYF		TRBV4-2*00(80)		TRBJ2-7*00(125)		327|340|364|0|13||65.0		20|39|67|23|42||95.0		:::::::::0:-4:13:::::23:0:42:::
	D1	p55		75	1	TGTGCAGCAACCTTGGATAATGCAGGCAACATGCTCACCTTT	TGTGCAGCAACCTTGGATAATGCAGGCAACATGCTCACCTTT	CAATLDNAGNMLTF		TRAV13-1*00(100)		TRAJ39*00(220)		324|334|357|0|10||50.0		26|52|83|16|42||130.0		:::::::::0:-3:10:::::16:-6:42:::
	D1	p55		76	1	TGTGCAGCAAGTCGGAATACTGGAGGCTTCAAAACTATCTTT	TGTGCAGCAAGTCGGAATACTGGAGGCTTCAAAACTATCTTT	CAASRNTGGFKTIF		TRAV13-1*00(90),TRAV23DV6*00(85),TRAV29DV5*00(85)		TRAJ9*00(150)		324|336|357|0|12||60.0;351|362|384|0|11||55.0;345|356|378|0|11||55.0		23|50|81|15|42||135.0		:::::::::0:-1:12:::::15:-3:42:::
	D1	p55		77	1	TGTGCAATGAGAGAGGGCCTTGGAAATGAGAAATTAACCTTT	TGTGCAATGAGAGAGGGCCTTGGAAATGAGAAATTAACCTTT	CAMREGLGNEKLTF		TRAV14DV4*00(140)		TRAJ48*00(115)		333|352|370|0|19||95.0		29|52|83|19|42||115.0		:::::::::0:2:19:::::19:-9:42:::
	D1	p55		78	1	TGCGCCAGCAGCTTCTACTCTGGGGCCAACGTCCTGACTTTC	TGCGCCAGCAGCTTCTACTCTGGGGCCAACGTCCTGACTTTC	CASSFYSGANVLTF		TRBV5-1*00(95)		TRBJ2-6*00(145)		327|341|363|0|14||70.0		20|45|73|17|42||125.0		:::::::::0:-2:14:::::17:0:42:::
	D1	p55		79	1	TGCAGCGTTGAGGGGACAGGGATCCAAGAGACCCAGTACTTC	TGCAGCGTTGAGGGGACAGGGATCCAAGAGACCCAGTACTTC	CSVEGTGIQETQYF		TRBV29-1*00(90)	TRBD1*00(45)	TRBJ2-5*00(105)		321|332|355|0|11||55.0	12|21|36|12|21||45.0	21|40|68|23|42||95.0		:::::::::0:-3:11:12:0:-3:21:23:-1:42:::
	D1	p55		81	1	TGTGTGGTGAACTCAAATTCCGGGTATGCACTCAACTTC	TGTGTGGTGAACTCAAATTCCGGGTATGCACTCAACTTC	CVVNSNSGYALNF		TRAV12-1*00(145)		TRAJ41*00(245)		324|336|357|0|12||60.0		20|51|82|8|39||155.0		:::::::::0:-1:12:::::8:0:39:::
	D1	p55		82	1	TGTGCTTATAGGAGCGCGCGCAACTATCAGTTAATCTGG	TGTGCTTATAGGAGCGCGCGCAACTATCAGTTAATCTGG	CAYRSARNYQLIW		TRAV38-2DV8*00(105)		TRAJ33*00(120)		333|352|369|0|19||95.0		26|46|77|19|39||100.0		:::::::::0:3:19:::::19:-6:39:::
	D1	p55		83	1	TGTGCTTATAGGAGAACGTATGGTCAGAATTTTGTCTTT	TGTGCTTATAGGAGAACGTATGGTCAGAATTTTGTCTTT	CAYRRTYGQNFVF		TRAV38-2DV8*00(120)		TRAJ26*00(115)		333|347|369|0|14||70.0		28|49|80|18|39||105.0		:::::::::0:-2:14:::::18:-8:39:::
	D1	p55		84	1	TGTGCTGTGAGGGCCACGGGCAGGAGAGCACTTACTTTT	TGTGCTGTGAGGGCCACGGGCAGGAGAGCACTTACTTTT	CAVRATGRRALTF		TRAV21*00(115)		TRAJ5*00(130)		324|336|356|0|12||60.0		24|49|80|14|39||125.0		:::::::::0:0:12:::::14:-4:39:::
	D1	p55		85	1	TGTGCTACGGACGGAAGCAACACAGGCAAACTAATCTTT	TGTGCTACGGACGGAAGCAACACAGGCAAACTAATCTTT	CATDGSNTGKLIF		TRAV17*00(90)		TRAJ37*00(150)		324|337|357|0|13||65.0		28|51|82|16|39||115.0		:::::::::0:0:13:::::16:-8:39:::
	D1	p55		86	1	TGTGCCACCTGGGACGGGCCCTGTTATAAGAAACTCTTT	TGTGCCACCTGGGACGGGCCCTGTTATAAGAAACTCTTT	CATWDGPCYKKLF		TRGV1*00(84),TRGV7*00(84)		TRGJ1*00(140),TRGJ2*00(140)		333|353|371|0|20|SA348G|84.0;335|355|373|0|20|SA350G|84.0		26|42|70|23|39||80.0;26|42|70|23|39||80.0		:::::::::0:2:20:::::23:-6:39:::
	D1	p55		87	1	TGTGCCAGTAGTATGGGCCATAACTATGGCTACACCTTC	TGTGCCAGTAGTATGGGCCATAACTATGGCTACACCTTC	CASSMGHNYGYTF		TRBV19*00(120)	TRBD2*00(25)	TRBJ1-2*00(105)		327|341|364|0|14||70.0	29|34|48|14|19||25.0	21|40|68|20|39||95.0		:::::::::0:-3:14:14:-13:2:19:20:-1:39:::
	D1	p55		88	1	TGTGCCAGCAGTTCGGGACAGGGGAATGGCTACACCTTC	TGTGCCAGCAGTTCGGGACAGGGGAATGGCTACACCTTC	CASSSGQGNGYTF		TRBV6-3*00(95),TRBV6-5*00(95),TRBV6-6*00(95),TRBV6-7*00(95),TRBV6-9*00(95)	TRBD1*00(55)	TRBJ1-2*00(100)		327|340|364|0|13||65.0;327|340|364|0|13||65.0;327|340|364|0|13||65.0;327|340|364|0|13||65.0;327|340|364|0|13||65.0	11|22|36|13|24||55.0	26|40|68|25|39||70.0		:::::::::0:-4:13:13:1:-2:24:25:-6:39:::
	D1	p55		89	1	TGTGCCAGCAGTCCTGGTAGCTCCTACGAGCAGTACTTC	TGTGCCAGCAGTCCTGGTAGCTCCTACGAGCAGTACTTC	CASSPGSSYEQYF		TRBV6-4*00(85),TRBV6-5*00(85),TRBV6-6*00(85),TRBV6-7*00(85),TRBV6-9*00(85)		TRBJ2-7*00(140)		327|339|364|0|12||60.0;327|339|364|0|12||60.0;327|339|364|0|12||60.0;327|339|364|0|12||60.0;327|339|364|0|12||60.0		18|39|67|18|39||105.0		:::::::::0:-5:12:::::18:2:39:::
	D1	p55		90	1	TGTGCCAGCAGTGACGGGGACTCCTACGAGCAGTACTTC	TGTGCCAGCAGTGACGGGGACTCCTACGAGCAGTACTTC	CASSDGDSYEQYF		TRBV2*00(130)		TRBJ2-7*00(95)		330|344|367|0|14||70.0		20|39|67|20|39||95.0		:::::::::0:-3:14:::::20:0:39:::
	D1	p55		91	1	TGTGCCAGCAGCGTAGCTTACACCGGGGAGCTGTTTTTT	TGTGCCAGCAGCGTAGCTTACACCGGGGAGCTGTTTTTT	CASSVAYTGELFF		TRBV9*00(90)		TRBJ2-2*00(160)		327|345|363|0|18||90.0		23|43|71|19|39||100.0		:::::::::0:2:18:::::19:-3:39:::
	D1	p55		92	1	TGTGCCAGCAATAGGGGGTTCCAAGAGACCCAGTACTTC	TGTGCCAGCAATAGGGGGTTCCAAGAGACCCAGTACTTC	CASNRGFQETQYF		TRBV7-1*00(95),TRBV7-2*00(95),TRBV7-3*00(95),TRBV7-4*00(95),TRBV7-8*00(95)		TRBJ2-5*00(114)		330|340|367|0|10||50.0;330|340|367|0|10||50.0;330|340|367|0|10||50.0;330|340|367|0|10||50.0;330|340|367|0|10||50.0		17|40|68|16|39|SA20T|99.0		:::::::::0:-7:10:::::16:3:39:::
	D1	p55		93	1	TGTGCAGCACCCCAGACAGGCTTTCAGAAACTTGTATTT	TGTGCAGCACCCCAGACAGGCTTTCAGAAACTTGTATTT	CAAPQTGFQKLVF		TRAV13-1*00(115)	TRDD3*00(30)	TRAJ8*00(205)		324|333|357|0|9||45.0	6|12|39|9|15||30.0	25|49|80|15|39||120.0		:::::::::0:-4:9:9:7:-14:15:15:-5:39:::
	D1	p55		94	1	TGTGCAGGAATCATAGAAAGAGATGACAAGATCATCTTT	TGTGCAGGAATCATAGAAAGAGATGACAAGATCATCTTT	CAGIIERDDKIIF		TRAV27*00(100)		TRAJ30*00(110)		318|327|348|0|9||45.0		25|46|77|18|39||105.0		:::::::::0:-1:9:::::18:-5:39:::
	D1	p55		95	1	TGTGCAGAGACGAACCAGGCAGGAACTGCTCTGATCTTT	TGTGCAGAGACGAACCAGGCAGGAACTGCTCTGATCTTT	CAETNQAGTALIF		TRAV5*00(105)		TRAJ15*00(140)		327|337|360|0|10||50.0		22|49|80|12|39||135.0		:::::::::0:-3:10:::::12:-2:39:::
	D1	p55		96	1	TGCGCCAGCAGTGTTTTGGGACAGTACGAGCAGTACTTC	TGCGCCAGCAGTGTTTTGGGACAGTACGAGCAGTACTTC	CASSVLGQYEQYF		TRBV10-2*00(125),TRBV10-1*00(109)	TRBD1*00(35)	TRBJ2-7*00(75)		327|340|364|0|13||65.0;327|340|364|0|13||65.0	12|19|36|17|24||35.0	24|39|67|24|39||75.0		:::::::::0:-4:13:17:0:-5:24:24:-4:39:::
	D1	p55		97	1	TGCAGCGTTGCGGGGGCGGATGAAGCTGGCTACACCTTC	TGCAGCGTTGCGGGGGCGGATGAAGCTGGCTACACCTTC	CSVAGADEAGYTF		TRBV29-1*00(100)	TRBD1*00(35)	TRBJ1-2*00(75)		321|331|355|0|10||50.0	18|25|36|11|18||35.0	27|40|68|26|39||65.0		:::::::::0:-4:10:11:-6:1:18:26:-7:39:::
	D1	p55		101	1	TGTGCTCTACGAGACTTTGGGAATGTGCTGCATTGC	TGTGCTCTACGAGACTTTGGGAATGTGCTGCATTGC	CALRDFGNVLHC		TRAV6*00(110)		TRAJ35*00(120)		327|336|360|0|9||45.0		26|48|79|14|36||110.0		:::::::::0:-4:9:::::14:-6:36:::
	D1	p55		102	1	TGTGCTGTGAGTCTAGGGGCTTCCAAGATAATCTTT	TGTGCTGTGAGTCTAGGGGCTTCCAAGATAATCTTT	CAVSLGASKIIF		TRAV8-4*00(90),TRAV8-6*00(90)		TRAJ3*00(135)		327|339|361|0|12||60.0;327|339|361|0|12||60.0		33|51|82|18|36||90.0		:::::::::0:-2:12:::::18:-13:36:::
	D1	p55		103	1	TGTGCCGTGAACCAGGCAGGAACTGCTCTGATCTTT	TGTGCCGTGAACCAGGCAGGAACTGCTCTGATCTTT	CAVNQAGTALIF		TRAV12-2*00(125)		TRAJ15*00(145)		330|342|363|0|12||60.0		22|49|80|9|36||135.0		:::::::::0:-1:12:::::9:-2:36:::
	D1	p55		104	1	TGTGCCACCTGGGCCATGGGGTATAAGAAACTCTTT	TGTGCCACCTGGGCCATGGGGTATAAGAAACTCTTT	CATWAMGYKKLF		TRGV7*00(140)		TRGJ1*00(75),TRGJ2*00(75)		335|348|373|0|13||65.0		27|42|70|21|36||75.0;27|42|70|21|36||75.0		:::::::::0:-5:13:::::21:-7:36:::
	D1	p55		105	1	TGTGCCACCTGGGACGGTATTTGGTTCAAGATATTT	TGTGCCACCTGGGACGGTATTTGGTTCAAGATATTT	CATWDGIWFKIF		TRGV4*00(135)		TRGJP1*00(90)		336|350|374|0|14||70.0		30|46|80|20|36||80.0		:::::::::0:-4:14:::::20:-10:36:::
	D1	p55		106	1	TGTGCCACCAGCAGCGACTCCTACGAGCAGTACTTC	TGTGCCACCAGCAGCGACTCCTACGAGCAGTACTTC	CATSSDSYEQYF		TRBV15*00(100)		TRBJ2-7*00(140)		327|341|364|0|14||70.0		20|39|67|17|36||95.0		:::::::::0:-3:14:::::17:0:36:::
	D1	p55		107	1	TGTGCCAGCAGTTCTAGGCTCGATGAGCAGTTCTTC	TGTGCCAGCAGTTCTAGGCTCGATGAGCAGTTCTTC	CASSSRLDEQFF		TRBV6-3*00(95),TRBV6-5*00(95),TRBV6-6*00(95),TRBV6-7*00(95),TRBV6-9*00(95)		TRBJ2-1*00(115)		327|340|364|0|13||65.0;327|340|364|0|13||65.0;327|340|364|0|13||65.0;327|340|364|0|13||65.0;327|340|364|0|13||65.0		28|42|70|22|36||70.0		:::::::::0:-4:13:::::22:-8:36:::
	D1	p55		108	1	TGTGCCAGCAGCTCCCCCCCGGGAGAGCAGTACTTC	TGTGCCAGCAGCTCCCCCCCGGGAGAGCAGTACTTC	CASSSPPGEQYF		TRBV13*00(85)	TRBD1*00(35),TRBD2*00(35)	TRBJ2-7*00(115)		357|370|394|0|13||65.0	9|16|36|17|24||35.0;13|20|48|17|24||35.0	27|39|67|24|36||60.0		:::::::::0:-4:13:17:3:-8:24:24:-7:36:::
	D1	p55		109	1	TGTGCCAGCAGCTCGGGACCCTACGAGCAGTACTTC	TGTGCCAGCAGCTCGGGACCCTACGAGCAGTACTTC	CASSSGPYEQYF		TRBV5-8*00(80),TRBV7-2*00(80),TRBV7-4*00(80),TRBV7-8*00(80),TRBV7-9*00(80)	TRBD1*00(30),TRBD2*00(30)	TRBJ2-7*00(145)		327|340|363|0|13||65.0;330|343|367|0|13||65.0;330|343|367|0|13||65.0;330|343|367|0|13||65.0;330|343|367|0|13||65.0	11|17|36|13|19||30.0;15|21|48|13|19||30.0	22|39|67|19|36||85.0		:::::::::0:-3:13:13:1:-7:19:19:-2:36:::
	D1	p55		110	1	TGTGCCAGCAGCCAGGGGGCGCATACGCAGTATTTT	TGTGCCAGCAGCCAGGGGGCGCATACGCAGTATTTT	CASSQGAHTQYF		TRBV13*00(80)	TRBD1*00(50)	TRBJ2-3*00(125)		357|369|394|0|12||60.0	16|26|36|12|22||50.0	27|41|69|22|36||70.0		:::::::::0:-5:12:12:-4:2:22:22:-7:36:::
	D1	p55		111	1	TGTGCCAGCAGGGACAGTTCGCCTGAAGCTTTCTTT	TGTGCCAGCAGGGACAGTTCGCCTGAAGCTTTCTTT	CASRDSSPEAFF		TRBV6-4*00(114),TRBV6-2*00(110),TRBV6-3*00(110),TRBV6-5*00(110),TRBV6-6*00(110)		TRBJ1-1*00(90)		327|342|364|0|15|ST338G|59.0;327|338|364|0|11||55.0;327|338|364|0|11||55.0;327|338|364|0|11||55.0;327|338|364|0|11||55.0		26|40|68|22|36||70.0		:::::::::0:-2:15:::::22:-6:36:::
	D1	p55		112	1	TGTGCAGCAGAGTCAAACACCGACAAGCTCATCTTT	TGTGCAGCAGAGTCAAACACCGACAAGCTCATCTTT	CAAESNTDKLIF		TRAV29DV5*00(90)		TRAJ34*00(135)		345|354|378|0|9||45.0		26|47|78|15|36||105.0		:::::::::0:-4:9:::::15:-6:36:::
	D1	p55		113	1	TGTGCAGCAACCCTCAACACCGACAAGCTCATCTTT	TGTGCAGCAACCCTCAACACCGACAAGCTCATCTTT	CAATLNTDKLIF		TRAV29DV5*00(115)		TRAJ34*00(115)		345|355|378|0|10||50.0		26|47|78|15|36||105.0		:::::::::0:-3:10:::::15:-6:36:::
	D1	p55		114	1	TGTGCAGCAAGCAACAATAACAATGACATGCGCTTT	TGTGCAGCAAGCAACAATAACAATGACATGCGCTTT	CAASNNNNDMRF		TRAV29DV5*00(120)		TRAJ43*00(130)		345|357|378|0|12||60.0		20|43|74|13|36||115.0		:::::::::0:-1:12:::::13:0:36:::
	D1	p55		115	1	TGTGCAGCAAAGGCAGGAACCTACAAATACATCTTT	TGTGCAGCAAAGGCAGGAACCTACAAATACATCTTT	CAAKAGTYKYIF		TRAV13-1*00(100)		TRAJ40*00(140)		324|334|357|0|10||50.0		27|50|81|13|36||115.0		:::::::::0:-3:10:::::13:-7:36:::
	D1	p55		116	1	TGTGCAGGAGGGGCTGGGGCAAACAACCTCTTCTTT	TGTGCAGGAGGGGCTGGGGCAAACAACCTCTTCTTT	CAGGAGANNLFF		TRAV27*00(125)		TRAJ36*00(115)		318|328|348|0|10||50.0		25|48|79|13|36||115.0		:::::::::0:0:10:::::13:-5:36:::
	D1	p55		117	1	TGTGCAGAGATCCACAGAGATGACAAGATCATCTTT	TGTGCAGAGATCCACAGAGATGACAAGATCATCTTT	CAEIHRDDKIIF		TRAV13-2*00(125)		TRAJ30*00(115)		327|337|360|0|10||50.0		23|46|77|13|36||115.0		:::::::::0:-3:10:::::13:-3:36:::
	D1	p55		118	1	TGCAGTGCTAGGGCCCCAAGAGAGACCCAGTACTTC	TGCAGTGCTAGGGCCCCAAGAGAGACCCAGTACTTC	CSARAPRETQYF		TRBV20-1*00(120)	TRBD1*00(25),TRBD2*00(25)	TRBJ2-5*00(90)		321|332|355|0|11||55.0	0|5|36|12|17||25.0;30|35|48|11|16||25.0	24|40|68|20|36||80.0		:::::::::0:-3:11:12:12:-19:17:20:-4:36:::
	D1	p55		119	1	TGCAGTGCTAGAGGGTCTGGACTGGAGCAGTACTTC	TGCAGTGCTAGAGGGTCTGGACTGGAGCAGTACTTC	CSARGSGLEQYF		TRBV20-1*00(130)	TRBD2*00(25)	TRBJ2-7*00(70)		321|334|355|0|13||65.0	17|22|48|18|23||25.0	27|39|67|24|36||60.0		:::::::::0:-1:13:18:-1:-10:23:24:-7:36:::
	D1	p55		123	1	TGTTCCCATAATGCAGGCAACATGCTCACCTTT	TGTTCCCATAATGCAGGCAACATGCTCACCTTT	CSHNAGNMLTF		TRAV8-3*00(215),TRAV8-5*00(199)		TRAJ39*00(210)		327|330|361|0|3||15.0;1404|1407|1438|0|3||15.0		26|52|83|7|33||130.0		:::::::::0:-11:3:::::7:-6:33:::
	D1	p55		126	1	TGTGCTTTCGATGCAGGCAACATGCTCACCTTT	TGTGCTTTCGATGCAGGCAACATGCTCACCTTT	CAFDAGNMLTF		TRAV38-1*00(105),TRAV38-2DV8*00(95)		TRAJ39*00(145)		333|342|370|0|9||45.0;333|340|369|0|7||35.0		29|52|83|10|33||115.0		:::::::::0:-8:9:::::10:-9:33:::
	D1	p55		127	1	TGTGCTGTCAGATACGAAGGCAAACTAATCTTT	TGTGCTGTCAGATACGAAGGCAAACTAATCTTT	CAVRYEGKLIF		TRAV41*00(80)		TRAJ37*00(155)		324|337|356|0|13||65.0		35|51|82|17|33||80.0		:::::::::0:1:13:::::17:-15:33:::
	D1	p55		128	1	TGTGCTGTGAGGTATGACAATGACATGCGCTTT	TGTGCTGTGAGGTATGACAATGACATGCGCTTT	CAVRYDNDMRF		TRAV21*00(160)		TRAJ43*00(220)		324|336|356|0|12||60.0		26|43|74|16|33||85.0		:::::::::0:0:12:::::16:-6:33:::
	D1	p55		129	1	TGTGCTGTGAGAGGAACCTACAAATACATCTTT	TGTGCTGTGAGAGGAACCTACAAATACATCTTT	CAVRGTYKYIF		TRAV21*00(165)		TRAJ40*00(225)		324|335|356|0|11||55.0		28|50|81|11|33||110.0		:::::::::0:-1:11:::::11:-8:33:::
	D1	p55		130	1	TGTGCTGTGAATCGGGATGACAAGATCATCTTT	TGTGCTGTGAATCGGGATGACAAGATCATCTTT	CAVNRDDKIIF		TRAV1-2*00(80),TRAV21*00(80)		TRAJ30*00(150)		312|322|346|0|10||50.0;324|334|356|0|10||50.0		28|46|77|15|33||90.0		:::::::::0:-4:10:::::15:-8:33:::
	D1	p55		131	1	TGTGCTACGGCCGCAGGCAACAAGCTAACTTTT	TGTGCTACGGCCGCAGGCAACAAGCTAACTTTT	CATAAGNKLTF		TRAV17*00(144)		TRAJ17*00(105)		324|338|357|0|14|SA334C|54.0		31|52|83|12|33||105.0		:::::::::0:1:14:::::12:-11:33:::
	D1	p55		132	1	TGTGCCACCTGGTATGGTTGGTTCAAGATATTT	TGTGCCACCTGGTATGGTTGGTTCAAGATATTT	CATWYGWFKIF		TRGV8*00(150),TRGV4*00(143)		TRGJP1*00(95)		336|348|374|0|12||60.0;336|353|374|0|17|SG348T|69.0		27|46|80|14|33||95.0		:::::::::0:-6:12:::::14:-7:33:::
	D1	p55		133	1	TGTGCCAGTTTCGGGGGGATCGAAGCTTTCTTT	TGTGCCAGTTTCGGGGGGATCGAAGCTTTCTTT	CASFGGIEAFF		TRBV27*00(125)	TRBD1*00(25)	TRBJ1-1*00(65)		327|335|364|0|8||40.0	18|23|36|12|17||25.0	28|40|68|21|33||60.0		:::::::::0:-9:8:12:-6:-1:17:21:-8:33:::
	D1	p55		134	1	TGTGCCAGCAGTCTTACAGATACGCAGTATTTT	TGTGCCAGCAGTCTTACAGATACGCAGTATTTT	CASSLTDTQYF		TRBV12-3*00(120),TRBV12-4*00(120)		TRBJ2-3*00(120)		330|342|367|0|12||60.0;330|342|367|0|12||60.0		23|41|69|15|33||90.0		:::::::::0:-5:12:::::15:-3:33:::
	D1	p55		135	1	TGTGCAGTCGATAACACCGACAAGCTCATCTTT	TGTGCAGTCGATAACACCGACAAGCTCATCTTT	CAVDNTDKLIF		TRAV13-2*00(95)		TRAJ34*00(145)		327|334|360|0|7||35.0		24|47|78|10|33||115.0		:::::::::0:-6:7:::::10:-4:33:::
	D1	p55		136	1	TGTGCAGGAGGCAGAGATGACAAGATCATCTTT	TGTGCAGGAGGCAGAGATGACAAGATCATCTTT	CAGGRDDKIIF		TRAV27*00(125)		TRAJ30*00(125)		318|328|348|0|10||50.0		24|46|77|11|33||110.0		:::::::::0:0:10:::::11:-4:33:::
	D1	p55		137	1	TGTGCAGAGAACCCCCTATACAAGCTCATCTTT	TGTGCAGAGAACCCCCTATACAAGCTCATCTTT	CAENPLYKLIF		TRAV13-2*00(110)	TRDD3*00(25)	TRAJ34*00(105)		327|338|360|0|11||55.0	5|10|39|11|16||25.0	33|47|78|19|33||70.0		:::::::::0:-2:11:11:8:-16:16:19:-13:33:::
	D1	p55		139	1	TGTGCTCTTGTCACCGACAAGCTCATCTTT	TGTGCTCTTGTCACCGACAAGCTCATCTTT	CALVTDKLIF		TRAV5*00(110)		TRAJ34*00(115)		327|332|360|0|5||25.0		28|47|78|11|30||95.0		:::::::::0:-8:5:::::11:-8:30:::
	D1	p55		140	1	TGTGCCACCTGGGTTTATAAGAAACTCTTT	TGTGCCACCTGGGTTTATAAGAAACTCTTT	CATWVYKKLF		TRGV4*00(80),TRGV5*00(80),TRGV5P*00(80),TRGV7*00(80),TRGV8*00(80)		TRGJ1*00(154),TRGJ2*00(154)		336|349|374|0|13||65.0;336|349|374|0|13||65.0;338|351|376|0|13||65.0;335|348|373|0|13||65.0;336|349|374|0|13||65.0		26|42|70|14|30||80.0;26|42|70|14|30||80.0		:::::::::0:-5:13:::::14:-6:30:::
	D1	p55		141	1	CCTAGGGCTGGGGCAAACAACCTCTTCTTT	CCTAGGGCTGGGGCAAACAACCTCTTCTTT	PRAGANNLFF		TRAV12-1*00(90),TRAV12-2*00(90),TRAV12-3*00(90)		TRAJ36*00(130)		324|324|357|0|0||0.0;330|330|363|0|0||0.0;330|330|363|0|0||0.0		25|48|79|7|30||115.0		:::::::::0:-13:0:::::7:-5:30:::
	D1	p55		144	1	TGTGCTCTACCGAGGCTGGTATTT	TGTGCTCTACCGAGGCTGGTATTT	CALPRLVF		TRAV9-2*00(115)		TRAJ54*00(110)		324|332|358|0|8||40.0		39|49|80|14|24||50.0		:::::::::0:-6:8:::::14:-19:24:::
	D1	p55		145	1	TGTGGAGGAAACAAACTGGTCTTT	TGTGGAGGAAACAAACTGGTCTTT	CGGNKLVF		TRAV8-3*00(220),TRAV8-5*00(204)		TRAJ47*00(210)		327|331|361|0|4||20.0;1404|1408|1438|0|4||20.0		28|46|77|6|24||90.0		:::::::::0:-10:4:::::6:-8:24:::
	D1	p55		146	1	TGTGCCTCTAAGAAACTCTTT	TGTGCCTCTAAGAAACTCTTT	CASKKLF		TRGV9*00(165)		TRGJ1*00(85),TRGJ2*00(85)		348|355|386|0|7||35.0		29|42|70|8|21||65.0;29|42|70|8|21||65.0		:::::::::0:-11:7:::::8:-9:21:::

## Sheet: D2-CD8
	Sample ID
	Donor	Population		cloneId	cloneCount	clonalSequence	nSeqCDR3	aaSeqCDR3		allVHitsWithScore	allDHitsWithScore	allJHitsWithScore	allCHitsWithScore	allVAlignments	allDAlignments	allJAlignments	allCAlignments	refPoints
	D2	CD8		1	5	TGTGTGGTGAGCGACAGAGGCTCAACCCTGGGGAGGCTATACTTT	TGTGTGGTGAGCGACAGAGGCTCAACCCTGGGGAGGCTATACTTT	CVVSDRGSTLGRLYF		TRAV10*00(99)		TRAJ18*00(212)		330|343|363|0|13||65.0		21|55|86|11|45||170.0		:::::::::0:0:13:::::11:-1:45:::
	D2	CD8		3	5	TGTGCCTTGTGGGAGGGAGATAAGAAACTCTTT	TGTGCCTTGTGGGAGGGAGATAAGAAACTCTTT	CALWEGDKKLF		TRGV9*00(126)		TRGJ1*00(114),TRGJ2*00(114)		348|364|386|0|16||80.0		28|42|70|19|33||70.0;28|42|70|19|33||70.0		:::::::::0:-2:16:::::19:-8:33:::
	D2	CD8		4	4	TGTGCCGTGGGGGAATATGGAAACAAACTGGTCTTT	TGTGCCGTGGGGGAATATGGAAACAAACTGGTCTTT	CAVGEYGNKLVF		TRAV12-2*00(125)		TRAJ47*00(162,5)		330|339|363|0|9||45.0		21|46|77|11|36||125.0		:::::::::0:-4:9:::::11:-1:36:::
	D2	CD8		5	4	TGTGCCACCTGGGACGGGCGATGGAAACTCTTT	TGTGCCACCTGGGACGGGCGATGGAAACTCTTT	CATWDGRWKLF		TRGV2*00(127)		TRGJ1*00(100),TRGJ2*00(100)		336|355|374|0|19||95.0		32|42|70|23|33||50.0;32|42|70|23|33||50.0		:::::::::0:1:19:::::23:-12:33:::
	D2	CD8		6	3	TGCGCCAGCAGCCAAGCCCCTAGGTACCAAGAGACCCAGTACTTC	TGCGCCAGCAGCCAAGCCCCTAGGTACCAAGAGACCCAGTACTTC	CASSQAPRYQETQYF		TRBV4-1*00(88,3),TRBV4-3*00(88,3)	TRBD1*00(25)	TRBJ2-5*00(136,7)		327|343|364|0|16||80.0;327|343|364|0|16||80.0	2|7|36|16|21||25.0	17|40|68|22|45||115.0		:::::::::0:-1:16:16:10:-17:21:22:3:45:::
	D2	CD8		7	3	TGTGCCGTGAACGCGCGAGGCTTTGGGAATGTGCTGCATTGC	TGTGCCGTGAACGCGCGAGGCTTTGGGAATGTGCTGCATTGC	CAVNARGFGNVLHC		TRAV12-2*00(86,7)		TRAJ35*00(143,3)		330|342|363|0|12||60.0		23|48|79|17|42||125.0		:::::::::0:-1:12:::::17:-3:42:::
	D2	CD8		8	3	TGTGCCAGCAGTTTAGTAGCAGGGGGAACTGAAGCTTTCTTT	TGTGCCAGCAGTTTAGTAGCAGGGGGAACTGAAGCTTTCTTT	CASSLVAGGTEAFF		TRBV27*00(96,7)	TRBD1*00(35)	TRBJ1-1*00(98,3)		327|342|364|0|15||75.0	16|23|36|19|26||35.0	25|40|68|27|42||75.0		:::::::::0:-2:15:19:-4:-1:26:27:-5:42:::
	D2	CD8		9	3	TGTGCCAGCAGCTTAAGACAGCTGGATACTGAAGCTTTCTTT	TGTGCCAGCAGCTTAAGACAGCTGGATACTGAAGCTTTCTTT	CASSLRQLDTEAFF		TRBV7-3*00(108,3),TRBV7-2*00(103,3),TRBV7-4*00(103,3),TRBV7-8*00(103,3),TRBV7-9*00(103,3)	TRBD1*00(25)	TRBJ1-1*00(91,7)		330|346|367|0|16||80.0;330|345|367|0|15||75.0;330|345|367|0|15||75.0;330|345|367|0|15||75.0;330|345|367|0|15||75.0	14|19|36|16|21||25.0	25|40|68|27|42||75.0		:::::::::0:-1:16:16:-2:-5:21:27:-5:42:::
	D2	CD8		10	3	TGTGCCAGCAGCGACACAGTTTTCTACGAGCAGTACTTC	TGTGCCAGCAGCGACACAGTTTTCTACGAGCAGTACTTC	CASSDTVFYEQYF		TRBV7-9*00(98,3)		TRBJ2-7*00(101,7)		330|342|367|0|12||60.0		23|39|67|23|39||80.0		:::::::::0:-5:12:::::23:-3:39:::
	D2	CD8		11	3	TGCGCCAGCCAGGGCGGATTTGAAGAGACCCAGTACTTC	TGCGCCAGCCAGGGCGGATTTGAAGAGACCCAGTACTTC	CASQGGFEETQYF		TRBV5-1*00(110)	TRBD1*00(25),TRBD2*00(25)	TRBJ2-5*00(126,7)		327|336|363|0|9||45.0	16|21|36|9|14||25.0;28|33|48|10|15||25.0	23|40|68|22|39||85.0		:::::::::0:-7:9:9:-4:-3:14:22:-3:39:::
	D2	CD8		12	3	TGTGCTGCGTGGGTGAATTATTATAAGAAACTCTTT	TGTGCTGCGTGGGTGAATTATTATAAGAAACTCTTT	CAAWVNYYKKLF		TRGV10*00(146,7)		TRGJ1*00(166,7),TRGJ2*00(166,7)		342|355|380|0|13||65.0		20|42|70|14|36||110.0;20|42|70|14|36||110.0		:::::::::0:-5:13:::::14:0:36:::
	D2	CD8		13	3	TGTGCCAGCAGACTTGCATACAATGAGCAGTTCTTC	TGTGCCAGCAGACTTGCATACAATGAGCAGTTCTTC	CASRLAYNEQFF		TRBV6-2*00(60),TRBV6-3*00(60),TRBV6-4*00(60),TRBV6-5*00(60),TRBV6-6*00(60)		TRBJ2-1*00(158,3)		327|338|364|0|11||55.0;327|338|364|0|11||55.0;327|338|364|0|11||55.0;327|338|364|0|11||55.0;327|338|364|0|11||55.0		24|42|70|18|36||90.0		:::::::::0:-6:11:::::18:-4:36:::
	D2	CD8		15	2	TGTGCCTTGTGGGAGGTGCAGGAGTTGGGCAAAAAAATCAAGGTATTT	TGTGCCTTGTGGGAGGTGCAGGAGTTGGGCAAAAAAATCAAGGTATTT	CALWEVQELGKKIKVF		TRGV9*00(155)		TRGJP*00(160)		348|368|386|0|20||100.0		23|54|82|17|48|SA26G|139.0		:::::::::0:2:20:::::17:-3:48:::
	D2	CD8		16	2	TGTGCCCTGACGGGTCTTGGTGGTACTAGCTATGGAAAGCTGACATTT	TGTGCCCTGACGGGTCTTGGTGGTACTAGCTATGGAAAGCTGACATTT	CALTGLGGTSYGKLTF		TRAV12-2*00(49,5),TRAV21*00(45)		TRAJ52*00(220)		330|340|363|0|10|SG336C|34.0;324|329|356|0|5||25.0		27|58|89|17|48||155.0		:::::::::0:-3:10:::::17:-7:48:::
	D2	CD8		17	2	TGTGCCAGCAGCTTGGCAGGGGGCGAACTTAACTATGGCTACACCTTC	TGTGCCAGCAGCTTGGCAGGGGGCGAACTTAACTATGGCTACACCTTC	CASSLAGGELNYGYTF		TRBV5-4*00(120),TRBV5-5*00(120),TRBV5-8*00(120)	TRBD1*00(40)	TRBJ1-2*00(212,5)		327|344|363|0|17||85.0;327|344|363|0|17||85.0;327|344|363|0|17||85.0	17|25|36|17|25||40.0	21|40|68|29|48||95.0		:::::::::0:1:17:17:-5:1:25:29:-1:48:::
	D2	CD8		18	2	TGTGCCTTGTGGGAGGACGGGTTGGGCAAAAAAATCAAGGTATTT	TGTGCCTTGTGGGAGGACGGGTTGGGCAAAAAAATCAAGGTATTT	CALWEDGLGKKIKVF		TRGV9*00(95)		TRGJP*00(140)		348|364|386|0|16||80.0		29|54|82|20|45||125.0		:::::::::0:-2:16:::::20:-9:45:::
	D2	CD8		19	2	TGTGCCATCAGTAAGGGACAAGAAAGCTCCTACGAGCAGTACTTC	TGTGCCATCAGTAAGGGACAAGAAAGCTCCTACGAGCAGTACTTC	CAISKGQESSYEQYF		TRBV10-3*00(85)	TRBD1*00(30)	TRBJ2-7*00(110)		327|339|364|0|12||60.0	12|18|36|14|20||30.0	18|39|67|24|45||105.0		:::::::::0:-5:12:14:0:-6:20:24:2:45:::
	D2	CD8		20	2	TGTGCCAGCAGTTACGAAAGGAGCTCCTACAATGAGCAGTTCTTC	TGTGCCAGCAGTTACGAAAGGAGCTCCTACAATGAGCAGTTCTTC	CASSYERSSYNEQFF		TRBV6-2*00(125),TRBV6-3*00(125),TRBV6-5*00(125),TRBV6-6*00(125)		TRBJ2-1*00(237,5)		327|342|364|0|15||75.0;327|342|364|0|15||75.0;327|342|364|0|15||75.0;327|342|364|0|15||75.0		15|42|70|18|45||135.0		:::::::::0:-2:15:::::18:5:45:::
	D2	CD8		21	2	TGTGCCAGCAGCTTGGATCTAGCGGGCAAAGAGACCCAGTACTTC	TGTGCCAGCAGCTTGGATCTAGCGGGCAAAGAGACCCAGTACTTC	CASSLDLAGKETQYF		TRBV11-2*00(106,5),TRBV11-3*00(106,5),TRBV5-6*00(97,5),TRBV5-7*00(97,5),TRBV5-8*00(97,5)	TRBD2*00(25)	TRBJ2-5*00(97,5)		330|351|367|0|21|SA344G|89.0;330|351|367|0|21|SA344G|89.0;327|343|363|0|16||80.0;327|343|363|0|16||80.0;327|343|363|0|16||80.0	23|28|48|21|26||25.0	23|40|68|28|45||85.0		:::::::::0:4:21:21:-7:-4:26:28:-3:45:::
	D2	CD8		22	2	TGCGCCAGCAGCCAAGTCCTTACAGGGGTCTATGGCTACACCTTC	TGCGCCAGCAGCCAAGTCCTTACAGGGGTCTATGGCTACACCTTC	CASSQVLTGVYGYTF		TRBV4-1*00(110),TRBV4-3*00(110)	TRBD1*00(35)	TRBJ1-2*00(80)		327|343|364|0|16||80.0;327|343|364|0|16||80.0	15|22|36|21|28||35.0	24|40|68|29|45||80.0		:::::::::0:-1:16:21:-3:-2:28:29:-4:45:::
	D2	CD8		24	2	TGTGCTGTGAGCCCAGGGGGCAACTTCAACAAATTTTACTTT	TGTGCTGTGAGCCCAGGGGGCAACTTCAACAAATTTTACTTT	CAVSPGGNFNKFYF		TRAV20*00(82,5)	TRDD3*00(25)	TRAJ21*00(117,5)		324|333|357|0|9||45.0	7|12|39|11|16||25.0	22|44|75|20|42||110.0		:::::::::0:-4:9:11:6:-14:16:20:-2:42:::
	D2	CD8		25	2	TGTGCCAGCAGTTTCGCCAGGGTCTCCTACGAGCAGTACTTC	TGTGCCAGCAGTTTCGCCAGGGTCTCCTACGAGCAGTACTTC	CASSFARVSYEQYF		TRBV27*00(107,5)	TRBD1*00(25)	TRBJ2-7*00(102,5)		327|341|364|0|14||70.0	16|21|36|17|22||25.0	20|39|67|23|42||95.0		:::::::::0:-3:14:17:-4:-3:22:23:0:42:::
	D2	CD8		26	2	TGTGCCAGCAGTGCAGCGAACTCTGGAAACACCATATATTTT	TGTGCCAGCAGTGCAGCGAACTCTGGAAACACCATATATTTT	CASSAANSGNTIYF		TRBV27*00(60),TRBV2*00(54,5),TRBV6-1*00(54,5)		TRBJ1-3*00(170)		327|339|364|0|12||60.0;330|348|367|0|18|SA343C|74.0;327|345|364|0|18|SA340C|74.0		20|42|70|20|42||110.0		:::::::::0:-5:12:::::20:0:42:::
	D2	CD8		27	2	TGTGCCAGCAGCTTAGTTGACGGCACAGATACGCAGTATTTT	TGTGCCAGCAGCTTAGTTGACGGCACAGATACGCAGTATTTT	CASSLVDGTDTQYF		TRBV11-3*00(120),TRBV7-2*00(120),TRBV7-4*00(120),TRBV7-8*00(120),TRBV7-9*00(120)		TRBJ2-3*00(105)		330|346|367|0|16||80.0;330|346|367|0|16||80.0;330|346|367|0|16||80.0;330|346|367|0|16||80.0;330|346|367|0|16||80.0		21|41|69|22|42||100.0		:::::::::0:-1:16:::::22:-1:42:::
	D2	CD8		28	2	TGTGCCAGCAGCGTAGGGCCAAACTACGAGCAGTACTTC	TGTGCCAGCAGCGTAGGGCCAAACTACGAGCAGTACTTC	CASSVGPNYEQYF		TRBV7-6*00(114),TRBV7-7*00(114)		TRBJ2-7*00(90)		330|346|367|0|16|ST342G|64.0;330|346|367|0|16|ST342G|64.0		23|39|67|23|39||80.0		:::::::::0:-1:16:::::23:-3:39:::
	D2	CD8		30	2	TGTGCTTATAGGAACACCGGTAACCAGTTCTATTTT	TGTGCTTATAGGAACACCGGTAACCAGTTCTATTTT	CAYRNTGNQFYF		TRAV38-2DV8*00(142,5)		TRAJ49*00(175)		333|346|369|0|13||65.0		20|45|76|11|36||125.0		:::::::::0:-3:13:::::11:0:36:::
	D2	CD8		31	2	TGTGCTGTGTCAGACACCGGTAACCAGTTCTATTTT	TGTGCTGTGTCAGACACCGGTAACCAGTTCTATTTT	CAVSDTGNQFYF		TRAV21*00(95)		TRAJ49*00(140)		324|333|356|0|9||45.0		22|45|76|13|36||115.0		:::::::::0:-3:9:::::13:-2:36:::
	D2	CD8		32	2	TGTGCTGTGAGAGATCAAAACTATCAGTTAATCTGG	TGTGCTGTGAGAGATCAAAACTATCAGTTAATCTGG	CAVRDQNYQLIW		TRAV1-2*00(75)		TRAJ33*00(109,5)		312|328|346|0|16||80.0		28|46|77|18|36||90.0		:::::::::0:2:16:::::18:-8:36:::
	D2	CD8		33	2	TGTGCCTGGAGTTTGGGGGGGCAAGAGCAGTTCTTC	TGTGCCTGGAGTTTGGGGGGGCAAGAGCAGTTCTTC	CAWSLGGQEQFF		TRBV30*00(135)	TRBD1*00(30)	TRBJ2-1*00(60)		321|333|355|0|12||60.0	18|24|36|16|22||30.0	30|42|70|24|36||60.0		:::::::::0:-2:12:16:-6:0:22:24:-10:36:::
	D2	CD8		34	2	TGTGCCTGGAGTGTAACGGCCGGGGAGCTGTTTTTT	TGTGCCTGGAGTGTAACGGCCGGGGAGCTGTTTTTT	CAWSVTAGELFF		TRBV30*00(102,5)		TRBJ2-2*00(132,5)		321|336|355|0|15||75.0		26|43|71|19|36||85.0		:::::::::0:1:15:::::19:-6:36:::
	D2	CD8		35	2	TGTGCCAGCAGTCACCGAGACAATGAGCAGTTCTTC	TGTGCCAGCAGTCACCGAGACAATGAGCAGTTCTTC	CASSHRDNEQFF		TRBV7-2*00(45),TRBV7-3*00(45),TRBV7-4*00(45),TRBV7-8*00(45),TRBV7-9*00(45),TRBV23-1*00(44,5)		TRBJ2-1*00(125)		330|341|367|0|11||55.0;330|341|367|0|11||55.0;330|341|367|0|11||55.0;330|341|367|0|11||55.0;330|341|367|0|11||55.0;330|344|367|0|14|SC332T|54.0		25|42|70|19|36||85.0		:::::::::0:-6:11:::::19:-5:36:::
	D2	CD8		37	2	TGTGCCAGCACCAATCGCAATGAGCAGTTCTTC	TGTGCCAGCACCAATCGCAATGAGCAGTTCTTC	CASTNRNEQFF		TRBV28*00(120)		TRBJ2-1*00(100)		327|337|364|0|10||50.0		26|42|70|17|33||80.0		:::::::::0:-7:10:::::17:-6:33:::
	D2	CD8		38	2	TGTGCCAGCAGCCCGGGGGGAGGCTACACCTTC	TGTGCCAGCAGCCCGGGGGGAGGCTACACCTTC	CASSPGGGYTF		TRBV4-2*00(102)	TRBD1*00(25)	TRBJ1-2*00(105)		327|340|364|0|13||65.0	18|23|36|14|19||25.0	28|40|68|21|33||60.0		:::::::::0:-4:13:14:-6:-1:19:21:-8:33:::
	D2	CD8		39	2	TGTGCCAGCAGCGCGAACACTGAAGCTTTCTTT	TGTGCCAGCAGCGCGAACACTGAAGCTTTCTTT	CASSANTEAFF		TRBV7-9*00(115)		TRBJ1-1*00(130)		330|342|367|0|12||60.0		21|40|68|14|33||95.0		:::::::::0:-5:12:::::14:-1:33:::
	D2	CD8		40	2	TGCAGTGCCTCCCCTTACGGTGAAGCTTTCTTT	TGCAGTGCCTCCCCTTACGGTGAAGCTTTCTTT	CSASPYGEAFF		TRBV20-1*00(127,5)	TRBD1*00(25),TRBD2*00(25)	TRBJ1-1*00(67,5)		321|329|355|0|8||40.0	2|7|36|10|15||25.0;2|7|48|8|13||25.0	27|40|68|20|33||65.0		:::::::::0:-6:8:10:10:-17:15:20:-7:33:::
	D2	CD8		41	2	TGGGGAAATAATGCAGGCAACATGCTCACCTTT	TGGGGAAATAATGCAGGCAACATGCTCACCTTT	WGNNAGNMLTF		TRAV25*00(92,5)		TRAJ39*00(142,5)		318|320|347|0|2||10.0		25|52|83|6|33||135.0		:::::::::0:-7:2:::::6:-5:33:::
	D2	CD8		44	1	TGTGCCAGCAGCTCAGGACAGGGGGCTAGTGCTGGGGCCAACGTCCTGACTTTC	TGTGCCAGCAGCTCAGGACAGGGGGCTAGTGCTGGGGCCAACGTCCTGACTTTC	CASSSGQGASAGANVLTF		TRBV7-1*00(110)	TRBD1*00(50)	TRBJ2-6*00(205)		330|346|367|0|16||80.0	14|24|36|16|26||50.0	22|45|73|31|54||115.0		:::::::::0:-1:16:16:-2:0:26:31:-2:54:::
	D2	CD8		45	1	TGTGCTTATAGGAGTTGTCCTGGTGGTACTAGCTATGGAAAGCTGACATTT	TGTGCTTATAGGAGTTGTCCTGGTGGTACTAGCTATGGAAAGCTGACATTT	CAYRSCPGGTSYGKLTF		TRAV38-2DV8*00(150)		TRAJ52*00(230)		333|347|369|0|14||70.0		26|58|89|19|51||160.0		:::::::::0:-2:14:::::19:-6:51:::
	D2	CD8		46	1	TGTGCCTTGTGGGAGGTGCCCGAGTTGGGCAAAAAAATCAAGGTATTT	TGTGCCTTGTGGGAGGTGCCCGAGTTGGGCAAAAAAATCAAGGTATTT	CALWEVPELGKKIKVF		TRGV9*00(225)		TRGJP*00(210)		348|367|386|0|19||95.0		27|54|82|21|48||135.0		:::::::::0:1:19:::::21:-7:48:::
	D2	CD8		47	1	TGTGCCAGCAGTTTATTTTCGCGGGCTCACTCCTACGAGCAGTACTTC	TGTGCCAGCAGTTTATTTTCGCGGGCTCACTCCTACGAGCAGTACTTC	CASSLFSRAHSYEQYF		TRBV27*00(80),TRBV28*00(80)	TRBD2*00(25)	TRBJ2-7*00(110)		327|343|364|0|16||80.0;327|343|364|0|16||80.0	23|28|48|20|25||25.0	20|39|67|29|48||95.0		:::::::::0:-1:16:20:-7:-4:25:29:0:48:::
	D2	CD8		51	1	TGTGCTCTGAGCATTTCTTCTGGTTCTGCAAGGCAACTGACCTTT	TGTGCTCTGAGCATTTCTTCTGGTTCTGCAAGGCAACTGACCTTT	CALSISSGSARQLTF		TRAV19*00(225)		TRAJ22*00(200)		333|344|370|0|11||55.0		19|52|83|12|45||165.0		:::::::::0:-6:11:::::12:1:45:::
	D2	CD8		52	1	TGTGCTGTTACAGCTGGTGGTACTAGCTATGGAAAGCTGACATTT	TGTGCTGTTACAGCTGGTGGTACTAGCTATGGAAAGCTGACATTT	CAVTAGGTSYGKLTF		TRAV8-3*00(105),TRAV8-7*00(105),TRAV8-5*00(100)		TRAJ52*00(215)		327|335|361|0|8||40.0;324|332|364|0|8||40.0;1404|1411|1438|0|7||35.0		25|58|89|12|45||165.0		:::::::::0:-6:8:::::12:-5:45:::
	D2	CD8		53	1	TGTGCTGTGAGAGACGAAAGCACGGGCAGGAGAGCACTTACTTTT	TGTGCTGTGAGAGACGAAAGCACGGGCAGGAGAGCACTTACTTTT	CAVRDESTGRRALTF		TRAV3*00(110)		TRAJ5*00(230)		327|342|363|0|15||75.0		24|49|80|20|45||125.0		:::::::::0:-1:15:::::20:-4:45:::
	D2	CD8		54	1	TGTGCCTTGTGGGAGATCCAGTTGGGCAAAAAAATCAAGGTATTT	TGTGCCTTGTGGGAGATCCAGTTGGGCAAAAAAATCAAGGTATTT	CALWEIQLGKKIKVF		TRGV9*00(80)		TRGJP*00(155)		348|363|386|0|15||75.0		28|54|82|19|45||130.0		:::::::::0:-3:15:::::19:-8:45:::
	D2	CD8		55	1	TGTGCCTGTGACATATTGGGGATACGCTCCGATAAACTCATCTTT	TGTGCCTGTGACATATTGGGGATACGCTCCGATAAACTCATCTTT	CACDILGIRSDKLIF		TRDV2*00(85)	TRDD3*00(50)	TRDJ1*00(95)		330|343|365|0|13||65.0	17|27|39|17|27||50.0	23|40|71|28|45||85.0		:::::::::0:-2:13:17:-4:1:27:28:-3:45:::
	D2	CD8		56	1	TGTGCCACCTGGGATATTAAAACGAGTGATTGGATCAAGACGTTT	TGTGCCACCTGGGATATTAAAACGAGTGATTGGATCAAGACGTTT	CATWDIKTSDWIKTF		TRGV8*00(110),TRGV4*00(105),TRGV3*00(100),TRGV5*00(100),TRGV7*00(100)		TRGJP2*00(105)		336|352|374|0|16||80.0;336|351|374|0|15||75.0;336|350|374|0|14||70.0;336|350|374|0|14||70.0;335|349|373|0|14||70.0		25|46|80|24|45||105.0		:::::::::0:-2:16:::::24:-5:45:::
	D2	CD8		57	1	TGTGCCACCTGGGACAGCTCTAAATGTTATTATAAGAAACTCTTT	TGTGCCACCTGGGACAGCTCTAAATGTTATTATAAGAAACTCTTT	CATWDSSKCYYKKLF		TRGV1*00(105),TRGV3*00(105),TRGV5*00(105),TRGV7*00(105)		TRGJ1*00(105),TRGJ2*00(105)		333|350|371|0|17||85.0;336|353|374|0|17||85.0;336|353|374|0|17||85.0;335|352|373|0|17||85.0		23|42|70|26|45||95.0;23|42|70|26|45||95.0		:::::::::0:-1:17:::::26:-3:45:::
	D2	CD8		58	1	TGTGCCAGTAGTATCGGAACAGCAACTAATGAAAAACTGTTTTTT	TGTGCCAGTAGTATCGGAACAGCAACTAATGAAAAACTGTTTTTT	CASSIGTATNEKLFF		TRBV19*00(85)		TRBJ1-4*00(135)		327|341|364|0|14||70.0		19|43|71|21|45||120.0		:::::::::0:-3:14:::::21:1:45:::
	D2	CD8		59	1	TGTGCCAGCAGTTTTGAGCGGGAGGGCTCCTACGAGCAGTACTTC	TGTGCCAGCAGTTTTGAGCGGGAGGGCTCCTACGAGCAGTACTTC	CASSFEREGSYEQYF		TRBV28*00(95)	TRBD2*00(45)	TRBJ2-7*00(105)		327|341|364|0|14||70.0	22|31|48|16|25||45.0	19|39|67|25|45||100.0		:::::::::0:-3:14:16:-6:-1:25:25:1:45:::
	D2	CD8		60	1	TGTGCCAGCAGCTTGGGTGGGCAGGGAGTCTACGAGCAGTACTTC	TGTGCCAGCAGCTTGGGTGGGCAGGGAGTCTACGAGCAGTACTTC	CASSLGGQGVYEQYF		TRBV5-4*00(100),TRBV5-5*00(100),TRBV5-6*00(100),TRBV5-7*00(100),TRBV5-8*00(100)	TRBD1*00(25),TRBD2*00(25)	TRBJ2-7*00(90)		327|343|363|0|16||80.0;327|343|363|0|16||80.0;327|343|363|0|16||80.0;327|343|363|0|16||80.0;327|343|363|0|16||80.0	16|21|36|21|26||25.0;25|30|48|23|28||25.0	23|39|67|29|45||80.0		:::::::::0:0:16:21:-4:-3:26:29:-3:45:::
	D2	CD8		61	1	TGTGCCAGCAGCTTAGCTAGCGGGGGTAGAGATACGCAGTATTTT	TGTGCCAGCAGCTTAGCTAGCGGGGGTAGAGATACGCAGTATTTT	CASSLASGGRDTQYF		TRBV7-4*00(90),TRBV7-6*00(90),TRBV7-7*00(90),TRBV7-8*00(90),TRBV7-9*00(90)	TRBD2*00(35)	TRBJ2-3*00(105)		330|347|367|0|17||85.0;330|347|367|0|17||85.0;330|347|367|0|17||85.0;330|347|367|0|17||85.0;330|347|367|0|17||85.0	21|28|48|17|24||35.0	25|41|69|29|45||80.0		:::::::::0:0:17:17:-5:-4:24:29:-5:45:::
	D2	CD8		62	1	TGTGCCAGCAGCTTAGAAGGGACAGGGGGGTCACCCCTCCACTTT	TGTGCCAGCAGCTTAGAAGGGACAGGGGGGTCACCCCTCCACTTT	CASSLEGTGGSPLHF		TRBV11-2*00(85),TRBV11-3*00(85),TRBV7-7*00(80),TRBV7-8*00(80),TRBV7-9*00(80)	TRBD1*00(55)	TRBJ1-6*00(89)		330|347|367|0|17||85.0;330|347|367|0|17||85.0;330|346|367|0|16||80.0;330|346|367|0|16||80.0;330|346|367|0|16||80.0	12|23|36|18|29||55.0	30|45|73|30|45||75.0		:::::::::0:0:17:18:0:-1:29:30:-10:45:::
	D2	CD8		63	1	TGTGCCAGCAGCCCGGCGGGGGGGCCCACAGATACGCAGTATTTT	TGTGCCAGCAGCCCGGCGGGGGGGCCCACAGATACGCAGTATTTT	CASSPAGGPTDTQYF		TRBV14*00(85),TRBV3-1*00(85),TRBV3-2*00(85),TRBV21-1*00(80),TRBV9*00(80)	TRBD2*00(39)	TRBJ2-3*00(105)		330|343|367|0|13||65.0;327|340|364|0|13||65.0;327|340|364|0|13||65.0;331|343|368|0|12||60.0;327|339|363|0|12||60.0	23|34|48|15|26|SA28G|39.0	22|41|69|26|45||95.0		:::::::::0:-4:13:15:-7:2:26:26:-2:45:::
	D2	CD8		64	1	TGTGCCAGCAGCCAAGAGTACAATAGCAATCAGCCCCAGCATTTT	TGTGCCAGCAGCCAAGAGTACAATAGCAATCAGCCCCAGCATTTT	CASSQEYNSNQPQHF		TRBV14*00(90),TRBV3-1*00(90),TRBV3-2*00(90),TRBV4-2*00(90)		TRBJ1-5*00(140)		330|347|367|0|17||85.0;327|344|364|0|17||85.0;327|344|364|0|17||85.0;327|344|364|0|17||85.0		19|42|70|22|45||115.0		:::::::::0:0:17:::::22:1:45:::
	D2	CD8		65	1	TGTGCAGCAAGCGCGGTGAATAATGCAGGCAACATGCTCACCTTT	TGTGCAGCAAGCGCGGTGAATAATGCAGGCAACATGCTCACCTTT	CAASAVNNAGNMLTF		TRAV29DV5*00(95)		TRAJ39*00(145)		345|360|378|0|15||75.0		25|52|83|18|45||135.0		:::::::::0:2:15:::::18:-5:45:::
	D2	CD8		66	1	TGTGCAGCAAGGCCTGTTAATAATGCAGGCAACATGCTCACCTTT	TGTGCAGCAAGGCCTGTTAATAATGCAGGCAACATGCTCACCTTT	CAARPVNNAGNMLTF		TRAV13-1*00(90),TRAV23DV6*00(90)		TRAJ39*00(225)		324|335|357|0|11||55.0;351|362|384|0|11||55.0		24|52|83|17|45||140.0		:::::::::0:-2:11:::::17:-4:45:::
	D2	CD8		67	1	TGTGCAATGGGAGCCTCTAACTTTGGAAATGAGAAATTAACCTTT	TGTGCAATGGGAGCCTCTAACTTTGGAAATGAGAAATTAACCTTT	CAMGASNFGNEKLTF		TRAV14DV4*00(109)		TRAJ48*00(205)		333|346|370|0|13|SA342G|49.0		22|52|83|15|45||150.0		:::::::::0:-4:13:::::15:-2:45:::
	D2	CD8		68	1	TGTGCAATGAGAGAGGGCACCACAGGCTTTCAGAAACTTGTATTT	TGTGCAATGAGAGAGGGCACCACAGGCTTTCAGAAACTTGTATTT	CAMREGTTGFQKLVF		TRAV14DV4*00(95)		TRAJ8*00(150)		333|351|370|0|18||90.0		24|49|80|20|45||125.0		:::::::::0:1:18:::::20:-4:45:::
	D2	CD8		69	1	TGTGCAATGAGAGAGGGCAACACAGGCTTTCAGAAACTTGTATTT	TGTGCAATGAGAGAGGGCAACACAGGCTTTCAGAAACTTGTATTT	CAMREGNTGFQKLVF		TRAV14DV4*00(120)		TRAJ8*00(135)		333|351|370|0|18||90.0		22|49|80|18|45||135.0		:::::::::0:1:18:::::18:-2:45:::
	D2	CD8		70	1	TGCGCCAGCAGCCAAGTAGCGACTAGCTCCTACGAGCAGTACTTC	TGCGCCAGCAGCCAAGTAGCGACTAGCTCCTACGAGCAGTACTTC	CASSQVATSSYEQYF		TRBV4-1*00(95),TRBV4-3*00(95)	TRBD2*00(25)	TRBJ2-7*00(120)		327|343|364|0|16||80.0;327|343|364|0|16||80.0	21|26|48|16|21||25.0	18|39|67|24|45||105.0		:::::::::0:-1:16:16:-5:-6:21:24:2:45:::
	D2	CD8		71	1	TGCGGCACAGAGAAGATCCCTAATGCAGGCAACATGCTCACCTTT	TGCGGCACAGAGAAGATCCCTAATGCAGGCAACATGCTCACCTTT	CGTEKIPNAGNMLTF		TRAV30*00(140)	TRDD3*00(25)	TRAJ39*00(205)		324|337|357|0|13||65.0	3|8|39|15|20||25.0	27|52|83|20|45||125.0		:::::::::0:0:13:15:10:-18:20:20:-7:45:::
	D2	CD8		72	1	TGCAGCGTTGATTGGGGGTCTAGCTCCTACAATGAGCAGTTCTTC	TGCAGCGTTGATTGGGGGTCTAGCTCCTACAATGAGCAGTTCTTC	CSVDWGSSSYNEQFF		TRBV29-1*00(80)	TRBD1*00(25)	TRBJ2-1*00(125)		321|332|355|0|11||55.0	18|23|36|13|18||25.0	18|42|70|21|45||120.0		:::::::::0:-3:11:13:-6:-1:18:21:2:45:::
	D2	CD8		77	1	TGTGTTGTGAGTGATTCTGGGGGTTACCAGAAAGTTACCTTT	TGTGTTGTGAGTGATTCTGGGGGTTACCAGAAAGTTACCTTT	CVVSDSGGYQKVTF		TRAV8-2*00(210),TRAV8-4*00(194)		TRAJ13*00(204)		327|342|361|0|15||75.0;327|342|361|0|15|SC331T|59.0		23|52|83|13|42||145.0		:::::::::0:1:15:::::13:-3:42:::
	D2	CD8		78	1	TGTGCTCTGAGTAAAGAAACCAGTGGCTCTAGGTTGACCTTT	TGTGCTCTGAGTAAAGAAACCAGTGGCTCTAGGTTGACCTTT	CALSKETSGSRLTF		TRAV19*00(90),TRAV9-1*00(90),TRAV9-2*00(90)		TRAJ58*00(160)		333|345|370|0|12||60.0;324|336|358|0|12||60.0;324|336|358|0|12||60.0		23|52|83|13|42||145.0		:::::::::0:-5:12:::::13:-3:42:::
	D2	CD8		79	1	TGTGCTCTAAGTGGCCCCTCAGGAACCTACAAATACATCTTT	TGTGCTCTAAGTGGCCCCTCAGGAACCTACAAATACATCTTT	CALSGPSGTYKYIF		TRAV16*00(115)		TRAJ40*00(140)		315|331|349|0|16||80.0		24|50|81|16|42||130.0		:::::::::0:2:16:::::16:-4:42:::
	D2	CD8		80	1	TGTGCTGTGAGAGGTCCCTATAACACCGACAAGCTCATCTTT	TGTGCTGTGAGAGGTCCCTATAACACCGACAAGCTCATCTTT	CAVRGPYNTDKLIF		TRAV1-2*00(100)		TRAJ34*00(130)		312|325|346|0|13||65.0		23|47|78|18|42||120.0		:::::::::0:-1:13:::::18:-3:42:::
	D2	CD8		81	1	TGTGCTGCGTGGGAAGGGATCAATTATTATAAGAAACTCTTT	TGTGCTGCGTGGGAAGGGATCAATTATTATAAGAAACTCTTT	CAAWEGINYYKKLF		TRGV10*00(90)		TRGJ1*00(130),TRGJ2*00(130)		342|356|380|0|14||70.0		21|42|70|21|42||105.0;21|42|70|21|42||105.0		:::::::::0:-4:14:::::21:-1:42:::
	D2	CD8		82	1	TGTGCCTGGAGTGGGGGACAGGGAAATTCACCCCTCCACTTT	TGTGCCTGGAGTGGGGGACAGGGAAATTCACCCCTCCACTTT	CAWSGGQGNSPLHF		TRBV30*00(100)	TRBD1*00(45)	TRBJ1-6*00(100)		321|334|355|0|13||65.0	12|21|36|14|23||45.0	27|45|73|24|42||90.0		:::::::::0:-1:13:14:0:-3:23:24:-7:42:::
	D2	CD8		83	1	TGTGCCACCAGTGATTCCGGAGTACCAGATACGCAGTATTTT	TGTGCCACCAGTGATTCCGGAGTACCAGATACGCAGTATTTT	CATSDSGVPDTQYF		TRBV24-1*00(80)		TRBJ2-3*00(130)		327|343|365|0|16||80.0		24|41|69|25|42||85.0		:::::::::0:-2:16:::::25:-4:42:::
	D2	CD8		84	1	TGTGCCAGTAGTATCCCGGGGAGCTCCTACGAGCAGTACTTC	TGTGCCAGTAGTATCCCGGGGAGCTCCTACGAGCAGTACTTC	CASSIPGSSYEQYF		TRBV19*00(90)	TRBD1*00(25),TRBD2*00(25)	TRBJ2-7*00(140)		327|341|364|0|14||70.0	9|14|36|14|19||25.0;13|18|48|14|19||25.0	16|39|67|19|42||115.0		:::::::::0:-3:14:14:3:-10:19:19:4:42:::
	D2	CD8		85	1	TGTGCCAGCTCACCATTTCTCCCAAGGAACATTCAGTACTTC	TGTGCCAGCTCACCATTTCTCCCAAGGAACATTCAGTACTTC	CASSPFLPRNIQYF		TRBV18*00(110)	TRBD2*00(25)	TRBJ2-4*00(85)		330|345|367|0|15||75.0	2|7|48|18|23||25.0	27|42|70|27|42||75.0		:::::::::0:-2:15:18:14:-25:23:27:-7:42:::
	D2	CD8		86	1	TGTGCCAGCAGTTTATGGGCGGCTAATGAAAAACTGTTTTTT	TGTGCCAGCAGTTTATGGGCGGCTAATGAAAAACTGTTTTTT	CASSLWAANEKLFF		TRBV28*00(95)		TRBJ1-4*00(135)		327|344|364|0|17||85.0		23|43|71|22|42||100.0		:::::::::0:0:17:::::22:-3:42:::
	D2	CD8		87	1	TGTGCCAGCAGTTTAGCTAGCGGGAAGCATGAGCAGTTCTTC	TGTGCCAGCAGTTTAGCTAGCGGGAAGCATGAGCAGTTCTTC	CASSLASGKHEQFF		TRBV12-3*00(90),TRBV12-4*00(90)	TRBD2*00(40)	TRBJ2-1*00(94)		330|347|367|0|17||85.0;330|347|367|0|17||85.0	21|29|48|17|25||40.0	28|42|70|28|42||70.0		:::::::::0:0:17:17:-5:-3:25:28:-8:42:::
	D2	CD8		88	1	TGTGCCAGCAGTTTAGACCTCCTGGGGACTGAAGCTTTCTTT	TGTGCCAGCAGTTTAGACCTCCTGGGGACTGAAGCTTTCTTT	CASSLDLLGTEAFF		TRBV12-3*00(90),TRBV12-4*00(90),TRBV27*00(85),TRBV28*00(85)	TRBD2*00(25)	TRBJ1-1*00(110)		330|346|367|0|16||80.0;330|346|367|0|16||80.0;327|342|364|0|15||75.0;327|342|364|0|15||75.0	1|6|48|17|22||25.0	25|40|68|27|42||75.0		:::::::::0:-1:16:17:15:-26:22:27:-5:42:::
	D2	CD8		89	1	TGTGCCAGCAGTTACGGGGGGGCTAACTATGGCTACACCTTC	TGTGCCAGCAGTTACGGGGGGGCTAACTATGGCTACACCTTC	CASSYGGANYGYTF		TRBV28*00(90)	TRBD1*00(25)	TRBJ1-2*00(125)		327|340|364|0|13||65.0	18|23|36|15|20||25.0	19|40|68|21|42||105.0		:::::::::0:-4:13:15:-6:-1:20:21:1:42:::
	D2	CD8		90	1	TGTGCCAGCAGTCCCTCCTGGGCTGGATATGGCTACACCTTC	TGTGCCAGCAGTCCCTCCTGGGCTGGATATGGCTACACCTTC	CASSPSWAGYGYTF		TRBV6-4*00(80),TRBV6-5*00(80),TRBV6-6*00(80),TRBV6-7*00(80),TRBV6-9*00(80)	TRBD2*00(30)	TRBJ1-2*00(100)		327|339|364|0|12||60.0;327|339|364|0|12||60.0;327|339|364|0|12||60.0;327|339|364|0|12||60.0;327|339|364|0|12||60.0	0|6|48|12|18||30.0	25|40|68|27|42||75.0		:::::::::0:-5:12:12:16:-26:18:27:-5:42:::
	D2	CD8		91	1	TGTGCCAGCAGTGAAAGATGGATGAACACTGAAGCTTTCTTT	TGTGCCAGCAGTGAAAGATGGATGAACACTGAAGCTTTCTTT	CASSERWMNTEAFF		TRBV6-1*00(120),TRBV6-4*00(115),TRBV6-3*00(105),TRBV6-5*00(105),TRBV6-6*00(105)		TRBJ1-1*00(105)		327|342|364|0|15||75.0;327|341|364|0|14||70.0;327|339|364|0|12||60.0;327|339|364|0|12||60.0;327|339|364|0|12||60.0		19|40|68|21|42||105.0		:::::::::0:-2:15:::::21:1:42:::
	D2	CD8		92	1	TGTGCCAGCAGCTTGACAGGGGGAGGAAACACCATATATTTT	TGTGCCAGCAGCTTGACAGGGGGAGGAAACACCATATATTTT	CASSLTGGGNTIYF		TRBV7-6*00(105),TRBV7-7*00(105),TRBV5-4*00(94),TRBV5-5*00(94),TRBV5-8*00(94)	TRBD1*00(45)	TRBJ1-3*00(100)		330|344|367|0|14||70.0;330|344|367|0|14||70.0;327|342|363|0|15||75.0;327|342|363|0|15||75.0;327|342|363|0|15||75.0	14|23|36|14|23||45.0	24|42|70|24|42||90.0		:::::::::0:-3:14:14:-2:-1:23:24:-4:42:::
	D2	CD8		93	1	TGTGCCAGCAGCTTAACAGGATATGATTCACCCCTCCACTTT	TGTGCCAGCAGCTTAACAGGATATGATTCACCCCTCCACTTT	CASSLTGYDSPLHF		TRBV7-3*00(125)		TRBJ1-6*00(94)		330|347|367|0|17||85.0		24|45|73|21|42|SA27G|89.0		:::::::::0:0:17:::::21:-4:42:::
	D2	CD8		94	1	TGTGCCAGCAGCCTGGGAACGGGGGCACAGCCCCAGCATTTT	TGTGCCAGCAGCCTGGGAACGGGGGCACAGCCCCAGCATTTT	CASSLGTGAQPQHF		TRBV5-6*00(109),TRBV5-7*00(109)	TRBD1*00(30)	TRBJ1-5*00(75)		327|343|363|0|16|ST339C|64.0;327|343|363|0|16|ST339C|64.0	18|24|36|20|26||30.0	27|42|70|27|42||75.0		:::::::::0:0:16:20:-6:0:26:27:-7:42:::
	D2	CD8		95	1	TGTGCCAGCAGCCCGGAACGTAACACCGGGGAGCTGTTTTTT	TGTGCCAGCAGCCCGGAACGTAACACCGGGGAGCTGTTTTTT	CASSPERNTGELFF		TRBV4-2*00(90),TRBV7-3*00(80)		TRBJ2-2*00(125)		327|340|364|0|13||65.0;330|342|367|0|12||60.0		22|43|71|21|42||105.0		:::::::::0:-4:13:::::21:-2:42:::
	D2	CD8		96	1	TGTGCCAGCAGCCGGACTAGCGGGCCAGATACGCAGTATTTT	TGTGCCAGCAGCCGGACTAGCGGGCCAGATACGCAGTATTTT	CASSRTSGPDTQYF		TRBV4-2*00(90),TRBV7-3*00(85),TRBV7-4*00(85),TRBV7-8*00(85),TRBV7-9*00(85)	TRBD2*00(55)	TRBJ2-3*00(105)		327|340|364|0|13||65.0;330|342|367|0|12||60.0;330|342|367|0|12||60.0;330|342|367|0|12||60.0;330|342|367|0|12||60.0	17|28|48|13|24||55.0	24|41|69|25|42||85.0		:::::::::0:-4:13:13:-1:-4:24:25:-4:42:::
	D2	CD8		97	1	TGTGCCAGCAGACCGGTCCCAGAGAACACTGAAGCTTTCTTT	TGTGCCAGCAGACCGGTCCCAGAGAACACTGAAGCTTTCTTT	CASRPVPENTEAFF		TRBV7-2*00(95),TRBV7-3*00(95),TRBV7-4*00(95),TRBV7-8*00(95),TRBV7-9*00(95)	TRBD1*00(25),TRBD2*00(25)	TRBJ1-1*00(100)		330|341|367|0|11||55.0;330|341|367|0|11||55.0;330|341|367|0|11||55.0;330|341|367|0|11||55.0;330|341|367|0|11||55.0	7|12|36|15|20||25.0;11|16|48|15|20||25.0	21|40|68|23|42||95.0		:::::::::0:-6:11:15:5:-12:20:23:-1:42:::
	D2	CD8		98	1	TGCGCCAGCAGTGAAGCAAAAGTCACCGGGGAGCTGTTTTTT	TGCGCCAGCAGTGAAGCAAAAGTCACCGGGGAGCTGTTTTTT	CASSEAKVTGELFF		TRBV10-1*00(100),TRBV10-2*00(100)		TRBJ2-2*00(110)		327|341|364|0|14||70.0;327|341|364|0|14||70.0		24|43|71|23|42||95.0		:::::::::0:-3:14:::::23:-4:42:::
	D2	CD8		99	1	TGCGCCAGCAAAAGCCCGGACATGAACACTGAAGCTTTCTTT	TGCGCCAGCAAAAGCCCGGACATGAACACTGAAGCTTTCTTT	CASKSPDMNTEAFF		TRBV5-1*00(105)	TRBD1*00(25),TRBD2*00(25)	TRBJ1-1*00(200)		327|337|363|0|10||50.0	9|14|36|14|19||25.0;13|18|48|14|19||25.0	18|40|68|20|42||110.0		:::::::::0:-6:10:14:3:-10:19:20:2:42:::
	D2	CD8		100	1	TGCAGTGCTAGGGGCGGGAGGCCGTTCTACGAGCAGTACTTC	TGCAGTGCTAGGGGCGGGAGGCCGTTCTACGAGCAGTACTTC	CSARGGRPFYEQYF		TRBV20-1*00(100)	TRBD2*00(40)	TRBJ2-7*00(80)		321|332|355|0|11||55.0	23|31|48|13|21||40.0	23|39|67|26|42||80.0		:::::::::0:-3:11:13:-7:-1:21:26:-3:42:::
	D2	CD8		101	1	TGTGCTCTCCTTGGGTGGAACACCGACAAGCTCATCTTT	TGTGCTCTCCTTGGGTGGAACACCGACAAGCTCATCTTT	CALLGWNTDKLIF		TRAV6*00(90)		TRAJ34*00(115)		327|335|360|0|8||40.0		26|47|78|18|39||105.0		:::::::::0:-5:8:::::18:-6:39:::
	D2	CD8		102	1	TGTGCTGTGGGTGGATCCTACACCGACAAGCTCATCTTT	TGTGCTGTGGGTGGATCCTACACCGACAAGCTCATCTTT	CAVGGSYTDKLIF		TRAV8-3*00(110),TRAV8-7*00(110)		TRAJ34*00(115)		327|340|361|0|13||65.0;324|337|364|0|13||65.0		27|47|78|19|39||100.0		:::::::::0:-1:13:::::19:-7:39:::
	D2	CD8		103	1	TGTGCTGCGTGGGTTTCCACTGGTTGGTTCAAGATATTT	TGTGCTGCGTGGGTTTCCACTGGTTGGTTCAAGATATTT	CAAWVSTGWFKIF		TRGV10*00(120)		TRGJP1*00(120)		342|355|380|0|13||65.0		23|46|80|16|39||115.0		:::::::::0:-5:13:::::16:-3:39:::
	D2	CD8		105	1	TGTGCTGCGTGGGATCCATTCGGTTGGTTCAAGATATTT	TGTGCTGCGTGGGATCCATTCGGTTGGTTCAAGATATTT	CAAWDPFGWFKIF		TRGV10*00(100)		TRGJP1*00(125)		342|357|380|0|15||75.0		28|46|80|21|39||90.0		:::::::::0:-3:15:::::21:-8:39:::
	D2	CD8		106	1	TGTGCTACGGACCATTATCACACCGACAAGCTCATCTTT	TGTGCTACGGACCATTATCACACCGACAAGCTCATCTTT	CATDHYHTDKLIF		TRAV17*00(100)		TRAJ34*00(129)		324|336|357|0|12||60.0		22|47|78|14|39|SA26C|109.0		:::::::::0:-1:12:::::14:-2:39:::
	D2	CD8		107	1	TGTGCTACGGACGCGAACACCGGTAACCAGTTCTATTTT	TGTGCTACGGACGCGAACACCGGTAACCAGTTCTATTTT	CATDANTGNQFYF		TRAV17*00(135)		TRAJ49*00(130)		324|339|357|0|15||75.0		19|45|76|13|39||130.0		:::::::::0:2:15:::::13:1:39:::
	D2	CD8		108	1	TGTGCTAGCCGCCAGGGCGGATCTGAAAAGCTGGTCTTT	TGTGCTAGCCGCCAGGGCGGATCTGAAAAGCTGGTCTTT	CASRQGGSEKLVF		TRAV38-1*00(85),TRAV38-2DV8*00(85)		TRAJ57*00(140)		333|339|370|0|6||30.0;333|339|369|0|6||30.0		25|52|83|12|39||135.0		:::::::::0:-11:6:::::12:-5:39:::
	D2	CD8		109	1	TGTGCCGTGGGGTCAGGAGGAAGCTACATACCTACATTT	TGTGCCGTGGGGTCAGGAGGAAGCTACATACCTACATTT	CAVGSGGSYIPTF		TRAV12-2*00(80)		TRAJ6*00(160)		330|339|363|0|9||45.0		24|51|82|12|39||135.0		:::::::::0:-4:9:::::12:-4:39:::
	D2	CD8		110	1	TGTGCCGTGAATACCGGCACTGCCAGTAAACTCACCTTT	TGTGCCGTGAATACCGGCACTGCCAGTAAACTCACCTTT	CAVNTGTASKLTF		TRAV8-1*00(80)		TRAJ44*00(190)		327|339|361|0|12||60.0		22|52|83|9|39||150.0		:::::::::0:-2:12:::::9:-2:39:::
	D2	CD8		111	1	TGTGCCACCTGGGACAGGCCGGATTATAAGAAACTCTTT	TGTGCCACCTGGGACAGGCCGGATTATAAGAAACTCTTT	CATWDRPDYKKLF		TRGV3*00(170),TRGV5*00(170),TRGV1*00(154),TRGV5P*00(154),TRGV6*00(154),TRGV8*00(154)		TRGJ1*00(210),TRGJ2*00(210)		336|356|374|0|20||100.0;336|356|374|0|20||100.0;333|353|371|0|20||100.0;338|358|376|0|20|SG351A|84.0;335|355|373|0|20|SA345G|84.0;336|356|374|0|20|ST350C|84.0		25|42|70|22|39||85.0;25|42|70|22|39||85.0		:::::::::0:2:20:::::22:-5:39:::
	D2	CD8		112	1	TGTGCCACCTGGGACAGGCGTTATTATAAGAAACTCTTT	TGTGCCACCTGGGACAGGCGTTATTATAAGAAACTCTTT	CATWDRRYYKKLF		TRGV1*00(120),TRGV3*00(120),TRGV5*00(120),TRGV7*00(120)		TRGJ1*00(130),TRGJ2*00(130)		333|352|371|0|19||95.0;336|355|374|0|19||95.0;336|355|374|0|19||95.0;335|354|373|0|19||95.0		23|42|70|20|39||95.0;23|42|70|20|39||95.0		:::::::::0:1:19:::::20:-3:39:::
	D2	CD8		113	1	TGTGCCACCGCCGACAGGGATCACACTGAAGCTTTCTTT	TGTGCCACCGCCGACAGGGATCACACTGAAGCTTTCTTT	CATADRDHTEAFF		TRBV24-1*00(100)	TRBD1*00(35)	TRBJ1-1*00(90)		327|336|365|0|9||45.0	14|21|36|12|19||35.0	23|40|68|22|39||85.0		:::::::::0:-9:9:12:-2:-3:19:22:-3:39:::
	D2	CD8		114	1	TGTGCCAGCGGACCCCCGGACAGGGGTGAGCAGTACTTC	TGTGCCAGCGGACCCCCGGACAGGGGTGAGCAGTACTTC	CASGPPDRGEQYF		TRBV9*00(100)	TRBD1*00(49)	TRBJ2-7*00(65)		327|336|363|0|9||45.0	9|22|36|13|26|SG12C|49.0	27|39|67|27|39||60.0		:::::::::0:-7:9:13:3:-2:26:27:-7:39:::
	D2	CD8		115	1	TGTGCCAGCAGTTTATCCCCCCTTGATGAGCAGTTCTTC	TGTGCCAGCAGTTTATCCCCCCTTGATGAGCAGTTCTTC	CASSLSPLDEQFF		TRBV28*00(100)	TRBD1*00(30)	TRBJ2-1*00(110)		327|343|364|0|16||80.0	1|7|36|17|23||30.0	28|42|70|25|39||70.0		:::::::::0:-1:16:17:11:-17:23:25:-8:39:::
	D2	CD8		116	1	TGTGCCAGCAGCTTGGCCAGCTCCAGGGAGCAGTACTTC	TGTGCCAGCAGCTTGGCCAGCTCCAGGGAGCAGTACTTC	CASSLASSREQYF		TRBV5-6*00(140),TRBV5-7*00(140)		TRBJ2-7*00(75)		327|346|363|0|19||95.0;327|346|363|0|19||95.0		27|39|67|27|39||60.0		:::::::::0:3:19:::::27:-7:39:::
	D2	CD8		117	1	TGTGCCAGCAGCTTGAACCAAAACTACGAGCAGTACTTC	TGTGCCAGCAGCTTGAACCAAAACTACGAGCAGTACTTC	CASSLNQNYEQYF		TRBV5-6*00(115),TRBV5-7*00(115)		TRBJ2-7*00(100)		327|342|363|0|15||75.0;327|342|363|0|15||75.0		23|39|67|23|39||80.0		:::::::::0:-1:15:::::23:-3:39:::
	D2	CD8		118	1	TGTGCCAGCAGCTTAGGTCCGAACTACGAGCAGTACTTC	TGTGCCAGCAGCTTAGGTCCGAACTACGAGCAGTACTTC	CASSLGPNYEQYF		TRBV7-6*00(130),TRBV7-7*00(130),TRBV11-1*00(114),TRBV7-9*00(114)		TRBJ2-7*00(90)		330|346|367|0|16||80.0;330|346|367|0|16||80.0;330|346|367|0|16||80.0;330|346|367|0|16||80.0		23|39|67|23|39||80.0		:::::::::0:-1:16:::::23:-3:39:::
	D2	CD8		119	1	TGTGCCAGCAGCCCCGGACCGAACTACGAGCAGTACTTC	TGTGCCAGCAGCCCCGGACCGAACTACGAGCAGTACTTC	CASSPGPNYEQYF		TRBV7-6*00(115),TRBV7-7*00(115)	TRBD1*00(25),TRBD2*00(25)	TRBJ2-7*00(85)		330|342|367|0|12||60.0;330|342|367|0|12||60.0	9|14|36|12|17||25.0;13|18|48|12|17||25.0	23|39|67|23|39||80.0		:::::::::0:-5:12:12:3:-10:17:23:-3:39:::
	D2	CD8		120	1	TGTGCCAGCAGCCCGGGGACTCCCGACGAGCAGTACTTC	TGTGCCAGCAGCCCGGGGACTCCCGACGAGCAGTACTTC	CASSPGTPDEQYF		TRBV4-2*00(115),TRBV5-4*00(110),TRBV5-5*00(110),TRBV5-8*00(110)	TRBD2*00(30)	TRBJ2-7*00(80)		327|340|364|0|13||65.0;327|339|363|0|12||60.0;327|339|363|0|12||60.0;327|339|363|0|12||60.0	2|8|48|19|25||30.0	25|39|67|25|39||70.0		:::::::::0:-4:13:19:14:-24:25:25:-5:39:::
	D2	CD8		121	1	TGTGCCAGCAGCCAGGGACCTTTCCAGGAGCAGTACTTC	TGTGCCAGCAGCCAGGGACCTTTCCAGGAGCAGTACTTC	CASSQGPFQEQYF		TRBV3-1*00(80),TRBV3-2*00(80),TRBV4-2*00(80)	TRBD1*00(25),TRBD2*00(25)	TRBJ2-7*00(110)		327|341|364|0|14||70.0;327|341|364|0|14||70.0;327|341|364|0|14||70.0	12|17|36|14|19||25.0;16|21|48|14|19||25.0	27|39|67|27|39||60.0		:::::::::0:-3:14:14:0:-7:19:27:-7:39:::
	D2	CD8		122	1	TGTGCAGCTGTCAAAGCTGCAGGCAACAAGCTAACTTTT	TGTGCAGCTGTCAAAGCTGCAGGCAACAAGCTAACTTTT	CAAVKAAGNKLTF		TRAV23DV6*00(85),TRAV25*00(80)		TRAJ17*00(160)		351|359|384|0|8||40.0;318|325|347|0|7||35.0		23|52|83|10|39||145.0		:::::::::0:-5:8:::::10:-3:39:::
	D2	CD8		123	1	TGTGCAGCCTACATGGAATATGGAAACAAACTGGTCTTT	TGTGCAGCCTACATGGAATATGGAAACAAACTGGTCTTT	CAAYMEYGNKLVF		TRAV13-1*00(95)		TRAJ47*00(145)		324|332|357|0|8||40.0		18|46|77|11|39||140.0		:::::::::0:-5:8:::::11:2:39:::
	D2	CD8		124	1	TGTGCAGCAAGTTATAACCAGGGAGGAAAGCTTATCTTC	TGTGCAGCAAGTTATAACCAGGGAGGAAAGCTTATCTTC	CAASYNQGGKLIF		TRAV13-1*00(85),TRAV23DV6*00(80)		TRAJ23*00(175)		324|336|357|0|12||60.0;351|362|384|0|11||55.0		24|52|83|11|39||140.0		:::::::::0:-1:12:::::11:-4:39:::
	D2	CD8		125	1	TGTGCAGCAAGCGCGCCGGGAGCCCAGAAGCTGGTATTT	TGTGCAGCAAGCGCGCCGGGAGCCCAGAAGCTGGTATTT	CAASAPGAQKLVF		TRAV29DV5*00(140)		TRAJ54*00(110)		345|361|378|0|16||80.0		27|49|80|17|39||110.0		:::::::::0:3:16:::::17:-7:39:::
	D2	CD8		126	1	TGTGCAGGACCTCAGGGCAGATCTGAAAAGCTGGTCTTT	TGTGCAGGACCTCAGGGCAGATCTGAAAAGCTGGTCTTT	CAGPQGRSEKLVF		TRAV27*00(104)		TRAJ57*00(134)		318|331|348|0|13|SG327C|49.0		23|52|83|10|39|SG31A|129.0		:::::::::0:3:13:::::10:-3:39:::
	D2	CD8		127	1	TGTGCAGGAGCGTCTGGGGGTTACCAGAAAGTTACCTTT	TGTGCAGGAGCGTCTGGGGGTTACCAGAAAGTTACCTTT	CAGASGGYQKVTF		TRAV27*00(110)		TRAJ13*00(140)		318|329|348|0|11||55.0		25|52|83|12|39||135.0		:::::::::0:1:11:::::12:-5:39:::
	D2	CD8		128	1	TGTGCAGAGAGTGGGGATAGCAACTATCAGTTAATCTGG	TGTGCAGAGAGTGGGGATAGCAACTATCAGTTAATCTGG	CAESGDSNYQLIW		TRAV13-2*00(165)		TRAJ33*00(230)		327|337|360|0|10||50.0		21|46|77|14|39||125.0		:::::::::0:-3:10:::::14:-1:39:::
	D2	CD8		130	1	TGCGCCAGCAGTGAGGAACTAGCGGCGGAGCAGTTCTTC	TGCGCCAGCAGTGAGGAACTAGCGGCGGAGCAGTTCTTC	CASSEELAAEQFF		TRBV10-2*00(115)	TRBD2*00(40)	TRBJ2-1*00(80)		327|342|364|0|15||75.0	19|27|48|17|25||40.0	30|42|70|27|39||60.0		:::::::::0:-2:15:17:-3:-5:25:27:-10:39:::
	D2	CD8		131	1	TGCGCCAGCAGCACACAGGGGACGCTTGAAGCTTTCTTT	TGCGCCAGCAGCACACAGGGGACGCTTGAAGCTTTCTTT	CASSTQGTLEAFF		TRBV5-1*00(110)	TRBD1*00(39)	TRBJ1-1*00(75)		327|339|363|0|12||60.0	15|26|36|14|25|SG22A|39.0	27|40|68|26|39||65.0		:::::::::0:-4:12:14:-3:2:25:26:-7:39:::
	D2	CD8		132	1	TGCAGTGCTAGAGATCCCCGGCAGCCTACGCAGTATTTT	TGCAGTGCTAGAGATCCCCGGCAGCCTACGCAGTATTTT	CSARDPRQPTQYF		TRBV20-1*00(105)	TRBD1*00(25),TRBD2*00(25)	TRBJ2-3*00(100)		321|337|355|0|16||80.0	9|14|36|16|21||25.0;13|18|48|16|21||25.0	28|41|69|26|39||65.0		:::::::::0:2:16:16:3:-10:21:26:-8:39:::
	D2	CD8		138	1	TGTGCTCCAGTATTAAACAATGCCAGACTCATGTTT	TGTGCTCCAGTATTAAACAATGCCAGACTCATGTTT	CAPVLNNARLMF		TRAV21*00(85)	TRDD3*00(30)	TRAJ31*00(125)		324|330|356|0|6||30.0	8|14|39|6|12||30.0	25|46|77|15|36||105.0		:::::::::0:-6:6:6:5:-12:12:15:-5:36:::
	D2	CD8		139	1	TGTGCTGTTTCGGGGGAGTGGGAGAAATTAACCTTT	TGTGCTGTTTCGGGGGAGTGGGAGAAATTAACCTTT	CAVSGEWEKLTF		TRAV41*00(85)	TRDD3*00(30)	TRAJ48*00(105)		324|332|356|0|8||40.0	16|22|39|11|17||30.0	37|52|83|21|36||75.0		:::::::::0:-4:8:11:-3:-4:17:21:-17:36:::
	D2	CD8		140	1	TGTGCTGTCTGCGATAGCAGCTATAAATTGATCTTC	TGTGCTGTCTGCGATAGCAGCTATAAATTGATCTTC	CAVCDSSYKLIF		TRAV1-2*00(90)		TRAJ12*00(145)		312|320|346|0|8||40.0		25|49|80|12|36||120.0		:::::::::0:-6:8:::::12:-5:36:::
	D2	CD8		141	1	TGTGCTGTGGGTGCAGGATACAGCACCCTCACCTTT	TGTGCTGTGGGTGCAGGATACAGCACCCTCACCTTT	CAVGAGYSTLTF		TRAV8-3*00(100),TRAV8-7*00(99)		TRAJ11*00(160)		327|341|361|0|14||70.0;324|343|364|0|18|DA337|69.0		26|49|80|13|36||115.0		:::::::::0:0:14:::::13:-6:36:::
	D2	CD8		142	1	TGTGCTGCGATGGATAGCAACTATCAGTTAATCTGG	TGTGCTGCGATGGATAGCAACTATCAGTTAATCTGG	CAAMDSNYQLIW		TRAV1-2*00(215)		TRAJ33*00(200)		312|319|346|0|7||35.0		19|46|77|9|36||135.0		:::::::::0:-7:7:::::9:1:36:::
	D2	CD8		143	1	TGTGCCTTTACTACTGGAGGCTTCAAAACTATCTTT	TGTGCCTTTACTACTGGAGGCTTCAAAACTATCTTT	CAFTTGGFKTIF		TRAV24*00(110)		TRAJ9*00(140)		333|343|363|0|10||50.0		25|50|81|11|36||125.0		:::::::::0:0:10:::::11:-5:36:::
	D2	CD8		144	1	TGTGCCAGCTCACTGACAATTTACGAGCAGTACTTC	TGTGCCAGCTCACTGACAATTTACGAGCAGTACTTC	CASSLTIYEQYF		TRBV18*00(120)		TRBJ2-7*00(95)		330|343|367|0|13||65.0		24|39|67|21|36||75.0		:::::::::0:-4:13:::::21:-4:36:::
	D2	CD8		145	1	TGTGCCAGCAGCCCCGGGACAGATGAAGCTTTCTTT	TGTGCCAGCAGCCCCGGGACAGATGAAGCTTTCTTT	CASSPGTDEAFF		TRBV4-2*00(105),TRBV7-3*00(100),TRBV7-4*00(100),TRBV7-8*00(100),TRBV7-9*00(100)	TRBD1*00(45)	TRBJ1-1*00(100)		327|340|364|0|13||65.0;330|342|367|0|12||60.0;330|342|367|0|12||60.0;330|342|367|0|12||60.0;330|342|367|0|12||60.0	10|19|36|13|22||45.0	27|40|68|23|36||65.0		:::::::::0:-4:13:13:2:-5:22:23:-7:36:::
	D2	CD8		146	1	TGTGCCAGCAGCGTTAGCGGGACCGAGCAGTTCTTC	TGTGCCAGCAGCGTTAGCGGGACCGAGCAGTTCTTC	CASSVSGTEQFF		TRBV9*00(125)	TRBD2*00(40)	TRBJ2-1*00(80)		327|341|363|0|14||70.0	21|29|48|14|22||40.0	30|42|70|24|36||60.0		:::::::::0:-2:14:14:-5:-3:22:24:-10:36:::
	D2	CD8		147	1	TGTGCCAGCAGCGGACAGGGGGCTGAAGCTTTCTTT	TGTGCCAGCAGCGGACAGGGGGCTGAAGCTTTCTTT	CASSGQGAEAFF		TRBV9*00(135)	TRBD1*00(45)	TRBJ1-1*00(75)		327|340|363|0|13||65.0	14|23|36|13|22||45.0	26|40|68|22|36||70.0		:::::::::0:-3:13:13:-2:-1:22:22:-6:36:::
	D2	CD8		148	1	TGTGCCAGCAGGGTGGGGAACACTGAAGCTTTCTTT	TGTGCCAGCAGGGTGGGGAACACTGAAGCTTTCTTT	CASRVGNTEAFF		TRBV2*00(100)		TRBJ1-1*00(125)		330|341|367|0|11||55.0		21|40|68|17|36||95.0		:::::::::0:-6:11:::::17:-1:36:::
	D2	CD8		150	1	TGTGCAGGATTATCAGGAACCTACAAATACATCTTT	TGTGCAGGATTATCAGGAACCTACAAATACATCTTT	CAGLSGTYKYIF		TRAV27*00(85)		TRAJ40*00(155)		318|327|348|0|9||45.0		26|50|81|12|36||120.0		:::::::::0:-1:9:::::12:-6:36:::
	D2	CD8		151	1	TGTGCCTTTTCGAGGGGTGACAAGATCATCTTT	TGTGCCTTTTCGAGGGGTGACAAGATCATCTTT	CAFSRGDKIIF		TRAV12-2*00(80)	TRDD1*00(30)	TRAJ30*00(120)		330|336|363|0|6||30.0	4|10|24|7|13||30.0	30|46|77|17|33||80.0		:::::::::0:-7:6:7:4:-6:13:17:-10:33:::
	D2	CD8		152	1	TGTGCCTTGTGGGAGGTGCAAGCAGAACTCTTT	TGTGCCTTGTGGGAGGTGCAAGCAGAACTCTTT	CALWEVQAELF		TRGV9*00(150)		TRGJ1*00(80),TRGJ2*00(80)		348|368|386|0|20||100.0		34|42|70|25|33||40.0;34|42|70|25|33||40.0		:::::::::0:2:20:::::25:-14:33:::
	D2	CD8		153	1	TGTGCCGTCTCAGGAACCTACAAATACATCTTT	TGTGCCGTCTCAGGAACCTACAAATACATCTTT	CAVSGTYKYIF		TRAV8-1*00(115)		TRAJ40*00(140)		327|335|361|0|8||40.0		25|50|81|8|33||125.0		:::::::::0:-6:8:::::8:-5:33:::
	D2	CD8		154	1	TGTGCCAGCGGGCCAGCCGGGGAGCTGTTTTTT	TGTGCCAGCGGGCCAGCCGGGGAGCTGTTTTTT	CASGPAGELFF		TRBV7-1*00(90),TRBV7-2*00(90),TRBV7-3*00(90),TRBV7-4*00(90),TRBV7-8*00(90)	TRBD2*00(25)	TRBJ2-2*00(130)		330|339|367|0|9||45.0;330|339|367|0|9||45.0;330|339|367|0|9||45.0;330|339|367|0|9||45.0;330|339|367|0|9||45.0	29|34|48|9|14||25.0	26|43|71|16|33||85.0		:::::::::0:-8:9:9:-13:2:14:16:-6:33:::
	D2	CD8		155	1	TGTGCCAGCAGTCAAACCGGGGAGCTGTTTTTT	TGTGCCAGCAGTCAAACCGGGGAGCTGTTTTTT	CASSQTGELFF		TRBV12-3*00(145),TRBV12-4*00(145)		TRBJ2-2*00(95)		330|342|367|0|12||60.0;330|342|367|0|12||60.0		25|43|71|15|33||90.0		:::::::::0:-5:12:::::15:-5:33:::
	D2	CD8		156	1	TGTGCCAGCAGTGGCGGGACTGAAGCTTTCTTT	TGTGCCAGCAGTGGCGGGACTGAAGCTTTCTTT	CASSGGTEAFF		TRBV25-1*00(145)	TRBD2*00(25)	TRBJ1-1*00(85)		327|340|364|0|13||65.0	23|28|48|13|18||25.0	25|40|68|18|33||75.0		:::::::::0:-4:13:13:-7:-4:18:18:-5:33:::
	D2	CD8		157	1	TGTGCCAGCAGTGAGAATCAGCCCCAGCATTTT	TGTGCCAGCAGTGAGAATCAGCCCCAGCATTTT	CASSENQPQHF		TRBV28*00(145)		TRBJ1-5*00(95)		327|339|364|0|12||60.0		24|42|70|15|33||90.0		:::::::::0:-5:12:::::15:-4:33:::
	D2	CD8		158	1	TGTGCCAGCAGCCTAGGACAGGTGCAGTTCTTC	TGTGCCAGCAGCCTAGGACAGGTGCAGTTCTTC	CASSLGQVQFF		TRBV11-1*00(114),TRBV7-9*00(114)	TRBD1*00(30)	TRBJ2-1*00(90)		330|346|367|0|16|ST342C|64.0;330|346|367|0|16|ST342C|64.0	14|20|36|16|22||30.0	32|42|70|23|33||50.0		:::::::::0:-1:16:16:-2:-4:22:23:-12:33:::
	D2	CD8		159	1	TGTGCAATGGGTGCAGGCAACATGCTCACCTTT	TGTGCAATGGGTGCAGGCAACATGCTCACCTTT	CAMGAGNMLTF		TRAV14DV4*00(105)		TRAJ39*00(140)		333|342|370|0|9||45.0		30|52|83|11|33||110.0		:::::::::0:-8:9:::::11:-10:33:::
	D2	CD8		161	1	TGTGCCGTCAACAATGCCAGACTCATGTTT	TGTGCCGTCAACAATGCCAGACTCATGTTT	CAVNNARLMF		TRAV12-2*00(124)		TRAJ31*00(130)		330|343|363|0|13|SG338C|49.0		25|46|77|9|30||105.0		:::::::::0:0:13:::::9:-5:30:::
	D2	CD8		162	1	TGCGCCAGCGGGTTCAATGAGCAGTTCTTC	TGCGCCAGCGGGTTCAATGAGCAGTTCTTC	CASGFNEQFF		TRBV10-2*00(120)		TRBJ2-1*00(110)		327|336|364|0|9||45.0		26|42|70|14|30||80.0		:::::::::0:-8:9:::::14:-6:30:::
	D2	CD8		164	1	TGTGCCTTGTGGAGTAAGAAACTCTTT	TGTGCCTTGTGGAGTAAGAAACTCTTT	CALWSKKLF		TRGV9*00(145)		TRGJ1*00(100),TRGJ2*00(100)		348|360|386|0|12||60.0		29|42|70|14|27||65.0;29|42|70|14|27||65.0		:::::::::0:-6:12:::::14:-9:27:::

## Sheet: D2-p55
	Sample ID
	Donor	Population		cloneId	cloneCount	clonalSequence	nSeqCDR3	aaSeqCDR3		allVHitsWithScore	allDHitsWithScore	allJHitsWithScore	allCHitsWithScore	allVAlignments	allDAlignments	allJAlignments	allCAlignments	refPoints
	D2	p55		2	5	TGTGCCAGCAGCCAAGATTGGGGGGAGAGTTCACCCCTCCACTTT	TGTGCCAGCAGCCAAGATTGGGGGGAGAGTTCACCCCTCCACTTT	CASSQDWGESSPLHF		TRBV4-2*00(93)	TRBD1*00(25),TRBD2*00(25)	TRBJ1-6*00(88)		327|345|364|0|18||90.0	18|23|36|19|24||25.0;25|30|48|22|27||25.0	29|45|73|29|45||80.0		:::::::::0:1:18:19:-6:-1:24:29:-9:45:::
	D2	p55		7	3	TGTGCCACCTGGGACAGGCTCGATTATAAGAAACTCTTT	TGTGCCACCTGGGACAGGCTCGATTATAAGAAACTCTTT	CATWDRLDYKKLF		TRGV1*00(116,7),TRGV3*00(116,7),TRGV5*00(116,7),TRGV7*00(116,7)		TRGJ1*00(123,3),TRGJ2*00(123,3)		333|352|371|0|19||95.0;336|355|374|0|19||95.0;336|355|374|0|19||95.0;335|354|373|0|19||95.0		25|42|70|22|39||85.0;25|42|70|22|39||85.0		:::::::::0:1:19:::::22:-5:39:::
	D2	p55		8	3	TGTGCTTATAGGAACACCGGTAACCAGTTCTATTTT	TGTGCTTATAGGAACACCGGTAACCAGTTCTATTTT	CAYRNTGNQFYF		TRAV38-2DV8*00(188,3)		TRAJ49*00(228,3)		333|346|369|0|13||65.0		20|45|76|11|36||125.0		:::::::::0:-3:13:::::11:0:36:::
	D2	p55		9	3	TGTGCCAGCAGCTCCGGCACTGAAGCTTTCTTT	TGTGCCAGCAGCTCCGGCACTGAAGCTTTCTTT	CASSSGTEAFF		TRBV6-2*00(68,3),TRBV6-3*00(68,3),TRBV6-4*00(68,3),TRBV6-5*00(68,3),TRBV6-6*00(68,3)		TRBJ1-1*00(121,7)		327|338|364|0|11||55.0;327|338|364|0|11||55.0;327|338|364|0|11||55.0;327|338|364|0|11||55.0;327|338|364|0|11||55.0		24|40|68|17|33||80.0		:::::::::0:-6:11:::::17:-4:33:::
	D2	p55		11	2	TGTGCCAGCAGCTTAGAGGTGGCACACACAGATACGCAGTATTTT	TGTGCCAGCAGCTTAGAGGTGGCACACACAGATACGCAGTATTTT	CASSLEVAHTDTQYF		TRBV11-2*00(117,5),TRBV11-3*00(117,5),TRBV7-4*00(112,5),TRBV7-8*00(112,5),TRBV7-9*00(112,5)		TRBJ2-3*00(150)		330|347|367|0|17||85.0;330|347|367|0|17||85.0;330|346|367|0|16||80.0;330|346|367|0|16||80.0;330|346|367|0|16||80.0		22|41|69|26|45||95.0		:::::::::0:0:17:::::26:-2:45:::
	D2	p55		12	2	TGTGCCAGCAGTGGGACTAGCGAGTACAATGAGCAGTTCTTC	TGTGCCAGCAGTGGGACTAGCGAGTACAATGAGCAGTTCTTC	CASSGTSEYNEQFF		TRBV2*00(97,5),TRBV6-1*00(97,5),TRBV6-4*00(97,5)	TRBD2*00(45)	TRBJ2-1*00(102,5)		330|343|367|0|13||65.0;327|340|364|0|13||65.0;327|340|364|0|13||65.0	17|26|48|13|22||45.0	24|42|70|24|42||90.0		:::::::::0:-4:13:13:-1:-6:22:24:-4:42:::
	D2	p55		13	2	TGCGCCAGCAGCTTGGGACTAGCGATCGGTGAGCAGTTCTTC	TGCGCCAGCAGCTTGGGACTAGCGATCGGTGAGCAGTTCTTC	CASSLGLAIGEQFF		TRBV5-1*00(102,5)	TRBD2*00(40)	TRBJ2-1*00(87,5)		327|343|363|0|16||80.0	18|26|48|16|24||40.0	29|42|70|29|42||65.0		:::::::::0:0:16:16:-2:-6:24:29:-9:42:::
	D2	p55		14	2	TGCAGTGCTAGAGATCTAGCGCGGGGGTTTGAGCAGTTCTTC	TGCAGTGCTAGAGATCTAGCGCGGGGGTTTGAGCAGTTCTTC	CSARDLARGFEQFF		TRBV20-1*00(115)	TRBD1*00(25),TRBD2*00(25)	TRBJ2-1*00(80)		321|338|355|0|17||85.0	18|23|36|22|27||25.0;23|28|48|20|25||25.0	29|42|70|29|42||65.0		:::::::::0:3:17:22:-6:-1:27:29:-9:42:::
	D2	p55		15	2	TGTGCCTTGTGGGAGGGGAATTATTATAAGAAACTCTTT	TGTGCCTTGTGGGAGGGGAATTATTATAAGAAACTCTTT	CALWEGNYYKKLF		TRGV9*00(152,5)		TRGJ1*00(162,5),TRGJ2*00(162,5)		348|364|386|0|16||80.0		20|42|70|17|39||110.0;20|42|70|17|39||110.0		:::::::::0:-2:16:::::17:0:39:::
	D2	p55		16	2	TGTGCCACCTGGGATACCACTGGTTGGTTCAAGATATTT	TGTGCCACCTGGGATACCACTGGTTGGTTCAAGATATTT	CATWDTTGWFKIF		TRGV8*00(112,5),TRGV4*00(107,5),TRGV3*00(102,5),TRGV5*00(102,5),TRGV7*00(102,5)		TRGJP1*00(157,5)		336|352|374|0|16||80.0;336|351|374|0|15||75.0;336|350|374|0|14||70.0;336|350|374|0|14||70.0;335|349|373|0|14||70.0		20|46|80|13|39||130.0		:::::::::0:-2:16:::::13:0:39:::
	D2	p55		17	2	TGTGCCAGCAGTTTAGAGCACTACAATGAGCAGTTCTTC	TGTGCCAGCAGTTTAGAGCACTACAATGAGCAGTTCTTC	CASSLEHYNEQFF		TRBV12-3*00(110),TRBV12-4*00(110)		TRBJ2-1*00(125)		330|346|367|0|16||80.0;330|346|367|0|16||80.0		23|42|70|20|39||95.0		:::::::::0:-1:16:::::20:-3:39:::
	D2	p55		18	2	TGTGCCAGCAGTTTAATAGGGTCTGATGGCTACACCTTC	TGTGCCAGCAGTTTAATAGGGTCTGATGGCTACACCTTC	CASSLIGSDGYTF		TRBV27*00(107,5)		TRBJ1-2*00(97,5)		327|342|364|0|15||75.0		26|40|68|25|39||70.0		:::::::::0:-2:15:::::25:-6:39:::
	D2	p55		19	2	TGTGCCAGCAGCTTGGGACTAAGAGAGACCCAGTACTTC	TGTGCCAGCAGCTTGGGACTAAGAGAGACCCAGTACTTC	CASSLGLRETQYF		TRBV11-1*00(137,5),TRBV7-9*00(137,5)	TRBD2*00(35)	TRBJ2-5*00(132,5)		330|344|367|0|14||70.0;330|344|367|0|14||70.0	16|23|48|14|21||35.0	24|40|68|23|39||80.0		:::::::::0:-3:14:14:0:-9:21:23:-4:39:::
	D2	p55		20	2	TGTGCCAGCAGCCGGCTCCCCGGCCCTGAAGCTTTCTTT	TGTGCCAGCAGCCGGCTCCCCGGCCCTGAAGCTTTCTTT	CASSRLPGPEAFF		TRBV7-9*00(102,5)	TRBD1*00(25),TRBD2*00(25)	TRBJ1-1*00(87,5)		330|342|367|0|12||60.0	9|14|36|18|23||25.0;2|7|48|15|20||25.0	26|40|68|25|39||70.0		:::::::::0:-5:12:18:3:-10:23:25:-6:39:::
	D2	p55		21	2	TGTGCACAGGTTCAAGGCTTTGGGAATGTGCTGCATTGC	TGTGCACAGGTTCAAGGCTTTGGGAATGTGCTGCATTGC	CAQVQGFGNVLHC		TRAV5*00(122,5)		TRAJ35*00(172,5)		327|333|360|0|6||30.0		23|48|79|14|39||125.0		:::::::::0:-7:6:::::14:-3:39:::
	D2	p55		22	2	TGTGCAGCAAGCCCCCGAGAGGATTATGCACTCAACTTC	TGTGCAGCAAGCCCCCGAGAGGATTATGCACTCAACTTC	CAASPREDYALNF		TRAV13-1*00(100)	TRDD3*00(25)	TRAJ41*00(90)		324|335|357|0|11||55.0	5|10|39|11|16||25.0	36|51|82|24|39||75.0		:::::::::0:-2:11:11:8:-16:16:24:-16:39:::
	D2	p55		23	2	TGTGCCAGCAGCCTGGACAGGGTCGACTACACCTTC	TGTGCCAGCAGCCTGGACAGGGTCGACTACACCTTC	CASSLDRVDYTF		TRBV4-2*00(82,5)	TRBD1*00(40)	TRBJ1-2*00(107,5)		327|340|364|0|13||65.0	13|21|36|14|22||40.0	30|40|68|26|36||50.0		:::::::::0:-4:13:14:-1:-3:22:26:-10:36:::
	D2	p55		24	2	TGCGCCAGCAGCTTGAACGAGGGTGAGCAGTTCTTC	TGCGCCAGCAGCTTGAACGAGGGTGAGCAGTTCTTC	CASSLNEGEQFF		TRBV5-1*00(140)	TRBD2*00(25)	TRBJ2-1*00(75)		327|342|363|0|15||75.0	27|32|48|18|23||25.0	29|42|70|23|36||65.0		:::::::::0:-1:15:18:-11:0:23:23:-9:36:::
	D2	p55		25	2	TGCAGCGTTGTGCCCATATCAGATACGCAGTATTTT	TGCAGCGTTGTGCCCATATCAGATACGCAGTATTTT	CSVVPISDTQYF		TRBV29-1*00(122,5)		TRBJ2-3*00(155)		321|331|355|0|10||50.0		24|41|69|19|36||85.0		:::::::::0:-4:10:::::19:-4:36:::
	D2	p55		27	2	TGTGCCACCTGGGATTATTATAAGAAACTCTTT	TGTGCCACCTGGGATTATTATAAGAAACTCTTT	CATWDYYKKLF		TRGV8*00(165)		TRGJ1*00(100),TRGJ2*00(100)		336|351|374|0|15||75.0		22|42|70|13|33||100.0;22|42|70|13|33||100.0		:::::::::0:-3:15:::::13:-2:33:::
	D2	p55		28	2	TGTGCCAGCAGTGCTTCCTACGAGCAGTACTTC	TGTGCCAGCAGTGCTTCCTACGAGCAGTACTTC	CASSASYEQYF		TRBV12-3*00(150),TRBV12-4*00(150)		TRBJ2-7*00(90)		330|342|367|0|12||60.0;330|342|367|0|12||60.0		21|39|67|15|33||90.0		:::::::::0:-5:12:::::15:-1:33:::
	D2	p55		29	2	TGTGCCGTGAACAGAGCCAGACTCATGTTT	TGTGCCGTGAACAGAGCCAGACTCATGTTT	CAVNRARLMF		TRAV12-2*00(132,5)		TRAJ31*00(112,5)		330|343|363|0|13||65.0		31|46|77|15|30||75.0		:::::::::0:0:13:::::15:-11:30:::
	D2	p55		31	1	TGTGCTGGGGTACATTCAGGAGGAGGTGCTGACGGACTCACCTTT	TGTGCTGGGGTACATTCAGGAGGAGGTGCTGACGGACTCACCTTT	CAGVHSGGGADGLTF		TRAV35*00(225)		TRAJ45*00(200)		318|327|350|0|9||45.0		23|55|86|13|45||160.0		:::::::::0:-3:9:::::13:-3:45:::
	D2	p55		32	1	TGTGCCAGCAGTGTCCGGGACAGGGGGCGCGACGAGCAGTACTTC	TGTGCCAGCAGTGTCCGGGACAGGGGGCGCGACGAGCAGTACTTC	CASSVRDRGRDEQYF		TRBV2*00(95),TRBV6-1*00(95),TRBV6-4*00(95),TRBV6-7*00(90),TRBV6-9*00(90)	TRBD1*00(80)	TRBJ2-7*00(70)		330|343|367|0|13||65.0;327|340|364|0|13||65.0;327|340|364|0|13||65.0;327|339|364|0|12||60.0;327|339|364|0|12||60.0	10|26|36|14|30||80.0	25|39|67|31|45||70.0		:::::::::0:-4:13:14:2:2:30:31:-5:45:::
	D2	p55		33	1	TGTGCCAGCAGCTTAGTTATCGGGACAGAAGGCGAGCAGTACTTC	TGTGCCAGCAGCTTAGTTATCGGGACAGAAGGCGAGCAGTACTTC	CASSLVIGTEGEQYF		TRBV11-3*00(95),TRBV7-2*00(95),TRBV7-4*00(95),TRBV7-8*00(95),TRBV7-9*00(95)	TRBD1*00(40)	TRBJ2-7*00(80)		330|346|367|0|16||80.0;330|346|367|0|16||80.0;330|346|367|0|16||80.0;330|346|367|0|16||80.0;330|346|367|0|16||80.0	11|19|36|20|28||40.0	26|39|67|32|45||65.0		:::::::::0:-1:16:20:1:-5:28:32:-6:45:::
	D2	p55		34	1	TGTGCCAGCAGCTTAGTGGGAGATTGGAACACTGAAGCTTTCTTT	TGTGCCAGCAGCTTAGTGGGAGATTGGAACACTGAAGCTTTCTTT	CASSLVGDWNTEAFF		TRBV11-3*00(105),TRBV7-2*00(105),TRBV7-4*00(105),TRBV7-8*00(105),TRBV7-9*00(105)	TRBD2*00(25)	TRBJ1-1*00(100)		330|346|367|0|16||80.0;330|346|367|0|16||80.0;330|346|367|0|16||80.0;330|346|367|0|16||80.0;330|346|367|0|16||80.0	25|30|48|17|22||25.0	21|40|68|26|45||95.0		:::::::::0:-1:16:17:-9:-2:22:26:-1:45:::
	D2	p55		35	1	TGTGCAGATCCTATTCAAAACACCAATGCAGGCAAATCAACCTTT	TGTGCAGATCCTATTCAAAACACCAATGCAGGCAAATCAACCTTT	CADPIQNTNAGKSTF		TRBV5-6*00(59),TRBV5-7*00(59)		TRBJ1-6*00(70)		327|332|363|0|5||25.0;327|332|363|0|5||25.0		41|45|73|41|45||20.0		:::::::::0:-11:5:::::41:-21:45:::
	D2	p55		36	1	TGCGCCAGCAGTCAATCCTCAGGGGGCAACTATGGCTACACCTTC	TGCGCCAGCAGTCAATCCTCAGGGGGCAACTATGGCTACACCTTC	CASSQSSGGNYGYTF		TRBV23-1*00(95)	TRBD1*00(40)	TRBJ1-2*00(110)		330|347|367|0|17||85.0	16|24|36|19|27||40.0	22|40|68|27|45||90.0		:::::::::0:0:17:19:-4:0:27:27:-2:45:::
	D2	p55		37	1	TGCGCCAGCAGTCAATCCTCAGGGGGGAACTATGGCTACACCTTC	TGCGCCAGCAGTCAATCCTCAGGGGGGAACTATGGCTACACCTTC	CASSQSSGGNYGYTF		TRBV23-1*00(110)	TRBD1*00(35)	TRBJ1-2*00(95)		330|347|367|0|17||85.0	16|23|36|19|26||35.0	22|40|68|27|45||90.0		:::::::::0:0:17:19:-4:-1:26:27:-2:45:::
	D2	p55		38	1	TGCGCCAGCAGCTTGGAGGCAGGGGGAAAAAACATTCAGTACTTC	TGCGCCAGCAGCTTGGAGGCAGGGGGAAAAAACATTCAGTACTTC	CASSLEAGGKNIQYF		TRBV5-1*00(100)	TRBD1*00(35)	TRBJ2-4*00(100)		327|343|363|0|16||80.0	16|23|36|19|26||35.0	24|42|70|27|45||90.0		:::::::::0:0:16:19:-4:-1:26:27:-4:45:::
	D2	p55		39	1	TGCGCCAGCAGCCAGCCTGGACTAGCGGCCTACGAGCAGTACTTC	TGCGCCAGCAGCCAGCCTGGACTAGCGGCCTACGAGCAGTACTTC	CASSQPGLAAYEQYF		TRBV4-1*00(100),TRBV4-3*00(100)	TRBD2*00(50)	TRBJ2-7*00(85)		327|341|364|0|14||70.0;327|341|364|0|14||70.0	17|27|48|18|28||50.0	22|39|67|28|45||85.0		:::::::::0:-3:14:18:-1:-5:28:28:-2:45:::
	D2	p55		40	1	TGCAGTGCTAGAGTCCCGGACAGGGTGACAGATACGCAGTATTTT	TGCAGTGCTAGAGTCCCGGACAGGGTGACAGATACGCAGTATTTT	CSARVPDRVTDTQYF		TRBV20-1*00(95)	TRBD1*00(40)	TRBJ2-3*00(90)		321|334|355|0|13||65.0	13|21|36|17|25||40.0	23|41|69|27|45||90.0		:::::::::0:-1:13:17:-1:-3:25:27:-3:45:::
	D2	p55		42	1	TGTGTTGTGAGTGATTTGCGGGGAACCTACAAATACATCTTT	TGTGTTGTGAGTGATTTGCGGGGAACCTACAAATACATCTTT	CVVSDLRGTYKYIF		TRAV8-2*00(80)		TRAJ40*00(145)		327|342|361|0|15||75.0		29|50|81|21|42||105.0		:::::::::0:1:15:::::21:-9:42:::
	D2	p55		43	1	TGTGTGGTGATAAAATCGAACACCGGTAACCAGTTCTATTTT	TGTGTGGTGATAAAATCGAACACCGGTAACCAGTTCTATTTT	CVVIKSNTGNQFYF		TRAV12-1*00(80)		TRAJ49*00(150)		324|334|357|0|10||50.0		18|45|76|15|42||135.0		:::::::::0:-3:10:::::15:2:42:::
	D2	p55		44	1	TGTGCTTTCATGAAGTTCTCAGGAACCTACAAATACATCTTT	TGTGCTTTCATGAAGTTCTCAGGAACCTACAAATACATCTTT	CAFMKFSGTYKYIF		TRAV38-1*00(175)		TRAJ40*00(220)		333|348|370|0|15||75.0		25|50|81|17|42||125.0		:::::::::0:-2:15:::::17:-5:42:::
	D2	p55		45	1	TGTGCTCTGACCATTTCTGGTGGCTACAATAAGCTGATTTTT	TGTGCTCTGACCATTTCTGGTGGCTACAATAAGCTGATTTTT	CALTISGGYNKLIF		TRAV19*00(145)		TRAJ4*00(205)		333|343|370|0|10||50.0		23|52|83|13|42||145.0		:::::::::0:-7:10:::::13:-3:42:::
	D2	p55		46	1	TGTGCTCTGAGTGAAGGAACTGGAGGCTTCAAAACTATCTTT	TGTGCTCTGAGTGAAGGAACTGGAGGCTTCAAAACTATCTTT	CALSEGTGGFKTIF		TRAV9-2*00(215)		TRAJ9*00(205)		324|338|358|0|14||70.0		26|50|81|18|42||120.0		:::::::::0:0:14:::::18:-6:42:::
	D2	p55		47	1	TGTGCTCTGAGTGAAACGGGTAACGACTACAAGCTCAGCTTT	TGTGCTCTGAGTGAAACGGGTAACGACTACAAGCTCAGCTTT	CALSETGNDYKLSF		TRAV19*00(115)		TRAJ20*00(110)		333|347|370|0|14||70.0		24|46|77|20|42||110.0		:::::::::0:-3:14:::::20:-4:42:::
	D2	p55		48	1	TGTGCTGTGGGTGCACAAACTGGGGCAAACAACCTCTTCTTT	TGTGCTGTGGGTGCACAAACTGGGGCAAACAACCTCTTCTTT	CAVGAQTGANNLFF		TRAV8-3*00(190)		TRAJ36*00(210)		327|341|361|0|14||70.0		21|48|79|15|42||135.0		:::::::::0:0:14:::::15:-1:42:::
	D2	p55		49	1	TGTGCTGTGAGAGACATGACGGGCTGGGGGAAATTGCAGTTT	TGTGCTGTGAGAGACATGACGGGCTGGGGGAAATTGCAGTTT	CAVRDMTGWGKLQF		TRAV3*00(110)		TRAJ24*00(125)		327|345|363|0|18||90.0		32|52|83|22|42||100.0		:::::::::0:2:18:::::22:-12:42:::
	D2	p55		50	1	TGTGCTGCCAGTCCCATGGAATATGGAAACAAACTGGTCTTT	TGTGCTGCCAGTCCCATGGAATATGGAAACAAACTGGTCTTT	CAASPMEYGNKLVF		TRAV8-3*00(80),TRAV8-4*00(80),TRAV8-7*00(80)	TRDD3*00(25)	TRAJ47*00(145)		327|334|361|0|7||35.0;327|334|361|0|7||35.0;324|331|364|0|7||35.0	8|13|39|7|12||25.0	17|46|77|13|42||145.0		:::::::::0:-7:7:7:5:-13:12:13:3:42:::
	D2	p55		51	1	TGTGCTGCGTGGGATTCCCTCCCTTATTATAAGAAACTCTTT	TGTGCTGCGTGGGATTCCCTCCCTTATTATAAGAAACTCTTT	CAAWDSLPYYKKLF		TRGV10*00(95)		TRGJ1*00(125),TRGJ2*00(125)		342|358|380|0|16||80.0		23|42|70|23|42||95.0;23|42|70|23|42||95.0		:::::::::0:-2:16:::::23:-3:42:::
	D2	p55		52	1	TGTGCCTGTGACTACTTGGGGGCTGGCGCACAACTCTTCTTT	TGTGCCTGTGACTACTTGGGGGCTGGCGCACAACTCTTCTTT	CACDYLGAGAQLFF		TRDV2*00(95)	TRDD3*00(30)	TRDJ2*00(85)		330|342|365|0|12||60.0	15|21|39|16|22||30.0	28|43|74|27|42||75.0		:::::::::0:-3:12:16:-2:-5:22:27:-8:42:::
	D2	p55		53	1	TGTGCCAGCTCACCAACGGACCCTGGTCAGCCCCAGCATTTT	TGTGCCAGCTCACCAACGGACCCTGGTCAGCCCCAGCATTTT	CASSPTDPGQPQHF		TRBV18*00(99)	TRBD1*00(25)	TRBJ1-5*00(105)		330|349|367|0|19|SC345A|79.0	3|8|36|20|25||25.0	26|42|70|26|42||80.0		:::::::::0:2:19:20:9:-16:25:26:-6:42:::
	D2	p55		54	1	TGTGCCAGCGGGGGGGGGCACCTCTCCTACGAGCAGTACTTC	TGTGCCAGCGGGGGGGGGCACCTCTCCTACGAGCAGTACTTC	CASGGGHLSYEQYF		TRBV28*00(85)	TRBD1*00(30)	TRBJ2-7*00(100)		327|336|364|0|9||45.0	18|24|36|13|19||30.0	20|39|67|23|42||95.0		:::::::::0:-8:9:13:-6:0:19:23:0:42:::
	D2	p55		55	1	TGTGCCAGCAGTTTGATGGGGGCGCGGGCTGAAGCTTTCTTT	TGTGCCAGCAGTTTGATGGGGGCGCGGGCTGAAGCTTTCTTT	CASSLMGARAEAFF		TRBV12-3*00(90),TRBV12-4*00(90),TRBV27*00(90),TRBV6-7*00(85),TRBV6-9*00(85)	TRBD1*00(40)	TRBJ1-1*00(95)		330|344|367|0|14||70.0;330|344|367|0|14||70.0;327|341|364|0|14||70.0;327|340|364|0|13||65.0;327|340|364|0|13||65.0	18|26|36|17|25||40.0	26|40|68|28|42||70.0		:::::::::0:-3:14:17:-6:2:25:28:-6:42:::
	D2	p55		56	1	TGTGCCAGCAGTTTAGTAGCAGGGGGAACTGAAGCTTTCTTT	TGTGCCAGCAGTTTAGTAGCAGGGGGAACTGAAGCTTTCTTT	CASSLVAGGTEAFF		TRBV12-3*00(90),TRBV12-4*00(90),TRBV27*00(85),TRBV28*00(85)	TRBD1*00(35)	TRBJ1-1*00(110)		330|346|367|0|16||80.0;330|346|367|0|16||80.0;327|342|364|0|15||75.0;327|342|364|0|15||75.0	16|23|36|19|26||35.0	25|40|68|27|42||75.0		:::::::::0:-1:16:19:-4:-1:26:27:-5:42:::
	D2	p55		57	1	TGTGCCAGCAGTTTAGCGGGGGGCGCCCATGAGCAGTTCTTC	TGTGCCAGCAGTTTAGCGGGGGGCGCCCATGAGCAGTTCTTC	CASSLAGGAHEQFF		TRBV12-3*00(110),TRBV12-4*00(110)	TRBD1*00(50)	TRBJ2-1*00(95)		330|348|367|0|18||90.0;330|348|367|0|18||90.0	18|28|36|18|28||50.0	28|42|70|28|42||70.0		:::::::::0:1:18:18:-6:4:28:28:-8:42:::
	D2	p55		58	1	TGTGCCAGCAGTGCCGGACAGGAGAACACTGAAGCTTTCTTT	TGTGCCAGCAGTGCCGGACAGGAGAACACTGAAGCTTTCTTT	CASSAGQENTEAFF		TRBV2*00(105),TRBV6-1*00(105),TRBV6-4*00(105),TRBV6-5*00(100),TRBV6-6*00(100)	TRBD1*00(35)	TRBJ1-1*00(100)		330|343|367|0|13||65.0;327|340|364|0|13||65.0;327|340|364|0|13||65.0;327|339|364|0|12||60.0;327|339|364|0|12||60.0	13|20|36|15|22||35.0	21|40|68|23|42||95.0		:::::::::0:-4:13:15:-1:-4:22:23:-1:42:::
	D2	p55		59	1	TGTGCCAGCAGCTTTTCCGGGACAGGGTATGGCTACACCTTC	TGTGCCAGCAGCTTTTCCGGGACAGGGTATGGCTACACCTTC	CASSFSGTGYGYTF		TRBV5-4*00(115),TRBV5-5*00(115),TRBV5-8*00(115),TRBV4-2*00(105)	TRBD1*00(55)	TRBJ1-2*00(75)		327|341|363|0|14||70.0;327|341|363|0|14||70.0;327|341|363|0|14||70.0;327|339|364|0|12||60.0	10|21|36|16|27||55.0	25|40|68|27|42||75.0		:::::::::0:-2:14:16:2:-3:27:27:-5:42:::
	D2	p55		60	1	TGTGCCAGCAGCTTAGCGGGACTAGTAAATGAGCAGTTCTTC	TGTGCCAGCAGCTTAGCGGGACTAGTAAATGAGCAGTTCTTC	CASSLAGLVNEQFF		TRBV11-1*00(130),TRBV7-2*00(130),TRBV7-4*00(130),TRBV7-8*00(130),TRBV7-9*00(130)	TRBD2*00(35)	TRBJ2-1*00(80)		330|348|367|0|18||90.0;330|348|367|0|18||90.0;330|348|367|0|18||90.0;330|348|367|0|18||90.0;330|348|367|0|18||90.0	17|24|48|18|25||35.0	27|42|70|27|42||75.0		:::::::::0:1:18:18:-1:-8:25:27:-7:42:::
	D2	p55		61	1	TGTGCCAGCAGCCCCGCACCAAACACAGATACGCAGTATTTT	TGTGCCAGCAGCCCCGCACCAAACACAGATACGCAGTATTTT	CASSPAPNTDTQYF		TRBV4-2*00(105)		TRBJ2-3*00(100)		327|340|364|0|13||65.0		22|41|69|23|42||95.0		:::::::::0:-4:13:::::23:-2:42:::
	D2	p55		62	1	TGTGCCAGCAGCCACGGGGGGATGGGCACTGAAGCTTTCTTT	TGTGCCAGCAGCCACGGGGGGATGGGCACTGAAGCTTTCTTT	CASSHGGMGTEAFF		TRBV13*00(85),TRBV6-5*00(80),TRBV6-6*00(80),TRBV6-7*00(80),TRBV6-9*00(80)	TRBD1*00(25)	TRBJ1-1*00(100)		357|369|394|0|12||60.0;327|338|364|0|11||55.0;327|338|364|0|11||55.0;327|338|364|0|11||55.0;327|338|364|0|11||55.0	18|23|36|15|20||25.0	24|40|68|26|42||80.0		:::::::::0:-5:12:15:-6:-1:20:26:-4:42:::
	D2	p55		63	1	TGTGCCAGCAGCAATAGGGGACGGAGGGATGAGCAGTTCTTC	TGTGCCAGCAGCAATAGGGGACGGAGGGATGAGCAGTTCTTC	CASSNRGRRDEQFF		TRBV21-1*00(110),TRBV3-1*00(100),TRBV3-2*00(100),TRBV9*00(100)	TRBD2*00(30)	TRBJ2-1*00(75)		331|345|368|0|14||70.0;327|339|364|0|12||60.0;327|339|364|0|12||60.0;327|339|363|0|12||60.0	26|32|48|22|28||30.0	28|42|70|28|42||70.0		:::::::::0:-3:14:22:-10:0:28:28:-8:42:::
	D2	p55		64	1	TGTGCAGGAGCGATCAAAGCTGCAGGCAACAAGCTAACTTTT	TGTGCAGGAGCGATCAAAGCTGCAGGCAACAAGCTAACTTTT	CAGAIKAAGNKLTF		TRAV27*00(80)		TRAJ17*00(175)		318|329|348|0|11||55.0		21|52|83|11|42||155.0		:::::::::0:1:11:::::11:-1:42:::
	D2	p55		65	1	TGTGCAATGAGCGAGTCGATTGGAAATGAGAAATTAACCTTT	TGTGCAATGAGCGAGTCGATTGGAAATGAGAAATTAACCTTT	CAMSESIGNEKLTF		TRAV12-3*00(95)		TRAJ48*00(130)		330|343|363|0|13||65.0		29|52|83|19|42||115.0		:::::::::0:0:13:::::19:-9:42:::
	D2	p55		66	1	TGCGCCAGCAGCTTTCGGGACAGGGACACTGAAGCTTTCTTT	TGCGCCAGCAGCTTTCGGGACAGGGACACTGAAGCTTTCTTT	CASSFRDRDTEAFF		TRBV4-1*00(105),TRBV4-3*00(105),TRBV23-1*00(100),TRBV5-5*00(99),TRBV5-8*00(99)	TRBD1*00(50)	TRBJ1-1*00(85)		327|339|364|0|12||60.0;327|339|364|0|12||60.0;330|341|367|0|11||55.0;327|341|363|0|14|ST329C|54.0;327|341|363|0|14|ST329C|54.0	11|21|36|15|25||50.0	23|40|68|25|42||85.0		:::::::::0:-5:12:15:1:-3:25:25:-3:42:::
	D2	p55		67	1	TGCAGTGCTAGAAGCCGGGACAGGGGAAACATTCAGTACTTC	TGCAGTGCTAGAAGCCGGGACAGGGGAAACATTCAGTACTTC	CSARSRDRGNIQYF		TRBV20-1*00(105)	TRBD1*00(60)	TRBJ2-4*00(80)		321|333|355|0|12||60.0	10|22|36|14|26||60.0	26|42|70|26|42||80.0		:::::::::0:-2:12:14:2:-2:26:26:-6:42:::
	D2	p55		72	1	TGTGCTCTCTACCTCTATGGGAACAACAGACTCGCTTTT	TGTGCTCTCTACCTCTATGGGAACAACAGACTCGCTTTT	CALYLYGNNRLAF		TRAV16*00(95)		TRAJ7*00(130)		315|323|349|0|8||40.0		23|48|79|14|39||125.0		:::::::::0:-6:8:::::14:-3:39:::
	D2	p55		73	1	TGTGCTCTGAGTAACCAGGCAGGAACTGCTCTGATCTTT	TGTGCTCTGAGTAACCAGGCAGGAACTGCTCTGATCTTT	CALSNQAGTALIF		TRAV19*00(100)		TRAJ15*00(155)		333|345|370|0|12||60.0		22|49|80|12|39||135.0		:::::::::0:-5:12:::::12:-2:39:::
	D2	p55		74	1	TGTGCTGTGAGTCTATACAACTTCAACAAATTTTACTTT	TGTGCTGTGAGTCTATACAACTTCAACAAATTTTACTTT	CAVSLYNFNKFYF		TRAV8-4*00(105),TRAV8-6*00(105)		TRAJ21*00(145)		327|339|361|0|12||60.0;327|339|361|0|12||60.0		18|44|75|13|39||130.0		:::::::::0:-2:12:::::13:2:39:::
	D2	p55		75	1	TGTGCCTTGTGGGAGGTGCAATATTATAAGAAACTCTTT	TGTGCCTTGTGGGAGGTGCAATATTATAAGAAACTCTTT	CALWEVQYYKKLF		TRGV9*00(150)		TRGJ1*00(100),TRGJ2*00(100)		348|368|386|0|20||100.0		24|42|70|21|39||90.0;24|42|70|21|39||90.0		:::::::::0:2:20:::::21:-4:39:::
	D2	p55		76	1	TGTGCCCGGGGGCCCTCTAGCACAGATACGCAGTATTTT	TGTGCCCGGGGGCCCTCTAGCACAGATACGCAGTATTTT	CARGPSSTDTQYF		TRBV30*00(85)	TRBD2*00(35),TRBD1*00(30)	TRBJ2-3*00(120)		321|327|355|0|6||30.0	29|36|48|9|16||35.0;18|24|36|7|13||30.0	18|41|69|16|39||115.0		:::::::::0:-8:6:9:-13:4:16:16:2:39:::
	D2	p55		77	1	TGTGCCGTGAATGCTCCTGGGGCAAACAACCTCTTCTTT	TGTGCCGTGAATGCTCCTGGGGCAAACAACCTCTTCTTT	CAVNAPGANNLFF		TRAV8-1*00(90)		TRAJ36*00(155)		327|341|361|0|14||70.0		25|48|79|16|39||115.0		:::::::::0:0:14:::::16:-5:39:::
	D2	p55		78	1	TGTGCCATCAGGGGCTCGGGGCAAGAGACCCAGTACTTC	TGTGCCATCAGGGGCTCGGGGCAAGAGACCCAGTACTTC	CAIRGSGQETQYF		TRBV10-3*00(95)		TRBJ2-5*00(110)		327|338|364|0|11||55.0		22|40|68|21|39||90.0		:::::::::0:-6:11:::::21:-2:39:::
	D2	p55		79	1	TGTGCCACCTGGGATAGATCTGGATATAAGAAACTCTTT	TGTGCCACCTGGGATAGATCTGGATATAAGAAACTCTTT	CATWDRSGYKKLF		TRGV8*00(135),TRGV2*00(120),TRGV3*00(120),TRGV5*00(120)		TRGJ1*00(85),TRGJ2*00(85)		336|353|374|0|17||85.0;336|350|374|0|14||70.0;336|350|374|0|14||70.0;336|350|374|0|14||70.0		27|42|70|24|39||75.0;27|42|70|24|39||75.0		:::::::::0:-1:17:::::24:-7:39:::
	D2	p55		80	1	TGTGCCAGCGCCGACAGGGGGTTCGGGAAACTGTTTTTT	TGTGCCAGCGCCGACAGGGGGTTCGGGAAACTGTTTTTT	CASADRGFGKLFF		TRBV19*00(95)	TRBD1*00(45)	TRBJ1-4*00(65)		327|335|364|0|8||40.0	14|23|36|12|21||45.0	31|43|71|27|39||60.0		:::::::::0:-9:8:12:-2:-1:21:27:-11:39:::
	D2	p55		81	1	TGTGCCAGCAGTTTTTTTGACAGGTTGGAAGCTTTCTTT	TGTGCCAGCAGTTTTTTTGACAGGTTGGAAGCTTTCTTT	CASSFFDRLEAFF		TRBV12-3*00(90),TRBV12-4*00(90),TRBV27*00(90),TRBV6-7*00(85),TRBV6-9*00(85)	TRBD1*00(30)	TRBJ1-1*00(100)		330|344|367|0|14||70.0;330|344|367|0|14||70.0;327|341|364|0|14||70.0;327|340|364|0|13||65.0;327|340|364|0|13||65.0	14|20|36|18|24||30.0	28|40|68|27|39||60.0		:::::::::0:-3:14:18:-2:-4:24:27:-8:39:::
	D2	p55		82	1	TGTGCCAGCAGTTCCTGGACTGGGGCTGAAGCTTTCTTT	TGTGCCAGCAGTTCCTGGACTGGGGCTGAAGCTTTCTTT	CASSSWTGAEAFF		TRBV6-2*00(80),TRBV6-3*00(80),TRBV6-5*00(80),TRBV6-7*00(80),TRBV6-9*00(80)	TRBD1*00(29),TRBD2*00(25)	TRBJ1-1*00(115)		327|340|364|0|13||65.0;327|340|364|0|13||65.0;327|340|364|0|13||65.0;327|340|364|0|13||65.0;327|340|364|0|13||65.0	13|22|36|16|25|SA17T|29.0;17|22|48|16|21||25.0	26|40|68|25|39||70.0		:::::::::0:-4:13:16:-1:-2:25:25:-6:39:::
	D2	p55		83	1	TGTGCCAGCAGCTTAGTAGGGCGGACTGAAGCTTTCTTT	TGTGCCAGCAGCTTAGTAGGGCGGACTGAAGCTTTCTTT	CASSLVGRTEAFF		TRBV11-2*00(130),TRBV11-3*00(130),TRBV7-2*00(130),TRBV7-8*00(130),TRBV7-3*00(125)	TRBD1*00(25),TRBD2*00(25)	TRBJ1-1*00(85)		330|346|367|0|16||80.0;330|346|367|0|16||80.0;330|346|367|0|16||80.0;330|346|367|0|16||80.0;330|345|367|0|15||75.0	20|25|36|18|23||25.0;28|33|48|17|22||25.0	25|40|68|24|39||75.0		:::::::::0:-1:16:18:-8:1:23:24:-5:39:::
	D2	p55		84	1	TGTGCCAGCAGGGACGGACAGGCCTACGAGCAGTACTTC	TGTGCCAGCAGGGACGGACAGGCCTACGAGCAGTACTTC	CASRDGQAYEQYF		TRBV2*00(100)	TRBD1*00(35)	TRBJ2-7*00(100)		330|341|367|0|11||55.0	13|20|36|15|22||35.0	22|39|67|22|39||85.0		:::::::::0:-6:11:15:-1:-4:22:22:-2:39:::
	D2	p55		85	1	TGTGCCAGCAACGGGGACTCGAACACTGAAGCTTTCTTT	TGTGCCAGCAACGGGGACTCGAACACTGAAGCTTTCTTT	CASNGDSNTEAFF		TRBV25-1*00(85),TRBV28*00(85)	TRBD2*00(30)	TRBJ1-1*00(120)		327|337|364|0|10||50.0;327|337|364|0|10||50.0	16|22|48|13|19||30.0	21|40|68|20|39||95.0		:::::::::0:-7:10:13:0:-10:19:20:-1:39:::
	D2	p55		86	1	TGTGCAGCCAACGGTGGCAACACAGGCAAACTAATCTTT	TGTGCAGCCAACGGTGGCAACACAGGCAAACTAATCTTT	CAANGGNTGKLIF		TRAV29DV5*00(95)		TRAJ37*00(130)		345|353|378|0|8||40.0		26|51|82|14|39||125.0		:::::::::0:-5:8:::::14:-6:39:::
	D2	p55		87	1	TGTGCAGCAAGCGCGTACAACACAGGCAAACGAATCTTT	TGTGCAGCAAGCGCGTACAACACAGGCAAACGAATCTTT	CAASAYNTGKRIF		TRAV29DV5*00(115)		TRAJ37*00(114)		345|360|378|0|15||75.0		29|51|82|17|39|ST43G|94.0		:::::::::0:2:15:::::17:-9:39:::
	D2	p55		88	1	TGTGCAGCAAGCGCGGACTTTGGGAATGTGCTGCATTGC	TGTGCAGCAAGCGCGGACTTTGGGAATGTGCTGCATTGC	CAASADFGNVLHC		TRAV29DV5*00(100)		TRAJ35*00(145)		345|360|378|0|15||75.0		26|48|79|17|39||110.0		:::::::::0:2:15:::::17:-6:39:::
	D2	p55		89	1	TGTGCAGAGATTACCTCTAACGACTACAAGCTCAGCTTT	TGTGCAGAGATTACCTCTAACGACTACAAGCTCAGCTTT	CAEITSNDYKLSF		TRAV5*00(95)		TRAJ20*00(135)		327|337|360|0|10||50.0		22|46|77|15|39||120.0		:::::::::0:-3:10:::::15:-2:39:::
	D2	p55		90	1	TGCGCCAGCAGCTTAGGGGGGGCGCCCGAGCAGTACTTC	TGCGCCAGCAGCTTAGGGGGGGCGCCCGAGCAGTACTTC	CASSLGGAPEQYF		TRBV5-1*00(90)	TRBD1*00(45)	TRBJ2-7*00(105)		327|341|363|0|14||70.0	18|27|36|17|26||45.0	26|39|67|26|39||65.0		:::::::::0:-2:14:17:-6:3:26:26:-6:39:::
	D2	p55		91	1	TGCATCGTCAGAGTGTGCAGCAACTATCAGTTAATCTGG	TGCATCGTCAGAGTGTGCAGCAACTATCAGTTAATCTGG	CIVRVCSNYQLIW		TRAV26-1*00(95)		TRAJ33*00(140)		312|326|348|0|14||70.0		25|46|77|18|39||105.0		:::::::::0:-2:14:::::18:-5:39:::
	D2	p55		92	1	TGCAGTGCCGTCTGGGGAGATGGCTACGAGCAGTACTTC	TGCAGTGCCGTCTGGGGAGATGGCTACGAGCAGTACTTC	CSAVWGDGYEQYF		TRBV20-1*00(85)	TRBD2*00(25)	TRBJ2-7*00(95)		321|329|355|0|8||40.0	25|30|48|14|19||25.0	23|39|67|23|39||80.0		:::::::::0:-6:8:14:-9:-2:19:23:-3:39:::
	D2	p55		93	1	TGCAGTGCCGCCGGGACAGGGGACAATGAGCAGTTCTTC	TGCAGTGCCGCCGGGACAGGGGACAATGAGCAGTTCTTC	CSAAGTGDNEQFF		TRBV20-1*00(85)	TRBD1*00(60)	TRBJ2-1*00(100)		321|329|355|0|8||40.0	10|22|36|10|22||60.0	25|42|70|22|39||85.0		:::::::::0:-6:8:10:2:-2:22:22:-5:39:::
	D2	p55		94	1	TGTGCTACGGACGAAGGATACAGCACCCTCACCTTT	TGTGCTACGGACGAAGGATACAGCACCCTCACCTTT	CATDEGYSTLTF		TRAV17*00(80)		TRAJ11*00(170)		324|337|357|0|13||65.0		27|49|80|14|36||110.0		:::::::::0:0:13:::::14:-7:36:::
	D2	p55		95	1	TGTGCCTTCCCCGGGGGTTATTATAAGAAACTCTTT	TGTGCCTTCCCCGGGGGTTATTATAAGAAACTCTTT	CAFPGGYYKKLF		TRGV9*00(115)		TRGJ1*00(95),TRGJ2*00(95)		348|356|386|0|8||40.0		23|42|70|17|36||95.0;23|42|70|17|36||95.0		:::::::::0:-10:8:::::17:-3:36:::
	D2	p55		96	1	TGTGCCGTGAATACTGGAGGCTTCAAAACTATCTTT	TGTGCCGTGAATACTGGAGGCTTCAAAACTATCTTT	CAVNTGGFKTIF		TRAV12-2*00(120)		TRAJ9*00(145)		330|341|363|0|11||55.0		23|50|81|9|36||135.0		:::::::::0:-2:11:::::9:-3:36:::
	D2	p55		97	1	TGTGCCGTGAACAACCAGGGAGGAAAGCTTATCTTC	TGTGCCGTGAACAACCAGGGAGGAAAGCTTATCTTC	CAVNNQGGKLIF		TRAV12-2*00(115)		TRAJ23*00(145)		330|343|363|0|13||65.0		28|52|83|12|36||120.0		:::::::::0:0:13:::::12:-8:36:::
	D2	p55		98	1	TGTGCCAGCATGGAAGGTCTAGGGGAGCTGTTTTTT	TGTGCCAGCATGGAAGGTCTAGGGGAGCTGTTTTTT	CASMEGLGELFF		TRBV6-2*00(100),TRBV6-3*00(100),TRBV6-4*00(100),TRBV6-5*00(100),TRBV6-6*00(100)		TRBJ2-2*00(100)		327|337|364|0|10||50.0;327|337|364|0|10||50.0;327|337|364|0|10||50.0;327|337|364|0|10||50.0;327|337|364|0|10||50.0		28|43|71|21|36||75.0		:::::::::0:-7:10:::::21:-8:36:::
	D2	p55		99	1	TGTGCCAGCAGTGAAGTAGGCGAGGGGTCGTACTTC	TGTGCCAGCAGTGAAGTAGGCGAGGGGTCGTACTTC	CASSEVGEGSYF		TRBV6-1*00(125),TRBV6-4*00(115)	TRBD1*00(25),TRBD2*00(25)	TRBJ2-7*00(65)		327|343|364|0|16||80.0;327|341|364|0|14||70.0	17|22|36|22|27||25.0;27|32|48|21|26||25.0	32|39|67|29|36||35.0		:::::::::0:-1:16:22:-5:-2:27:29:-12:36:::
	D2	p55		100	1	TGTGCCAGCAGCTCTCTCAACTACGAGCAGTACTTC	TGTGCCAGCAGCTCTCTCAACTACGAGCAGTACTTC	CASSSLNYEQYF		TRBV7-1*00(90),TRBV7-3*00(85),TRBV7-4*00(85),TRBV7-8*00(85),TRBV7-9*00(85)		TRBJ2-7*00(135)		330|344|367|0|14||70.0;330|343|367|0|13||65.0;330|343|367|0|13||65.0;330|343|367|0|13||65.0;330|343|367|0|13||65.0		23|39|67|20|36||80.0		:::::::::0:-3:14:::::20:-3:36:::
	D2	p55		101	1	TGTGCGGCCATGGATAGCAACTATCAGTTAATCTGG	TGTGCGGCCATGGATAGCAACTATCAGTTAATCTGG	CAAMDSNYQLIW		TRAV1-2*00(110)		TRAJ33*00(230)		312|317|346|0|5||25.0		17|46|77|7|36||145.0		:::::::::0:-9:5:::::7:3:36:::
	D2	p55		102	1	TGTGCAGGAGTGGACACCGGTAACCAGTTCTATTTT	TGTGCAGGAGTGGACACCGGTAACCAGTTCTATTTT	CAGVDTGNQFYF		TRAV27*00(120)		TRAJ49*00(120)		318|328|348|0|10||50.0		22|45|76|13|36||115.0		:::::::::0:0:10:::::13:-2:36:::
	D2	p55		103	1	TGCCTCGTGGGTGTCTTCAGGAGAGCACTTACTTTT	TGCCTCGTGGGTGTCTTCAGGAGAGCACTTACTTTT	CLVGVFRRALTF		TRAV4*00(140)		TRAJ5*00(95)		312|325|348|0|13||65.0		30|49|80|17|36||95.0		:::::::::0:-3:13:::::17:-10:36:::
	D2	p55		104	1	TGCGCCAGCAGCTTGAACGAGGGTGGGCAGTTCTTC	TGCGCCAGCAGCTTGAACGAGGGTGGGCAGTTCTTC	CASSLNEGGQFF		TRBV5-1*00(115)	TRBD2*00(25)	TRBJ2-1*00(85)		327|342|363|0|15||75.0	27|32|48|18|23||25.0	32|42|70|26|36||50.0		:::::::::0:-1:15:18:-11:0:23:26:-12:36:::
	D2	p55		106	1	TGTGTGGTGAACTATGGTCAGAATTTTGTCTTT	TGTGTGGTGAACTATGGTCAGAATTTTGTCTTT	CVVNYGQNFVF		TRAV12-1*00(145)		TRAJ26*00(125)		324|336|357|0|12||60.0		25|49|80|9|33||120.0		:::::::::0:-1:12:::::9:-5:33:::
	D2	p55		107	1	TGTGCTTATTCAGATGGCCAGAAGCTGCTCTTT	TGTGCTTATTCAGATGGCCAGAAGCTGCTCTTT	CAYSDGQKLLF		TRAV38-2DV8*00(135)		TRAJ16*00(125)		333|342|369|0|9||45.0		24|49|80|8|33||125.0		:::::::::0:-7:9:::::8:-4:33:::
	D2	p55		108	1	TGTGCTGTGAGAGATTGGGGAAAGCTTATCTTC	TGTGCTGTGAGAGATTGGGGAAAGCTTATCTTC	CAVRDWGKLIF		TRAV1-2*00(104)		TRAJ23*00(120)		312|327|346|0|15||75.0		37|52|83|18|33||75.0		:::::::::0:1:15:::::18:-17:33:::
	D2	p55		109	1	TGTGCCTTGTGGGGGGATTATAAGAAACTCTTT	TGTGCCTTGTGGGGGGATTATAAGAAACTCTTT	CALWGDYKKLF		TRGV9*00(105)		TRGJ1*00(135),TRGJ2*00(135)		348|361|386|0|13||65.0		25|42|70|16|33||85.0;25|42|70|16|33||85.0		:::::::::0:-5:13:::::16:-5:33:::
	D2	p55		110	1	TGTGCCAGCACCCCCGGGGGGACCCAGTACTTC	TGTGCCAGCACCCCCGGGGGGACCCAGTACTTC	CASTPGGTQYF		TRBV9*00(95)	TRBD1*00(30),TRBD2*00(30)	TRBJ2-5*00(110)		327|337|363|0|10||50.0	9|15|36|12|18||30.0;13|19|48|12|18||30.0	27|40|68|20|33||65.0		:::::::::0:-6:10:12:3:-9:18:20:-7:33:::
	D2	p55		111	1	TGTGCCAGCAGCCCCGGGGGGACCCAGTACTTC	TGTGCCAGCAGCCCCGGGGGGACCCAGTACTTC	CASSPGGTQYF		TRBV9*00(135)	TRBD1*00(30),TRBD2*00(30)	TRBJ2-5*00(80)		327|339|363|0|12||60.0	9|15|36|12|18||30.0;13|19|48|12|18||30.0	27|40|68|20|33||65.0		:::::::::0:-4:12:12:3:-9:18:20:-7:33:::
	D2	p55		114	1	TGTGCTTATAAGGACTATGACATGCGCTTT	TGTGCTTATAAGGACTATGACATGCGCTTT	CAYKDYDMRF		TRAV38-2DV8*00(85)		TRAJ43*00(140)		333|343|369|0|10||50.0		29|43|74|16|30||70.0		:::::::::0:-6:10:::::16:-9:30:::
	D2	p55		115	1	TGTGCCAGCAAACATGCTGAAGCTTTCTTT	TGTGCCAGCAAACATGCTGAAGCTTTCTTT	CASKHAEAFF		TRBV27*00(140)		TRBJ1-1*00(85)		327|337|364|0|10||50.0		26|40|68|16|30||70.0		:::::::::0:-7:10:::::16:-6:30:::
	D2	p55		116	1	TGTGCAGGTTACAACACACCTCTTGTCTTT	TGTGCAGGTTACAACACACCTCTTGTCTTT	CAGYNTPLVF		TRAV13-1*00(85)		TRAJ29*00(145)		324|331|357|0|7||35.0		31|49|80|12|30||90.0		:::::::::0:-6:7:::::12:-11:30:::
	D2	p55		118	1	TGTGCTGGCAATGACATGCGCTTT	TGTGCTGGCAATGACATGCGCTTT	CAGNDMRF		TRAV21*00(85)		TRAJ43*00(165)		324|331|356|0|7||35.0		27|43|74|8|24||80.0		:::::::::0:-5:7:::::8:-7:24:::

## Sheet: D3-CD8
	Sample ID
	Donor	Population		cloneId	cloneCount	clonalSequence	nSeqCDR3	aaSeqCDR3		allVHitsWithScore	allDHitsWithScore	allJHitsWithScore	allCHitsWithScore	allVAlignments	allDAlignments	allJAlignments	allCAlignments	refPoints
	D3	CD8		0	23	TGTGCCGTGAACATGTGGGGAAAGCTTATCTTC	TGTGCCGTGAACATGTGGGGAAAGCTTATCTTC	CAVNMWGKLIF		TRAV12-2*00(130,4)		TRAJ23*00(156,3)		330|346|363|0|16||80.0		37|52|83|18|33||75.0		:::::::::0:3:16:::::18:-17:33:::
	D3	CD8		1	17	TGTGCCAGCAGTCTATCGGACGGGGAAGCTTTCTTT	TGTGCCAGCAGTCTATCGGACGGGGAAGCTTTCTTT	CASSLSDGEAFF		TRBV27*00(120,5)		TRBJ1-1*00(88,5)		327|345|364|0|18|ST339C|74.0		28|40|68|24|36||60.0		:::::::::0:1:18:::::24:-8:36:::
	D3	CD8		2	16	TGTGCCACCTGGGACGGTTGGTTCAAGATATTT	TGTGCCACCTGGGACGGTTGGTTCAAGATATTT	CATWDGWFKIF		TRGV2*00(130,3)		TRGJP1*00(155)		336|353|374|0|17||85.0		28|46|80|15|33||90.0		:::::::::0:-1:17:::::15:-8:33:::
	D3	CD8		3	14	TGTGCTGTGAGTCCGGGTCATGCATCAGGAGGAAGCTACATACCTACATTT	TGTGCTGTGAGTCCGGGTCATGCATCAGGAGGAAGCTACATACCTACATTT	CAVSPGHASGGSYIPTF		TRAV3*00(81,1)		TRAJ6*00(211,4)		327|338|363|0|11||55.0		18|51|82|18|51||165.0		:::::::::0:-5:11:::::18:2:51:::
	D3	CD8		4	13	TGTGCCACCTGGGACAGGCTCTATTATTATAAGAAACTCTTT	TGTGCCACCTGGGACAGGCTCTATTATTATAAGAAACTCTTT	CATWDRLYYYKKLF		TRGV3*00(133,1),TRGV5*00(133,1)		TRGJ1*00(134,6),TRGJ2*00(134,6)		336|355|374|0|19||95.0;336|355|374|0|19||95.0		22|42|70|22|42||100.0;22|42|70|22|42||100.0		:::::::::0:1:19:::::22:-2:42:::
	D3	CD8		5	9	TGTGCAATGAGAGGAGATCAAACTGGGGCAAACAACCTCTTCTTT	TGTGCAATGAGAGGAGATCAAACTGGGGCAAACAACCTCTTCTTT	CAMRGDQTGANNLFF		TRAV14DV4*00(136,7)		TRAJ36*00(208,9)		333|346|370|0|13||65.0		18|48|79|15|45||150.0		:::::::::0:-4:13:::::15:2:45:::
	D3	CD8		6	9	TGTGCTACGGGTCTTGAGGGCCAGAAGCTGCTCTTT	TGTGCTACGGGTCTTGAGGGCCAGAAGCTGCTCTTT	CATGLEGQKLLF		TRAV17*00(102,8)		TRAJ16*00(112,2)		324|334|357|0|10||50.0		31|49|80|18|36||90.0		:::::::::0:-3:10:::::18:-11:36:::
	D3	CD8		8	8	TGTGCTGTGAGGCCGGATGCAGGCAACATGCTCACCTTT	TGTGCTGTGAGGCCGGATGCAGGCAACATGCTCACCTTT	CAVRPDAGNMLTF		TRAV21*00(118,1)		TRAJ39*00(155,6)		324|338|356|0|14||70.0		29|52|83|16|39||115.0		:::::::::0:2:14:::::16:-9:39:::
	D3	CD8		9	8	TGTGCTGTGGATAGCAACTATCAGTTAATCTGG	TGTGCTGTGGATAGCAACTATCAGTTAATCTGG	CAVDSNYQLIW		TRAV1-2*00(128,8)		TRAJ33*00(200,6)		312|321|346|0|9||45.0		20|46|77|7|33||130.0		:::::::::0:-5:9:::::7:0:33:::
	D3	CD8		11	7	TGTGTGGTGAGGACCGGCACTGCCAGTAAACTCACCTTT	TGTGTGGTGAGGACCGGCACTGCCAGTAAACTCACCTTT	CVVRTGTASKLTF		TRAV10*00(107,1)		TRAJ44*00(184,3)		330|341|363|0|11||55.0		25|52|83|12|39||135.0		:::::::::0:-2:11:::::12:-5:39:::
	D3	CD8		14	4	TGTGCCTTGTGGGAGGCTAACGGGTATTATAAGAAACTCTTT	TGTGCCTTGTGGGAGGCTAACGGGTATTATAAGAAACTCTTT	CALWEANGYYKKLF		TRGV9*00(115)		TRGJ1*00(100),TRGJ2*00(100)		348|364|386|0|16||80.0		24|42|70|24|42||90.0;24|42|70|24|42||90.0		:::::::::0:-2:16:::::24:-4:42:::
	D3	CD8		15	4	TGTGCCACCTTATACCCTGGGAGTGATTGGATCAAGACGTTT	TGTGCCACCTTATACCCTGGGAGTGATTGGATCAAGACGTTT	CATLYPGSDWIKTF		TRGV5*00(95),TRGV5P*00(95),TRGV6*00(95),TRGV8*00(95)		TRGJP2*00(130)		336|346|374|0|10||50.0;338|348|376|0|10||50.0;335|345|373|0|10||50.0;336|346|374|0|10||50.0		25|46|80|21|42||105.0		:::::::::0:-8:10:::::21:-5:42:::
	D3	CD8		16	4	TGTGCCAGCAGCTTAGGGCAGGTGGACCAGCCCCAGCATTTT	TGTGCCAGCAGCTTAGGGCAGGTGGACCAGCCCCAGCATTTT	CASSLGQVDQPQHF		TRBV7-6*00(83,8),TRBV7-7*00(83,8),TRBV7-8*00(83,8),TRBV7-9*00(83,8)		TRBJ1-5*00(116,3)		330|346|367|0|16||80.0;330|346|367|0|16||80.0;330|346|367|0|16||80.0;330|346|367|0|16||80.0		27|42|70|27|42||75.0		:::::::::0:-1:16:::::27:-7:42:::
	D3	CD8		17	4	TGTGCCTGGAGTGTTGTCCTAGGCTATGGCTACACCTTC	TGTGCCTGGAGTGTTGTCCTAGGCTATGGCTACACCTTC	CAWSVVLGYGYTF		TRBV30*00(102,5)	TRBD1*00(25)	TRBJ1-2*00(107,5)		321|335|355|0|14||70.0	6|11|36|14|19||25.0	24|40|68|23|39||80.0		:::::::::0:0:14:14:6:-13:19:23:-4:39:::
	D3	CD8		18	4	TGTGCCAGCAGCTTAGGCGACTACAATGAGCAGTTCTTC	TGTGCCAGCAGCTTAGGCGACTACAATGAGCAGTTCTTC	CASSLGDYNEQFF		TRBV13*00(116,3)		TRBJ2-1*00(162,5)		357|375|394|0|18||90.0		23|42|70|20|39||95.0		:::::::::0:1:18:::::20:-3:39:::
	D3	CD8		22	3	TGTGCCAGCAGCTTAGACCTTTGGACAGGTCAAGAGACCCAGTACTTC	TGTGCCAGCAGCTTAGACCTTTGGACAGGTCAAGAGACCCAGTACTTC	CASSLDLWTGQETQYF		TRBV7-6*00(95),TRBV7-7*00(95)	TRBD1*00(35)	TRBJ2-5*00(90)		330|346|367|0|16||80.0;330|346|367|0|16||80.0	13|20|36|22|29||35.0	22|40|68|30|48||90.0		:::::::::0:-1:16:22:-1:-4:29:30:-2:48:::
	D3	CD8		23	3	TGTGCCAGCAGCCAAGGGCCAGCTGATAACACTGAAGCTTTCTTT	TGTGCCAGCAGCCAAGGGCCAGCTGATAACACTGAAGCTTTCTTT	CASSQGPADNTEAFF		TRBV14*00(106,7),TRBV3-1*00(106,7),TRBV3-2*00(106,7)		TRBJ1-1*00(93,3)		330|346|367|0|16||80.0;327|343|364|0|16||80.0;327|343|364|0|16||80.0		22|40|68|27|45||90.0		:::::::::0:-1:16:::::27:-2:45:::
	D3	CD8		24	3	TGCATCCTGAGAGACCAGTTATCTGGGGCAAACAACCTCTTCTTT	TGCATCCTGAGAGACCAGTTATCTGGGGCAAACAACCTCTTCTTT	CILRDQLSGANNLFF		TRAV26-2*00(95)		TRAJ36*00(163,3)		312|327|347|0|15||75.0		25|48|79|22|45||115.0		:::::::::0:0:15:::::22:-5:45:::
	D3	CD8		25	3	TGTGCTGTGAGAGACCCCGACTATGGTCAGAATTTTGTCTTT	TGTGCTGTGAGAGACCCCGACTATGGTCAGAATTTTGTCTTT	CAVRDPDYGQNFVF		TRAV3*00(113,3)		TRAJ26*00(160)		327|342|363|0|15||75.0		26|49|80|19|42||115.0		:::::::::0:-1:15:::::19:-6:42:::
	D3	CD8		26	3	TGTGCCACCTGGGACAGGCCAGTTTATTATAAGAAACTCTTT	TGTGCCACCTGGGACAGGCCAGTTTATTATAAGAAACTCTTT	CATWDRPVYYKKLF		TRGV3*00(140),TRGV5*00(140)		TRGJ1*00(100),TRGJ2*00(100)		336|356|374|0|20||100.0;336|356|374|0|20||100.0		23|42|70|23|42||95.0;23|42|70|23|42||95.0		:::::::::0:2:20:::::23:-3:42:::
	D3	CD8		27	3	TGTGCCACCTGGGACAGGCTTTATTATAAGAAACTCTTT	TGTGCCACCTGGGACAGGCTTTATTATAAGAAACTCTTT	CATWDRLYYKKLF		TRGV3*00(163,3),TRGV5*00(163,3)		TRGJ1*00(171,3),TRGJ2*00(171,3)		336|355|374|0|19||95.0;336|355|374|0|19||95.0		23|42|70|20|39||95.0;23|42|70|20|39||95.0		:::::::::0:1:19:::::20:-3:39:::
	D3	CD8		28	3	TGCGCCAGCAGCCAAGACAGGTCCTACGAGCAGTACGTC	TGCGCCAGCAGCCAAGACAGGTCCTACGAGCAGTACGTC	CASSQDRSYEQYV		TRBV4-1*00(151,7)		TRBJ2-7*00(174)		327|344|364|0|17||85.0		21|39|67|21|39|ST36G|74.0		:::::::::0:0:17:::::21:-1:39:::
	D3	CD8		29	3	TGTGCTCTGAGTGAGGAAGATGACAAGATCATCTTT	TGTGCTCTGAGTGAGGAAGATGACAAGATCATCTTT	CALSEEDDKIIF		TRAV19*00(121,7)		TRAJ30*00(128,3)		333|349|370|0|16||80.0		27|46|77|17|36||95.0		:::::::::0:-1:16:::::17:-7:36:::
	D3	CD8		30	3	TGTGCCTGGAGTGGGGCGATCGGGGAGCTGTTTTTT	TGTGCCTGGAGTGGGGCGATCGGGGAGCTGTTTTTT	CAWSGAIGELFF		TRBV30*00(120)	TRBD1*00(25)	TRBJ2-2*00(100)		321|334|355|0|13||65.0	20|25|36|13|18||25.0	27|43|71|20|36||80.0		:::::::::0:-1:13:13:-8:1:18:20:-7:36:::
	D3	CD8		31	3	TGTGCCGTCCGAAGATATGGAAACAAACTGGTCTTT	TGTGCCGTCCGAAGATATGGAAACAAACTGGTCTTT	CAVRRYGNKLVF		TRAV12-2*00(106,7)		TRAJ47*00(118,3)		330|338|363|0|8||40.0		24|46|77|14|36||110.0		:::::::::0:-5:8:::::14:-4:36:::
	D3	CD8		34	2	TGTGCCACCTGGGACAGGCAAGGGGGTAGTGATTGGATCAAGACGTTT	TGTGCCACCTGGGACAGGCAAGGGGGTAGTGATTGGATCAAGACGTTT	CATWDRQGGSDWIKTF		TRGV3*00(177,5),TRGV5*00(177,5),TRGV5P*00(161,5)		TRGJP2*00(215)		336|355|374|0|19||95.0;336|355|374|0|19||95.0;338|357|376|0|19|SG351A|79.0		23|46|80|25|48||115.0		:::::::::0:1:19:::::25:-3:48:::
	D3	CD8		35	2	TGTGCCAGCAGCTTAGAAGTTTCGGGAATCCAAGAGACCCAGTACTTC	TGTGCCAGCAGCTTAGAAGTTTCGGGAATCCAAGAGACCCAGTACTTC	CASSLEVSGIQETQYF		TRBV11-2*00(92,5),TRBV11-3*00(92,5),TRBV7-8*00(87,5),TRBV7-9*00(87,5)	TRBD1*00(25),TRBD2*00(25)	TRBJ2-5*00(102,5)		330|347|367|0|17||85.0;330|347|367|0|17||85.0;330|346|367|0|16||80.0;330|346|367|0|16||80.0	11|16|36|22|27||25.0;15|20|48|22|27||25.0	21|40|68|29|48||95.0		:::::::::0:0:17:22:1:-8:27:29:-1:48:::
	D3	CD8		37	2	TGTGCCAGCAGCTGGGAGGGTAACACCGGGGAGCTGTTTTTT	TGTGCCAGCAGCTGGGAGGGTAACACCGGGGAGCTGTTTTTT	CASSWEGNTGELFF		TRBV7-9*00(112,5)	TRBD2*00(35)	TRBJ2-2*00(177,5)		330|343|367|0|13||65.0	25|32|48|13|20||35.0	22|43|71|21|42||105.0		:::::::::0:-4:13:13:-9:0:20:21:-2:42:::
	D3	CD8		38	2	TGTGCCAGCAGCCAGGGGGAGGTGTACAATGAGCAGTTCTTC	TGTGCCAGCAGCCAGGGGGAGGTGTACAATGAGCAGTTCTTC	CASSQGEVYNEQFF		TRBV3-1*00(102,5),TRBV3-2*00(102,5),TRBV21-1*00(92,5),TRBV9*00(92,5)	TRBD2*00(30)	TRBJ2-1*00(102,5)		327|341|364|0|14||70.0;327|341|364|0|14||70.0;331|343|368|0|12||60.0;327|339|363|0|12||60.0	25|31|48|16|22||30.0	24|42|70|24|42||90.0		:::::::::0:-3:14:16:-9:-1:22:24:-4:42:::
	D3	CD8		39	2	TGTGCCAGCAGCCAAGAAGGGTGGCTCGATGAGCAGTTCTTC	TGTGCCAGCAGCCAAGAAGGGTGGCTCGATGAGCAGTTCTTC	CASSQEGWLDEQFF		TRBV14*00(125)		TRBJ2-1*00(75)		330|347|367|0|17||85.0		28|42|70|28|42||70.0		:::::::::0:0:17:::::28:-8:42:::
	D3	CD8		40	2	TGTGCCAGCAGCAAAGGACCAGCCCGGGACGGCTACACCTTC	TGTGCCAGCAGCAAAGGACCAGCCCGGGACGGCTACACCTTC	CASSKGPARDGYTF		TRBV21-1*00(89),TRBV13*00(85)	TRBD1*00(40),TRBD2*00(40)	TRBJ1-2*00(80)		331|347|368|0|16||80.0;357|369|394|0|12||60.0	9|17|36|22|30||40.0;13|21|48|22|30||40.0	28|40|68|30|42||60.0		:::::::::0:-1:16:22:3:-7:30:30:-8:42:::
	D3	CD8		41	2	TGTGCAGCAATCAGTGGAGGTAGCAACTATAAACTGACATTT	TGTGCAGCAATCAGTGGAGGTAGCAACTATAAACTGACATTT	CAAISGGSNYKLTF		TRAV29DV5*00(100)		TRAJ53*00(195)		345|355|378|0|10||50.0		25|55|86|12|42||150.0		:::::::::0:-3:10:::::12:-5:42:::
	D3	CD8		44	2	TGTGCCAGCAGTTCAGGGTCGGGTCAGCCCCAGCATTTT	TGTGCCAGCAGTTCAGGGTCGGGTCAGCCCCAGCATTTT	CASSSGSGQPQHF		TRBV6-3*00(97,5),TRBV6-5*00(97,5),TRBV6-6*00(97,5)	TRBD1*00(25)	TRBJ1-5*00(107,5)		327|340|364|0|13||65.0;327|340|364|0|13||65.0;327|340|364|0|13||65.0	16|21|36|13|18||25.0	26|42|70|23|39||80.0		:::::::::0:-4:13:13:-4:-3:18:23:-6:39:::
	D3	CD8		45	2	TGTGCCAGCAGCTTATGGGTCAATCAGCCCCAGCATTTT	TGTGCCAGCAGCTTATGGGTCAATCAGCCCCAGCATTTT	CASSLWVNQPQHF		TRBV11-2*00(70),TRBV11-3*00(70),TRBV7-2*00(70)		TRBJ1-5*00(187,5)		330|345|367|0|15||75.0;330|345|367|0|15||75.0;330|345|367|0|15||75.0		23|42|70|20|39||95.0		:::::::::0:-2:15:::::20:-3:39:::
	D3	CD8		46	2	TGTGCCAGCAGCTTAGAGACACTTACGGAGCAGTACTTC	TGTGCCAGCAGCTTAGAGACACTTACGGAGCAGTACTTC	CASSLETLTEQYF		TRBV11-1*00(135),TRBV7-9*00(135)		TRBJ2-7*00(65)		330|346|367|0|16||80.0;330|346|367|0|16||80.0		27|39|67|27|39||60.0		:::::::::0:-1:16:::::27:-7:39:::
	D3	CD8		47	2	TGTGCCAGCAGCCCCGGTAGCAATCAGCCCCAGCATTTT	TGTGCCAGCAGCCCCGGTAGCAATCAGCCCCAGCATTTT	CASSPGSNQPQHF		TRBV4-2*00(100)		TRBJ1-5*00(135)		327|340|364|0|13||65.0		20|42|70|17|39||110.0		:::::::::0:-4:13:::::17:0:39:::
	D3	CD8		50	2	TGTGCTACGGACGCGAACACCGACAAGCTCATCTTT	TGTGCTACGGACGCGAACACCGACAAGCTCATCTTT	CATDANTDKLIF		TRAV17*00(110)		TRAJ34*00(145)		324|339|357|0|15||75.0		26|47|78|15|36||105.0		:::::::::0:2:15:::::15:-6:36:::
	D3	CD8		51	2	TGTGCCGTGCTTTCAGATGGCCAGAAGCTGCTCTTT	TGTGCCGTGCTTTCAGATGGCCAGAAGCTGCTCTTT	CAVLSDGQKLLF		TRAV12-2*00(100)		TRAJ16*00(150)		330|339|363|0|9||45.0		23|49|80|10|36||130.0		:::::::::0:-4:9:::::10:-3:36:::
	D3	CD8		52	2	TGTGCCGTGAGGGACTATGGTCAGAATTTTGTCTTT	TGTGCCGTGAGGGACTATGGTCAGAATTTTGTCTTT	CAVRDYGQNFVF		TRAV12-2*00(107,5),TRAV21*00(101,5)		TRAJ26*00(132,5)		330|340|363|0|10||50.0;324|336|356|0|12|ST329C|44.0		26|49|80|13|36||115.0		:::::::::0:-3:10:::::13:-6:36:::
	D3	CD8		53	2	TGTGCCAGCGCATTCCGGGGTGGCGAAGCTTTCTTT	TGTGCCAGCGCATTCCGGGGTGGCGAAGCTTTCTTT	CASAFRGGEAFF		TRBV7-9*00(87,5)	TRBD1*00(25),TRBD2*00(25)	TRBJ1-1*00(92,5)		330|339|367|0|9||45.0	10|15|36|14|19||25.0;14|19|48|14|19||25.0	28|40|68|24|36||60.0		:::::::::0:-8:9:14:2:-9:19:24:-8:36:::
	D3	CD8		54	2	TGTGCCAGCAGTCTGGGTAATTCACCCCTCCACTTT	TGTGCCAGCAGTCTGGGTAATTCACCCCTCCACTTT	CASSLGNSPLHF		TRBV12-3*00(62,5),TRBV12-4*00(62,5),TRBV6-2*00(57,5),TRBV6-3*00(57,5),TRBV6-4*00(57,5),TRBV6-5*00(57,5),TRBV6-6*00(57,5)		TRBJ1-6*00(110)		330|342|367|0|12||60.0;330|342|367|0|12||60.0;327|339|364|0|12||60.0;327|339|364|0|12||60.0;327|339|364|0|12||60.0;327|339|364|0|12||60.0;327|339|364|0|12||60.0		26|45|73|17|36||95.0		:::::::::0:-5:12:::::17:-6:36:::
	D3	CD8		55	2	TGCAGCGTTGAAAGGGGTTCCACTGAAGCTTTCTTT	TGCAGCGTTGAAAGGGGTTCCACTGAAGCTTTCTTT	CSVERGSTEAFF		TRBV29-1*00(95)	TRBD1*00(25)	TRBJ1-1*00(120)		321|333|355|0|12||60.0	17|22|36|12|17||25.0	24|40|68|20|36||80.0		:::::::::0:-2:12:12:-5:-2:17:20:-4:36:::
	D3	CD8		56	2	TGTGCTGCCGGAGGTGCTGACGGACTCACCTTT	TGTGCTGCCGGAGGTGCTGACGGACTCACCTTT	CAAGGADGLTF		TRAV41*00(122,5)		TRAJ45*00(175)		324|331|356|0|7||35.0		31|55|86|9|33||120.0		:::::::::0:-5:7:::::9:-11:33:::
	D3	CD8		57	2	TGTGCCAGCAGCCAAGCCATGGAAGCTTTCTTT	TGTGCCAGCAGCCAAGCCATGGAAGCTTTCTTT	CASSQAMEAFF		TRBV7-8*00(110)		TRBJ1-1*00(100)		330|342|367|0|12||60.0		28|40|68|21|33||60.0		:::::::::0:-5:12:::::21:-8:33:::
	D3	CD8		58	2	TGTGCAATGAGGGGATACAGCACCCTCACCTTT	TGTGCAATGAGGGGATACAGCACCCTCACCTTT	CAMRGYSTLTF		TRAV12-3*00(145)		TRAJ11*00(165)		330|341|363|0|11||55.0		28|49|80|12|33||105.0		:::::::::0:-2:11:::::12:-8:33:::
	D3	CD8		61	2	TGTGCTGTGGACGACTACAAGCTCAGCTTT	TGTGCTGTGGACGACTACAAGCTCAGCTTT	CAVDDYKLSF		TRAV1-2*00(122,5)		TRAJ20*00(127,5)		312|321|346|0|9||45.0		26|46|77|10|30||100.0		:::::::::0:-5:9:::::10:-6:30:::
	D3	CD8		62	2	TGTGCCACCTGGGACGTCCAGAAACTCTTT	TGTGCCACCTGGGACGTCCAGAAACTCTTT	CATWDVQKLF		TRGV2*00(117),TRGV3*00(114,5),TRGV5*00(114,5)		TRGJ1*00(112,5),TRGJ2*00(112,5)		336|352|374|0|16||80.0;336|351|374|0|15||75.0;336|351|374|0|15||75.0		31|42|70|19|30||55.0;31|42|70|19|30||55.0		:::::::::0:-2:16:::::19:-11:30:::
	D3	CD8		63	2	TGTGCCAGCAGGGGAGATACGCAGTATTTT	TGTGCCAGCAGGGGAGATACGCAGTATTTT	CASRGDTQYF		TRBV27*00(150)		TRBJ2-3*00(90)		327|338|364|0|11||55.0		25|41|69|14|30||80.0		:::::::::0:-6:11:::::14:-5:30:::
	D3	CD8		65	1	TGTGGAGCACCCAATGGGGATTCAGGAGGAGGTGCTGACGGACTCACCTTT	TGTGGAGCACCCAATGGGGATTCAGGAGGAGGTGCTGACGGACTCACCTTT	CGAPNGDSGGGADGLTF		TRAV34*00(125)	TRDD3*00(25)	TRAJ45*00(205)		324|333|357|0|9||45.0	15|20|39|14|19||25.0	23|55|86|19|51||160.0		:::::::::0:-4:9:14:-2:-6:19:19:-3:51:::
	D3	CD8		66	1	TGTGCCAGCAGTTTATCAACTGCTTGGGGCGACAATGAGCAGTTCTTC	TGTGCCAGCAGTTTATCAACTGCTTGGGGCGACAATGAGCAGTTCTTC	CASSLSTAWGDNEQFF		TRBV27*00(85),TRBV28*00(80)	TRBD1*00(30)	TRBJ2-1*00(100)		327|344|364|0|17||85.0;327|343|364|0|16||80.0	19|25|36|25|31||30.0	25|42|70|31|48||85.0		:::::::::0:0:17:25:-7:1:31:31:-5:48:::
	D3	CD8		67	1	TGTGCCAGCAGCTTGTACGGGACGGCGCCCGGCTACGAGCAGTACTTC	TGTGCCAGCAGCTTGTACGGGACGGCGCCCGGCTACGAGCAGTACTTC	CASSLYGTAPGYEQYF		TRBV5-4*00(90),TRBV5-5*00(90),TRBV5-6*00(90),TRBV5-7*00(90),TRBV7-9*00(85)	TRBD1*00(35),TRBD2*00(30)	TRBJ2-7*00(80)		327|342|363|0|15||75.0;327|342|363|0|15||75.0;327|342|363|0|15||75.0;327|342|363|0|15||75.0;330|344|367|0|14||70.0	21|28|36|23|30||35.0;15|21|48|17|23||30.0	23|39|67|32|48||80.0		:::::::::0:-1:15:23:-9:4:30:32:-3:48:::
	D3	CD8		68	1	TGTGCCAGCAGCTTAGGCCCCCTTATGGGCTCCTACGAGCAGTACTTC	TGTGCCAGCAGCTTAGGCCCCCTTATGGGCTCCTACGAGCAGTACTTC	CASSLGPLMGSYEQYF		TRBV11-3*00(95),TRBV7-2*00(95),TRBV7-4*00(95),TRBV7-8*00(95),TRBV7-9*00(95)	TRBD1*00(35)	TRBJ2-7*00(100)		330|346|367|0|16||80.0;330|346|367|0|16||80.0;330|346|367|0|16||80.0;330|346|367|0|16||80.0;330|346|367|0|16||80.0	0|7|36|16|23||35.0	19|39|67|28|48||100.0		:::::::::0:-1:16:16:12:-17:23:28:1:48:::
	D3	CD8		69	1	TGTGCCAGCAGCTTAGAAGTTAGCGGGGTTTACAATGAGCAGTTCTTC	TGTGCCAGCAGCTTAGAAGTTAGCGGGGTTTACAATGAGCAGTTCTTC	CASSLEVSGVYNEQFF		TRBV11-2*00(100),TRBV11-3*00(100),TRBV7-4*00(95),TRBV7-8*00(95),TRBV7-9*00(95)	TRBD2*00(35)	TRBJ2-1*00(90)		330|347|367|0|17||85.0;330|347|367|0|17||85.0;330|346|367|0|16||80.0;330|346|367|0|16||80.0;330|346|367|0|16||80.0	21|28|48|20|27||35.0	24|42|70|30|48||90.0		:::::::::0:0:17:20:-5:-4:27:30:-4:48:::
	D3	CD8		70	1	TGCGCCAGCAGCCAAGATTGGGGGCGGGGGAACTATGGCTACACCTTC	TGCGCCAGCAGCCAAGATTGGGGGCGGGGGAACTATGGCTACACCTTC	CASSQDWGRGNYGYTF		TRBV4-1*00(105),TRBV4-3*00(105)	TRBD1*00(35)	TRBJ1-2*00(90)		327|345|364|0|18||90.0;327|345|364|0|18||90.0	18|25|36|19|26||35.0	22|40|68|30|48||90.0		:::::::::0:1:18:19:-6:1:26:30:-2:48:::
	D3	CD8		72	1	TGTGCTGTGAGCGAGAGAGGGGGCGGATCTGAAAAGCTGGTCTTT	TGTGCTGTGAGCGAGAGAGGGGGCGGATCTGAAAAGCTGGTCTTT	CAVSERGGGSEKLVF		TRAV21*00(115)		TRAJ57*00(215)		324|335|356|0|11||55.0		27|52|83|20|45||125.0		:::::::::0:-1:11:::::20:-7:45:::
	D3	CD8		73	1	TGTGCTGGGCAGCTTGATGGAGGAAGCCAAGGAAATCTCATCTTT	TGTGCTGGGCAGCTTGATGGAGGAAGCCAAGGAAATCTCATCTTT	CAGQLDGGSQGNLIF		TRAV35*00(90)		TRAJ42*00(155)		318|332|350|0|14||70.0		26|55|86|16|45||145.0		:::::::::0:2:14:::::16:-6:45:::
	D3	CD8		74	1	TGTGCCTTGTGGGAGGACGAGTTGGGCAAAAAAATCAAGGTATTT	TGTGCCTTGTGGGAGGACGAGTTGGGCAAAAAAATCAAGGTATTT	CALWEDELGKKIKVF		TRGV9*00(105)		TRGJP*00(140)		348|364|386|0|16||80.0		27|54|82|18|45||135.0		:::::::::0:-2:16:::::18:-7:45:::
	D3	CD8		75	1	TGTGCCATCAGTGGAAGGACAGTCCCAAGCTACGAGCAGTACTTC	TGTGCCATCAGTGGAAGGACAGTCCCAAGCTACGAGCAGTACTTC	CAISGRTVPSYEQYF		TRBV10-3*00(90)	TRBD1*00(30),TRBD2*00(30)	TRBJ2-7*00(85)		327|340|364|0|13||65.0	13|19|36|16|22||30.0;10|16|48|20|26||30.0	23|39|67|29|45||80.0		:::::::::0:-4:13:16:-1:-5:22:29:-3:45:::
	D3	CD8		76	1	TGTGCCACCTGGGACAGGCGGCGCGATTATTATAAGAAACTCTTT	TGTGCCACCTGGGACAGGCGGCGCGATTATTATAAGAAACTCTTT	CATWDRRRDYYKKLF		TRGV1*00(130),TRGV3*00(130),TRGV5*00(130),TRGV7*00(130),TRGV6*00(114)		TRGJ1*00(220),TRGJ2*00(220)		333|352|371|0|19||95.0;336|355|374|0|19||95.0;336|355|374|0|19||95.0;335|354|373|0|19||95.0;335|354|373|0|19|SA345G|79.0		22|42|70|25|45||100.0;22|42|70|25|45||100.0		:::::::::0:1:19:::::25:-2:45:::
	D3	CD8		77	1	TGTGCCAGCACCTTGATTAGCGGGGGAGGAGAGACCCAGTACTTC	TGTGCCAGCACCTTGATTAGCGGGGGAGGAGAGACCCAGTACTTC	CASTLISGGGETQYF		TRBV5-2*00(84)	TRBD2*00(35)	TRBJ2-5*00(95)		316|333|352|0|17|SA326C|69.0	21|28|48|17|24||35.0	24|40|68|29|45||80.0		:::::::::0:1:17:17:-5:-4:24:29:-4:45:::
	D3	CD8		78	1	TGTGCCAGCAGTTTCTGGCCGCAGGGGTTTTATGGCTACACCTTC	TGTGCCAGCAGTTTCTGGCCGCAGGGGTTTTATGGCTACACCTTC	CASSFWPQGFYGYTF		TRBV12-3*00(100),TRBV12-4*00(100),TRBV27*00(100),TRBV6-7*00(95),TRBV6-9*00(95)	TRBD1*00(30)	TRBJ1-2*00(75)		330|344|367|0|14||70.0;330|344|367|0|14||70.0;327|341|364|0|14||70.0;327|340|364|0|13||65.0;327|340|364|0|13||65.0	16|22|36|21|27||30.0	25|40|68|30|45||75.0		:::::::::0:-3:14:21:-4:-2:27:30:-5:45:::
	D3	CD8		79	1	TGTGCCAGCAGTTCGACAGTCTACTACCAAGAGACCCAGTACTTC	TGTGCCAGCAGTTCGACAGTCTACTACCAAGAGACCCAGTACTTC	CASSSTVYYQETQYF		TRBV28*00(80)	TRBD1*00(25)	TRBJ2-5*00(120)		327|340|364|0|13||65.0	14|19|36|14|19||25.0	19|40|68|24|45||105.0		:::::::::0:-4:13:14:-2:-5:19:24:1:45:::
	D3	CD8		80	1	TGTGCCAGCAGTGGGACAGGGGGTGGCGAAAACATTCAGTACTTC	TGTGCCAGCAGTGGGACAGGGGGTGGCGAAAACATTCAGTACTTC	CASSGTGGGENIQYF		TRBV7-2*00(80),TRBV7-3*00(80),TRBV7-4*00(80),TRBV7-8*00(80),TRBV7-9*00(80)	TRBD1*00(55)	TRBJ2-4*00(90)		330|341|367|0|11||55.0;330|341|367|0|11||55.0;330|341|367|0|11||55.0;330|341|367|0|11||55.0;330|341|367|0|11||55.0	12|23|36|12|23||55.0	25|42|70|28|45||85.0		:::::::::0:-6:11:12:0:-1:23:28:-5:45:::
	D3	CD8		81	1	TGTGCCAGCAGCTTTACTCTGGGGACACATGAAAAACTGTTTTTT	TGTGCCAGCAGCTTTACTCTGGGGACACATGAAAAACTGTTTTTT	CASSFTLGTHEKLFF		TRBV7-2*00(85),TRBV7-3*00(85),TRBV7-4*00(85),TRBV7-8*00(85),TRBV7-9*00(85)	TRBD1*00(30)	TRBJ1-4*00(100)		330|344|367|0|14||70.0;330|344|367|0|14||70.0;330|344|367|0|14||70.0;330|344|367|0|14||70.0;330|344|367|0|14||70.0	12|18|36|21|27||30.0	26|43|71|28|45||85.0		:::::::::0:-3:14:21:0:-6:27:28:-6:45:::
	D3	CD8		82	1	TGTGCCAGCAGCTTAGGACAGGGGTGGCCTTACGAGCAGTACGTC	TGTGCCAGCAGCTTAGGACAGGGGTGGCCTTACGAGCAGTACGTC	CASSLGQGWPYEQYV		TRBV13*00(90),TRBV7-6*00(85),TRBV7-7*00(85),TRBV7-8*00(85),TRBV7-9*00(85)	TRBD1*00(35)	TRBJ2-7*00(84)		357|374|394|0|17||85.0;330|346|367|0|16||80.0;330|346|367|0|16||80.0;330|346|367|0|16||80.0;330|346|367|0|16||80.0	15|22|36|17|24||35.0	24|39|67|30|45|ST36G|59.0		:::::::::0:0:17:17:-3:-2:24:30:-4:45:::
	D3	CD8		83	1	TGTGCCAGCAGCTTAAGGCAGGGGGCAGACTACGAGCAGTACTTC	TGTGCCAGCAGCTTAAGGCAGGGGGCAGACTACGAGCAGTACTTC	CASSLRQGADYEQYF		TRBV7-3*00(105),TRBV7-2*00(100),TRBV7-4*00(100),TRBV7-8*00(100),TRBV7-9*00(100)	TRBD1*00(40)	TRBJ2-7*00(85)		330|346|367|0|16||80.0;330|345|367|0|15||75.0;330|345|367|0|15||75.0;330|345|367|0|15||75.0;330|345|367|0|15||75.0	16|24|36|18|26||40.0	23|39|67|29|45||80.0		:::::::::0:-1:16:18:-4:0:26:29:-3:45:::
	D3	CD8		84	1	TGTGCCAGCAGCCTGATCGGGGGCGGGGCGGAGACCCAGTACTTC	TGTGCCAGCAGCCTGATCGGGGGCGGGGCGGAGACCCAGTACTTC	CASSLIGGGAETQYF		TRBV4-2*00(90),TRBV7-3*00(85),TRBV7-4*00(85),TRBV7-8*00(85),TRBV7-9*00(85)	TRBD1*00(35)	TRBJ2-5*00(80)		327|340|364|0|13||65.0;330|342|367|0|12||60.0;330|342|367|0|12||60.0;330|342|367|0|12||60.0;330|342|367|0|12||60.0	18|25|36|18|25||35.0	25|40|68|30|45||75.0		:::::::::0:-4:13:18:-6:1:25:30:-5:45:::
	D3	CD8		85	1	TGTGCCAGCAGCCAAGATCTTAGCGACCAAGAGACCCAGTACTTC	TGTGCCAGCAGCCAAGATCTTAGCGACCAAGAGACCCAGTACTTC	CASSQDLSDQETQYF		TRBV4-2*00(130),TRBV4-1*00(114),TRBV4-3*00(114)		TRBJ2-5*00(105)		327|348|364|0|21||105.0;327|348|364|0|21|SC329T|89.0;327|348|364|0|21|SC329T|89.0		20|40|68|25|45||100.0		:::::::::0:4:21:::::25:0:45:::
	D3	CD8		86	1	TGTGCCAGCAGCGTAGAGGGGGCGTCGGCAGATACGCAGTATTTT	TGTGCCAGCAGCGTAGAGGGGGCGTCGGCAGATACGCAGTATTTT	CASSVEGASADTQYF		TRBV9*00(120)	TRBD1*00(40)	TRBJ2-3*00(225)		327|343|363|0|16||80.0	17|25|36|16|24||40.0	24|41|69|28|45||85.0		:::::::::0:0:16:16:-5:1:24:28:-4:45:::
	D3	CD8		87	1	TGTGCCAGCAGCGCTAGAGGGGGCAGAGACTATGGCTACACCTTC	TGTGCCAGCAGCGCTAGAGGGGGCAGAGACTATGGCTACACCTTC	CASSARGGRDYGYTF		TRBV9*00(80)	TRBD1*00(35)	TRBJ1-2*00(100)		327|340|363|0|13||65.0	17|24|36|17|24||35.0	23|40|68|28|45||85.0		:::::::::0:-3:13:17:-5:0:24:28:-3:45:::
	D3	CD8		88	1	TGTGCCAGCAAAATCCAGGGGGCTTTTGATTCACCCCTCCACTTT	TGTGCCAGCAAAATCCAGGGGGCTTTTGATTCACCCCTCCACTTT	CASKIQGAFDSPLHF		TRBV25-1*00(80),TRBV28*00(80)	TRBD1*00(40)	TRBJ1-6*00(85)		327|337|364|0|10||50.0;327|337|364|0|10||50.0	16|24|36|15|23||40.0	28|45|73|28|45||85.0		:::::::::0:-7:10:15:-4:0:23:28:-8:45:::
	D3	CD8		89	1	TGCGCCAGCAGCCAAGGTGGTGGAGGATACAATGAGCAGTTCTTC	TGCGCCAGCAGCCAAGGTGGTGGAGGATACAATGAGCAGTTCTTC	CASSQGGGGYNEQFF		TRBV4-1*00(105),TRBV4-3*00(105)	TRBD2*00(25)	TRBJ2-1*00(95)		327|343|364|0|16||80.0;327|343|364|0|16||80.0	26|31|48|21|26||25.0	24|42|70|27|45||90.0		:::::::::0:-1:16:21:-10:-1:26:27:-4:45:::
	D3	CD8		94	1	TGTGCTTTTAATTATGGAGGAAGCCAAGGAAATCTCATCTTT	TGTGCTTTTAATTATGGAGGAAGCCAAGGAAATCTCATCTTT	CAFNYGGSQGNLIF		TRAV38-2DV8*00(150)		TRAJ42*00(230)		333|340|369|0|7||35.0		22|55|86|9|42||165.0		:::::::::0:-9:7:::::9:-2:42:::
	D3	CD8		95	1	TGTGCTCTGAGTGAGGGGTACAACTTCAACAAATTTTACTTT	TGTGCTCTGAGTGAGGGGTACAACTTCAACAAATTTTACTTT	CALSEGYNFNKFYF		TRAV19*00(105)		TRAJ21*00(140)		333|349|370|0|16||80.0		20|44|75|18|42||120.0		:::::::::0:-1:16:::::18:0:42:::
	D3	CD8		96	1	TGTGCTGTGGGTCCGTACAGCAGTGCTTCCAAGATAATCTTT	TGTGCTGTGGGTCCGTACAGCAGTGCTTCCAAGATAATCTTT	CAVGPYSSASKIIF		TRAV8-3*00(125),TRAV8-7*00(125)		TRAJ3*00(210)		327|339|361|0|12||60.0;324|336|364|0|12||60.0		23|51|82|14|42||140.0		:::::::::0:-2:12:::::14:-3:42:::
	D3	CD8		97	1	TGTGCTGTGAGGCCTACCTCAGGAACCTACAAATACATCTTT	TGTGCTGTGAGGCCTACCTCAGGAACCTACAAATACATCTTT	CAVRPTSGTYKYIF		TRAV21*00(120)		TRAJ40*00(145)		324|339|356|0|15||75.0		21|50|81|13|42||145.0		:::::::::0:3:15:::::13:-1:42:::
	D3	CD8		98	1	TGTGCTGTGAGGCCAACTGACAGCTGGGGGAAATTGCAGTTT	TGTGCTGTGAGGCCAACTGACAGCTGGGGGAAATTGCAGTTT	CAVRPTDSWGKLQF		TRAV21*00(95)		TRAJ24*00(165)		324|338|356|0|14||70.0		23|52|83|13|42||145.0		:::::::::0:2:14:::::13:-3:42:::
	D3	CD8		99	1	TGTGCTGTGAGACTTTATAACCAGGGAGGAAAGCTTATCTTC	TGTGCTGTGAGACTTTATAACCAGGGAGGAAAGCTTATCTTC	CAVRLYNQGGKLIF		TRAV3*00(130)		TRAJ23*00(235)		327|339|363|0|12||60.0		23|52|83|13|42||145.0		:::::::::0:-4:12:::::13:-3:42:::
	D3	CD8		100	1	TGTGCTGTGAAACCAATTTCAGATGGCCAGAAGCTGCTCTTT	TGTGCTGTGAAACCAATTTCAGATGGCCAGAAGCTGCTCTTT	CAVKPISDGQKLLF		TRAV21*00(90)		TRAJ16*00(135)		324|334|356|0|10||50.0		23|49|80|16|42||130.0		:::::::::0:-2:10:::::16:-3:42:::
	D3	CD8		101	1	TGTGCTGCAGCCCCGGGGAGCAACACAGGCAAACTAATCTTT	TGTGCTGCAGCCCCGGGGAGCAACACAGGCAAACTAATCTTT	CAAAPGSNTGKLIF		TRAV8-5*00(125),TRAV8-3*00(110),TRAV8-7*00(110)	TRDD3*00(25)	TRAJ37*00(200)		1404|1414|1438|0|10||50.0;327|334|361|0|7||35.0;324|331|364|0|7||35.0	17|22|39|14|19||25.0	28|51|82|19|42||115.0		:::::::::0:-4:10:14:-4:-4:19:19:-8:42:::
	D3	CD8		102	1	TGTGCCTTGTGGGAGGTCCAAAATTATTATAAGAAACTCTTT	TGTGCCTTGTGGGAGGTCCAAAATTATTATAAGAAACTCTTT	CALWEVQNYYKKLF		TRGV9*00(120)		TRGJ1*00(115),TRGJ2*00(115)		348|365|386|0|17||85.0		21|42|70|21|42||105.0;21|42|70|21|42||105.0		:::::::::0:-1:17:::::21:-1:42:::
	D3	CD8		103	1	TGTGCCACCTGGGACAGGCTTGAGTATTATAAGAAACTCTTT	TGTGCCACCTGGGACAGGCTTGAGTATTATAAGAAACTCTTT	CATWDRLEYYKKLF		TRGV1*00(125),TRGV3*00(125),TRGV5*00(125),TRGV7*00(125),TRGV8*00(109)		TRGJ1*00(105),TRGJ2*00(105)		333|352|371|0|19||95.0;336|355|374|0|19||95.0;336|355|374|0|19||95.0;335|354|373|0|19||95.0;336|355|374|0|19|ST350C|79.0		24|42|70|24|42||90.0;24|42|70|24|42||90.0		:::::::::0:1:19:::::24:-4:42:::
	D3	CD8		104	1	TGTGCCACCTGGGACAGGCCGGATTATTATAAGAAACTCTTT	TGTGCCACCTGGGACAGGCCGGATTATTATAAGAAACTCTTT	CATWDRPDYYKKLF		TRGV1*00(125),TRGV3*00(125),TRGV5*00(125),TRGV7*00(125),TRGV2*00(109)		TRGJ1*00(120),TRGJ2*00(120)		333|353|371|0|20||100.0;336|356|374|0|20||100.0;336|356|374|0|20||100.0;335|355|373|0|20||100.0;336|356|374|0|20|SG351A|84.0		22|42|70|22|42||100.0;22|42|70|22|42||100.0		:::::::::0:2:20:::::22:-2:42:::
	D3	CD8		105	1	TGTGCCACCAGTGATAAGACAGGGATACAGCCCCAGCATTTT	TGTGCCACCAGTGATAAGACAGGGATACAGCCCCAGCATTTT	CATSDKTGIQPQHF		TRBV24-1*00(95)	TRBD1*00(35)	TRBJ1-5*00(100)		327|342|365|0|15||75.0	14|21|36|17|24||35.0	27|42|70|27|42||75.0		:::::::::0:-3:15:17:-2:-3:24:27:-7:42:::
	D3	CD8		106	1	TGTGCCAGCAGTTTACGGCGTCTGAACACTGAAGCTTTCTTT	TGTGCCAGCAGTTTACGGCGTCTGAACACTGAAGCTTTCTTT	CASSLRRLNTEAFF		TRBV27*00(120)		TRBJ1-1*00(100)		327|342|364|0|15||75.0		20|40|68|22|42||100.0		:::::::::0:-2:15:::::22:0:42:::
	D3	CD8		107	1	TGTGCCAGCAGTTACTGGGGCCCATCGGGGCGGGCTTTCTTT	TGTGCCAGCAGTTACTGGGGCCCATCGGGGCGGGCTTTCTTT	CASSYWGPSGRAFF		TRBV6-2*00(95),TRBV6-3*00(95),TRBV6-5*00(95),TRBV6-6*00(95),TRBV6-7*00(95)	TRBD1*00(30),TRBD2*00(30)	TRBJ1-1*00(75)		327|343|364|0|16||80.0;327|343|364|0|16||80.0;327|343|364|0|16||80.0;327|343|364|0|16||80.0;327|343|364|0|16||80.0	19|25|36|26|32||30.0;29|35|48|17|23||30.0	31|40|68|33|42||45.0		:::::::::0:-1:16:26:-7:1:32:33:-11:42:::
	D3	CD8		108	1	TGTGCCAGCAGTGTCATAGGGGGGAGCGACGAGCAGTACTTC	TGTGCCAGCAGTGTCATAGGGGGGAGCGACGAGCAGTACTTC	CASSVIGGSDEQYF		TRBV2*00(95),TRBV6-1*00(95),TRBV6-4*00(95),TRBV6-7*00(90),TRBV6-9*00(90)	TRBD1*00(30)	TRBJ2-7*00(85)		330|343|367|0|13||65.0;327|340|364|0|13||65.0;327|340|364|0|13||65.0;327|339|364|0|12||60.0;327|339|364|0|12||60.0	17|23|36|17|23||30.0	25|39|67|28|42||70.0		:::::::::0:-4:13:17:-5:-1:23:28:-5:42:::
	D3	CD8		109	1	TGTGCCAGCAGTACCTCCGGGGGGGACACTGAAGCTTTCTTT	TGTGCCAGCAGTACCTCCGGGGGGGACACTGAAGCTTTCTTT	CASSTSGGDTEAFF		TRBV6-4*00(80),TRBV6-5*00(80),TRBV6-6*00(80),TRBV6-7*00(80),TRBV6-9*00(80)	TRBD1*00(25),TRBD2*00(25)	TRBJ1-1*00(110)		327|339|364|0|12||60.0;327|339|364|0|12||60.0;327|339|364|0|12||60.0;327|339|364|0|12||60.0;327|339|364|0|12||60.0	10|15|36|16|21||25.0;1|6|48|13|18||25.0	23|40|68|25|42||85.0		:::::::::0:-5:12:16:2:-9:21:25:-3:42:::
	D3	CD8		110	1	TGTGCCAGCAGCCCTAACAGGGGCAGCGGGGAGCTGTTTTTT	TGTGCCAGCAGCCCTAACAGGGGCAGCGGGGAGCTGTTTTTT	CASSPNRGSGELFF		TRBV4-2*00(80)	TRBD1*00(35)	TRBJ2-2*00(110)		327|340|364|0|13||65.0	15|22|36|16|23||35.0	27|43|71|26|42||80.0		:::::::::0:-4:13:16:-3:-2:23:26:-7:42:::
	D3	CD8		111	1	TGTGCCAGCAGCCCGGACATAGGTATCTATGGCTACACCTTC	TGTGCCAGCAGCCCGGACATAGGTATCTATGGCTACACCTTC	CASSPDIGIYGYTF		TRBV14*00(80),TRBV3-1*00(80),TRBV3-2*00(80)	TRBD1*00(25)	TRBJ1-2*00(113)		330|343|367|0|13||65.0;327|340|364|0|13||65.0;327|340|364|0|13||65.0	13|18|36|14|19||25.0	17|40|68|19|42|SC20GSA23T|83.0		:::::::::0:-4:13:14:-1:-6:19:19:3:42:::
	D3	CD8		112	1	TGTGCCAGCAGCCAAGGGGGCGGGGGGACTGAAGCTTTCTTT	TGTGCCAGCAGCCAAGGGGGCGGGGGGACTGAAGCTTTCTTT	CASSQGGGGTEAFF		TRBV4-2*00(105)	TRBD1*00(30)	TRBJ1-1*00(95)		327|343|364|0|16||80.0	19|25|36|16|22||30.0	25|40|68|27|42||75.0		:::::::::0:-1:16:16:-7:1:22:27:-5:42:::
	D3	CD8		113	1	TGTGCCAGCAGCCAAGATAGCCACACCGGGGAGCTGTTTTTT	TGTGCCAGCAGCCAAGATAGCCACACCGGGGAGCTGTTTTTT	CASSQDSHTGELFF		TRBV3-1*00(125),TRBV3-2*00(125)		TRBJ2-2*00(110)		327|345|364|0|18||90.0;327|345|364|0|18||90.0		23|43|71|22|42||100.0		:::::::::0:1:18:::::22:-3:42:::
	D3	CD8		114	1	TGTGCCAGCAGCCAAGAACCGGGGGGAGAGACCCAGTACTTC	TGTGCCAGCAGCCAAGAACCGGGGGGAGAGACCCAGTACTTC	CASSQEPGGETQYF		TRBV3-1*00(130),TRBV3-2*00(130)	TRBD1*00(25),TRBD2*00(25)	TRBJ2-5*00(80)		327|344|364|0|17||85.0;327|344|364|0|17||85.0	10|15|36|18|23||25.0;14|19|48|18|23||25.0	24|40|68|26|42||80.0		:::::::::0:0:17:18:2:-9:23:26:-4:42:::
	D3	CD8		115	1	TGTGCAGGAGCTCTTCCGGATAGCAACTATCAGTTAATCTGG	TGTGCAGGAGCTCTTCCGGATAGCAACTATCAGTTAATCTGG	CAGALPDSNYQLIW		TRAV27*00(105)		TRAJ33*00(130)		318|331|348|0|13||65.0		21|46|77|17|42||125.0		:::::::::0:3:13:::::17:-1:42:::
	D3	CD8		116	1	TGTGCAGAGAGTATCAGGGGAAGCCAAGGAAATCTCATCTTT	TGTGCAGAGAGTATCAGGGGAAGCCAAGGAAATCTCATCTTT	CAESIRGSQGNLIF		TRAV5*00(100)		TRAJ42*00(135)		327|341|360|0|14||70.0		31|55|86|18|42||120.0		:::::::::0:1:14:::::18:-11:42:::
	D3	CD8		117	1	TGCCTCGTGGGTGACTTTAATGCAGGCAACATGCTCACCTTT	TGCCTCGTGGGTGACTTTAATGCAGGCAACATGCTCACCTTT	CLVGDFNAGNMLTF		TRAV4*00(120)		TRAJ39*00(125)		312|327|348|0|15||75.0		27|52|83|17|42||125.0		:::::::::0:-1:15:::::17:-7:42:::
	D3	CD8		124	1	TGTGCTCTTTCTTCCCCTAACACCGACAAGCTCATCTTT	TGTGCTCTTTCTTCCCCTAACACCGACAAGCTCATCTTT	CALSSPNTDKLIF		TRAV19*00(100)	TRDD2*00(25),TRDD3*00(25)	TRAJ34*00(110)		333|341|370|0|8||40.0	10|15|27|10|15||25.0;4|9|39|12|17||25.0	25|47|78|17|39||110.0		:::::::::0:-9:8:10:-1:-3:15:17:-5:39:::
	D3	CD8		125	1	TGTGCTGCGTGGGATACCACTGGTTGGTTCAAGATATTT	TGTGCTGCGTGGGATACCACTGGTTGGTTCAAGATATTT	CAAWDTTGWFKIF		TRGV10*00(120)		TRGJP1*00(145)		342|357|380|0|15||75.0		20|46|80|13|39||130.0		:::::::::0:-3:15:::::13:0:39:::
	D3	CD8		126	1	TGTGCCACCTGGGATAGGCGGGGTTATAAGAAACTCTTT	TGTGCCACCTGGGATAGGCGGGGTTATAAGAAACTCTTT	CATWDRRGYKKLF		TRGV8*00(140),TRGV3*00(124),TRGV4*00(124),TRGV5*00(124)		TRGJ1*00(95),TRGJ2*00(95)		336|355|374|0|19||95.0;336|355|374|0|19|SC350T|79.0;336|355|374|0|19|SG351A|79.0;336|355|374|0|19|SC350T|79.0		26|42|70|23|39||80.0;26|42|70|23|39||80.0		:::::::::0:1:19:::::23:-6:39:::
	D3	CD8		127	1	TGTGCCACCTGGGACGGGCTTTATTATAAGAAACTCTTT	TGTGCCACCTGGGACGGGCTTTATTATAAGAAACTCTTT	CATWDGLYYKKLF		TRGV2*00(115)		TRGJ1*00(135),TRGJ2*00(135)		336|355|374|0|19||95.0		23|42|70|20|39||95.0;23|42|70|20|39||95.0		:::::::::0:1:19:::::20:-3:39:::
	D3	CD8		128	1	TGTGCCACCTGGGACGGGCCGGGATGGAAGAAACTCTTT	TGTGCCACCTGGGACGGGCCGGGATGGAAGAAACTCTTT	CATWDGPGWKKLF		TRGV2*00(135),TRGV3*00(119),TRGV4*00(119),TRGV5*00(119),TRGV7*00(119)		TRGJ1*00(85),TRGJ2*00(85)		336|356|374|0|20||100.0;336|356|374|0|20|SA351G|84.0;336|356|374|0|20|ST350C|84.0;336|356|374|0|20|SA351G|84.0;335|355|373|0|20|SA350G|84.0		30|42|70|27|39||60.0;30|42|70|27|39||60.0		:::::::::0:2:20:::::27:-10:39:::
	D3	CD8		129	1	TGTGCCACCTGGGACGGGCAGTATTATAAGAAACTCTTT	TGTGCCACCTGGGACGGGCAGTATTATAAGAAACTCTTT	CATWDGQYYKKLF		TRGV2*00(155),TRGV3*00(139),TRGV5*00(139)		TRGJ1*00(90),TRGJ2*00(90)		336|355|374|0|19||95.0;336|355|374|0|19|SA351G|79.0;336|355|374|0|19|SA351G|79.0		24|42|70|21|39||90.0;24|42|70|21|39||90.0		:::::::::0:1:19:::::21:-4:39:::
	D3	CD8		130	1	TGTGCCACCTGGGACAGGCGTGGTTATAAGAAACTCTTT	TGTGCCACCTGGGACAGGCGTGGTTATAAGAAACTCTTT	CATWDRRGYKKLF		TRGV7*00(170)		TRGJ1*00(220),TRGJ2*00(220)		335|354|373|0|19||95.0		26|42|70|23|39||80.0;26|42|70|23|39||80.0		:::::::::0:1:19:::::23:-6:39:::
	D3	CD8		131	1	TGTGCCAGCAGCTTCGAGGGTTTGAAGACCCAGTACTTC	TGTGCCAGCAGCTTCGAGGGTTTGAAGACCCAGTACTTC	CASSFEGLKTQYF		TRBV7-2*00(95),TRBV7-3*00(95),TRBV7-4*00(95),TRBV7-8*00(95),TRBV7-9*00(95)	TRBD2*00(25)	TRBJ2-5*00(105)		330|344|367|0|14||70.0;330|344|367|0|14||70.0;330|344|367|0|14||70.0;330|344|367|0|14||70.0;330|344|367|0|14||70.0	27|32|48|15|20||25.0	26|40|68|25|39||70.0		:::::::::0:-3:14:15:-11:0:20:25:-6:39:::
	D3	CD8		132	1	TGTGCCAGCAGCTTGGACAGATTTCAGCCCCAGCATTTT	TGTGCCAGCAGCTTGGACAGATTTCAGCCCCAGCATTTT	CASSLDRFQPQHF		TRBV11-2*00(135),TRBV11-3*00(135),TRBV7-2*00(135)	TRBD1*00(30)	TRBJ1-5*00(200)		330|344|367|0|14||70.0;330|344|367|0|14||70.0;330|344|367|0|14||70.0	13|19|36|14|20||30.0	26|42|70|23|39||80.0		:::::::::0:-3:14:14:-1:-5:20:23:-6:39:::
	D3	CD8		133	1	TGTGCCAGCAGCTTAGGCCTCAGGGATGGCTACACCTTC	TGTGCCAGCAGCTTAGGCCTCAGGGATGGCTACACCTTC	CASSLGLRDGYTF		TRBV13*00(115)	TRBD1*00(25)	TRBJ1-2*00(115)		357|377|394|0|20||100.0	16|21|36|20|25||25.0	26|40|68|25|39||70.0		:::::::::0:3:20:20:-4:-3:25:25:-6:39:::
	D3	CD8		134	1	TGTGCCAGCAGCCTCGGACAGTACAATGAGCAGTTCTTC	TGTGCCAGCAGCCTCGGACAGTACAATGAGCAGTTCTTC	CASSLGQYNEQFF		TRBV7-1*00(105),TRBV7-2*00(105),TRBV7-3*00(105),TRBV7-4*00(105),TRBV7-8*00(105)	TRBD1*00(30)	TRBJ2-1*00(105)		330|342|367|0|12||60.0;330|342|367|0|12||60.0;330|342|367|0|12||60.0;330|342|367|0|12||60.0;330|342|367|0|12||60.0	13|19|36|15|21||30.0	24|42|70|21|39||90.0		:::::::::0:-5:12:15:-1:-5:21:21:-4:39:::
	D3	CD8		135	1	TGTGCCAGCAGCCAAGCCGGAAACACTGAAGCTTTCTTT	TGTGCCAGCAGCCAAGCCGGAAACACTGAAGCTTTCTTT	CASSQAGNTEAFF		TRBV4-2*00(95)		TRBJ1-1*00(135)		327|343|364|0|16||80.0		22|40|68|21|39||90.0		:::::::::0:-1:16:::::21:-2:39:::
	D3	CD8		136	1	TGTGCCAGCAGCGCCTTAGACAGGCATGGCTACACCTTC	TGTGCCAGCAGCGCCTTAGACAGGCATGGCTACACCTTC	CASSALDRHGYTF		TRBV9*00(115)	TRBD1*00(30)	TRBJ1-2*00(80)		327|340|363|0|13||65.0	14|20|36|18|24||30.0	26|40|68|25|39||70.0		:::::::::0:-3:13:18:-2:-4:24:25:-6:39:::
	D3	CD8		137	1	TGTGCAGCAAGCTTCACAGGCTTTCAGAAACTTGTATTT	TGTGCAGCAAGCTTCACAGGCTTTCAGAAACTTGTATTT	CAASFTGFQKLVF		TRAV29DV5*00(110)		TRAJ8*00(135)		345|357|378|0|12||60.0		24|49|80|14|39||125.0		:::::::::0:-1:12:::::14:-4:39:::
	D3	CD8		138	1	TGTGCAGCAAGCGCGTGGGGAGACTACAAGCTCAGCTTT	TGTGCAGCAAGCGCGTGGGGAGACTACAAGCTCAGCTTT	CAASAWGDYKLSF		TRAV29DV5*00(135)	TRDD3*00(25)	TRAJ20*00(90)		345|360|378|0|15||75.0	15|20|39|15|20||25.0	28|46|77|21|39||90.0		:::::::::0:2:15:15:-2:-6:20:21:-8:39:::
	D3	CD8		139	1	TGTGCAGAGATGGGGGCTGCAGGCAACAAGCTAACTTTT	TGTGCAGAGATGGGGGCTGCAGGCAACAAGCTAACTTTT	CAEMGAAGNKLTF		TRAV13-2*00(85)	TRDD3*00(25)	TRAJ17*00(145)		327|337|360|0|10||50.0	15|20|39|10|15||25.0	28|52|83|15|39||120.0		:::::::::0:-3:10:10:-2:-6:15:15:-8:39:::
	D3	CD8		140	1	TGTGCAATGAGCAGAGATGGAGGCTTCAAAACTATCTTT	TGTGCAATGAGCAGAGATGGAGGCTTCAAAACTATCTTT	CAMSRDGGFKTIF		TRAV12-3*00(125)		TRAJ9*00(220)		330|342|363|0|12||60.0		28|50|81|17|39||110.0		:::::::::0:-1:12:::::17:-8:39:::
	D3	CD8		141	1	TGTGCAATGAGAGAGGCGATTTACCAGAAAGTTACCTTT	TGTGCAATGAGAGAGGCGATTTACCAGAAAGTTACCTTT	CAMREAIYQKVTF		TRAV14DV4*00(90)		TRAJ13*00(129)		333|349|370|0|16||80.0		33|52|83|20|39||95.0		:::::::::0:-1:16:::::20:-13:39:::
	D3	CD8		142	1	TGTACCACCTGGGACGGGCTCGATTATAAGAAACTCTTT	TGTACCACCTGGGACGGGCTCGATTATAAGAAACTCTTT	CTTWDGLDYKKLF		TRGV2*00(114)		TRGJ1*00(110),TRGJ2*00(110)		336|355|374|0|19|SG339A|79.0		25|42|70|22|39||85.0;25|42|70|22|39||85.0		:::::::::0:1:19:::::22:-5:39:::
	D3	CD8		143	1	TGCGCCAGCAGCTTCCTACGTGGGGAGACCCAGTACTTC	TGCGCCAGCAGCTTCCTACGTGGGGAGACCCAGTACTTC	CASSFLRGETQYF		TRBV5-1*00(130)		TRBJ2-5*00(75)		327|341|363|0|14||70.0		25|40|68|24|39||75.0		:::::::::0:-2:14:::::24:-5:39:::
	D3	CD8		144	1	TGCGCCAGCAGCTTGAAGCGTAACTATGGCTACACCTTC	TGCGCCAGCAGCTTGAAGCGTAACTATGGCTACACCTTC	CASSLKRNYGYTF		TRBV5-1*00(105)		TRBJ1-2*00(125)		327|342|363|0|15||75.0		21|40|68|20|39||95.0		:::::::::0:-1:15:::::20:-1:39:::
	D3	CD8		145	1	TGCGCCAGCAGCGTGGACAGCTATTCACCCCTCCACTTT	TGCGCCAGCAGCGTGGACAGCTATTCACCCCTCCACTTT	CASSVDSYSPLHF		TRBV5-1*00(99)		TRBJ1-6*00(110)		327|343|363|0|16|ST339G|64.0		28|45|73|22|39||85.0		:::::::::0:0:16:::::22:-8:39:::
	D3	CD8		146	1	TGCATCCTGAGAGACCGAGGGGCAAACAACCTCTTCTTT	TGCATCCTGAGAGACCGAGGGGCAAACAACCTCTTCTTT	CILRDRGANNLFF		TRAV26-2*00(100)		TRAJ36*00(140)		312|327|347|0|15||75.0		27|48|79|18|39||105.0		:::::::::0:0:15:::::18:-7:39:::
	D3	CD8		149	1	TGTGCTTTTCGGACTGGAAATGAGAAATTAACCTTT	TGTGCTTTTCGGACTGGAAATGAGAAATTAACCTTT	CAFRTGNEKLTF		TRAV38-1*00(110)		TRAJ48*00(115)		333|341|370|0|8||40.0		30|52|83|14|36||110.0		:::::::::0:-9:8:::::14:-10:36:::
	D3	CD8		150	1	TGTGCTCTGGTCTTGGATGGCCAGAAGCTGCTCTTT	TGTGCTCTGGTCTTGGATGGCCAGAAGCTGCTCTTT	CALVLDGQKLLF		TRAV9-2*00(115)		TRAJ16*00(110)		324|333|358|0|9||45.0		28|49|80|15|36||105.0		:::::::::0:-5:9:::::15:-8:36:::
	D3	CD8		151	1	TGTGCTCTGAGTGCGAATAACAATGACATGCGCTTT	TGTGCTCTGAGTGCGAATAACAATGACATGCGCTTT	CALSANNNDMRF		TRAV19*00(140)		TRAJ43*00(105)		333|346|370|0|13||65.0		22|43|74|15|36||105.0		:::::::::0:-4:13:::::15:-2:36:::
	D3	CD8		152	1	TGTGCTGTTTCGGATAGCAACTATCAGTTAATCTGG	TGTGCTGTTTCGGATAGCAACTATCAGTTAATCTGG	CAVSDSNYQLIW		TRAV21*00(140)		TRAJ33*00(235)		324|332|356|0|8||40.0		21|46|77|11|36||125.0		:::::::::0:-4:8:::::11:-1:36:::
	D3	CD8		153	1	TGTGCTGTGTGGCCCACCGGTAACCAGTTCTATTTT	TGTGCTGTGTGGCCCACCGGTAACCAGTTCTATTTT	CAVWPTGNQFYF		TRAV21*00(104)		TRAJ49*00(135)		324|338|356|0|14|SA333T|54.0		23|45|76|14|36||110.0		:::::::::0:2:14:::::14:-3:36:::
	D3	CD8		154	1	TGTGCTGTGGACGGTGCAGGCAACATGCTCACCTTT	TGTGCTGTGGACGGTGCAGGCAACATGCTCACCTTT	CAVDGAGNMLTF		TRAV21*00(85)		TRAJ39*00(145)		324|333|356|0|9||45.0		30|52|83|14|36||110.0		:::::::::0:-3:9:::::14:-10:36:::
	D3	CD8		155	1	TGTGCTGTGATAATCGCAGGCAACATGCTCACCTTT	TGTGCTGTGATAATCGCAGGCAACATGCTCACCTTT	CAVIIAGNMLTF		TRAV3*00(125)		TRAJ39*00(109)		327|337|363|0|10||50.0		26|52|83|9|36|I31C|109.0		:::::::::0:-6:10:::::9:-6:36:::
	D3	CD8		156	1	TGTGCTGTGAAGCAGGCAGGAACTGCTCTGATCTTT	TGTGCTGTGAAGCAGGCAGGAACTGCTCTGATCTTT	CAVKQAGTALIF		TRAV1-2*00(110)		TRAJ15*00(135)		312|322|346|0|10||50.0		25|49|80|12|36||120.0		:::::::::0:-4:10:::::12:-5:36:::
	D3	CD8		157	1	TGTGCTGCGAAAACCTCCTACGACAAGGTGATATTT	TGTGCTGCGAAAACCTCCTACGACAAGGTGATATTT	CAAKTSYDKVIF		TRAV21*00(150)		TRAJ50*00(225)		324|331|356|0|7||35.0		21|49|80|8|36||140.0		:::::::::0:-5:7:::::8:-1:36:::
	D3	CD8		158	1	TGTGCCTGGTCTCAGGGACGAGAGACCCAGTACTTC	TGTGCCTGGTCTCAGGGACGAGAGACCCAGTACTTC	CAWSQGRETQYF		TRBV30*00(80)	TRBD1*00(25),TRBD2*00(25)	TRBJ2-5*00(120)		321|330|355|0|9||45.0	12|17|36|14|19||25.0;16|21|48|14|19||25.0	24|40|68|20|36||80.0		:::::::::0:-5:9:14:0:-7:19:20:-4:36:::
	D3	CD8		159	1	TGTGCCGCTTCTGGTGGCTACAATAAGCTGATTTTT	TGTGCCGCTTCTGGTGGCTACAATAAGCTGATTTTT	CAASGGYNKLIF		TRAV3*00(80)		TRAJ4*00(160)		327|332|363|0|5||25.0		24|52|83|8|36||140.0		:::::::::0:-11:5:::::8:-4:36:::
	D3	CD8		160	1	TGTGCCACCTGGGGCCCTTATTATAAGAAACTCTTT	TGTGCCACCTGGGGCCCTTATTATAAGAAACTCTTT	CATWGPYYKKLF		TRGV5P*00(140),TRGV2*00(130),TRGV3*00(130),TRGV5*00(130),TRGV8*00(130)		TRGJ1*00(105),TRGJ2*00(105)		338|353|376|0|15||75.0;336|349|374|0|13||65.0;336|349|374|0|13||65.0;336|349|374|0|13||65.0;336|349|374|0|13||65.0		23|42|70|17|36||95.0;23|42|70|17|36||95.0		:::::::::0:-3:15:::::17:-3:36:::
	D3	CD8		161	1	TGTGCCACCTGGGGCAGGGATTATAAGAAACTCTTT	TGTGCCACCTGGGGCAGGGATTATAAGAAACTCTTT	CATWGRDYKKLF		TRGV5P*00(120)		TRGJ1*00(130),TRGJ2*00(130)		338|356|376|0|18||90.0		25|42|70|19|36||85.0;25|42|70|19|36||85.0		:::::::::0:0:18:::::19:-5:36:::
	D3	CD8		162	1	TGTGCCACCTGGGACGGTTATTATAAGAAACTCTTT	TGTGCCACCTGGGACGGTTATTATAAGAAACTCTTT	CATWDGYYKKLF		TRGV2*00(120),TRGV1*00(110),TRGV3*00(110),TRGV5*00(110),TRGV7*00(110)		TRGJ1*00(135),TRGJ2*00(135)		336|353|374|0|17||85.0;333|348|371|0|15||75.0;336|351|374|0|15||75.0;336|351|374|0|15||75.0;335|350|373|0|15||75.0		23|42|70|17|36||95.0;23|42|70|17|36||95.0		:::::::::0:-1:17:::::17:-3:36:::
	D3	CD8		163	1	TGTGCCACCTGGGACGGATTATATAAGAAACTCTTT	TGTGCCACCTGGGACGGATTATATAAGAAACTCTTT	CATWDGLYKKLF		TRGV2*00(105),TRGV1*00(95),TRGV3*00(95),TRGV5*00(95),TRGV7*00(95)		TRGJ1*00(130),TRGJ2*00(130)		336|353|374|0|17||85.0;333|348|371|0|15||75.0;336|351|374|0|15||75.0;336|351|374|0|15||75.0;335|350|373|0|15||75.0		27|42|70|21|36||75.0;27|42|70|21|36||75.0		:::::::::0:-1:17:::::21:-7:36:::
	D3	CD8		164	1	TGTGCCACCTGGGACAGGACCAATAAGAAACTCTTT	TGTGCCACCTGGGACAGGACCAATAAGAAACTCTTT	CATWDRTNKKLF		TRGV7*00(140)		TRGJ1*00(95),TRGJ2*00(95)		335|353|373|0|18||90.0		28|42|70|22|36||70.0;28|42|70|22|36||70.0		:::::::::0:0:18:::::22:-8:36:::
	D3	CD8		165	1	TGTGCCACCTGGGAAAATTTCGGTAAGAAACTCTTT	TGTGCCACCTGGGAAAATTTCGGTAAGAAACTCTTT	CATWENFGKKLF		TRGV3*00(145),TRGV5*00(145),TRGV8*00(145),TRGV5P*00(140)		TRGJ1*00(65),TRGJ2*00(65)		336|350|374|0|14||70.0;336|350|374|0|14||70.0;336|350|374|0|14||70.0;338|351|376|0|13||65.0		29|42|70|23|36||65.0;29|42|70|23|36||65.0		:::::::::0:-4:14:::::23:-9:36:::
	D3	CD8		166	1	TGTGCCACCCTCGTGAATTATTATAAGAAACTCTTT	TGTGCCACCCTCGTGAATTATTATAAGAAACTCTTT	CATLVNYYKKLF		TRGV2*00(84),TRGV3*00(84),TRGV5*00(84),TRGV5P*00(84)		TRGJ1*00(130),TRGJ2*00(130)		336|345|374|0|9||45.0;336|345|374|0|9||45.0;336|345|374|0|9||45.0;338|347|376|0|9||45.0		20|42|70|14|36||110.0;20|42|70|14|36||110.0		:::::::::0:-9:9:::::14:0:36:::
	D3	CD8		167	1	TGTGCCAGCAGTCTATCGGTCGGGGAAGCTTTCTTT	TGTGCCAGCAGTCTATCGGTCGGGGAAGCTTTCTTT	CASSLSVGEAFF		TRBV27*00(139)		TRBJ1-1*00(70)		327|345|364|0|18|ST339C|74.0		28|40|68|24|36||60.0		:::::::::0:1:18:::::24:-8:36:::
	D3	CD8		168	1	TGTGCCAGCAGCTCCTCCTCCTACGAGCAGTACTTC	TGTGCCAGCAGCTCCTCCTCCTACGAGCAGTACTTC	CASSSSSYEQYF		TRBV13*00(140)		TRBJ2-7*00(95)		357|370|394|0|13||65.0		20|39|67|17|36||95.0		:::::::::0:-4:13:::::17:0:36:::
	D3	CD8		169	1	TGTGCCAGCAGCCCGGCTAGGGGAGCCCTCCACTTT	TGTGCCAGCAGCCCGGCTAGGGGAGCCCTCCACTTT	CASSPARGALHF		TRBV11-1*00(115),TRBV7-9*00(115),TRBV4-2*00(104)	TRBD1*00(25),TRBD2*00(25)	TRBJ1-6*00(75)		330|342|367|0|12||60.0;330|342|367|0|12||60.0;327|340|364|0|13||65.0	17|22|36|18|23||25.0;7|12|48|15|20||25.0	34|45|73|25|36||55.0		:::::::::0:-5:12:18:-5:-2:23:25:-14:36:::
	D3	CD8		170	1	TGTGCCAGCAGCCGGGGGGGCACTGAAGCTTTCTTT	TGTGCCAGCAGCCGGGGGGGCACTGAAGCTTTCTTT	CASSRGGTEAFF		TRBV13*00(135)	TRBD1*00(25)	TRBJ1-1*00(80)		357|369|394|0|12||60.0	18|23|36|13|18||25.0	24|40|68|20|36||80.0		:::::::::0:-5:12:13:-6:-1:18:20:-4:36:::
	D3	CD8		171	1	TGTGCCAGCAGCCAATACGACAATGAGCAGTTCTTC	TGTGCCAGCAGCCAATACGACAATGAGCAGTTCTTC	CASSQYDNEQFF		TRBV3-1*00(120),TRBV3-2*00(120)		TRBJ2-1*00(115)		327|342|364|0|15||75.0;327|342|364|0|15||75.0		25|42|70|19|36||85.0		:::::::::0:-2:15:::::19:-5:36:::
	D3	CD8		172	1	TGTGCCAGCAGCCAAGGGGACTATACGGAGTTCTTC	TGTGCCAGCAGCCAAGGGGACTATACGGAGTTCTTC	CASSQGDYTEFF		TRBV14*00(85),TRBV3-1*00(85),TRBV3-2*00(85),TRBV4-2*00(85)	TRBD2*00(35)	TRBJ2-1*00(110)		330|346|367|0|16||80.0;327|343|364|0|16||80.0;327|343|364|0|16||80.0;327|343|364|0|16||80.0	16|23|48|16|23||35.0	34|42|70|28|36||40.0		:::::::::0:-1:16:16:0:-9:23:28:-14:36:::
	D3	CD8		173	1	TGTGCCAGCAGCGTCAGCTCCTACGAGCAGTACTTC	TGTGCCAGCAGCGTCAGCTCCTACGAGCAGTACTTC	CASSVSSYEQYF		TRBV25-1*00(110)		TRBJ2-7*00(125)		327|338|364|0|11||55.0		18|39|67|15|36||105.0		:::::::::0:-6:11:::::15:2:36:::
	D3	CD8		174	1	TGTGCAGCAGATACTGGAGGCTTCAAAACTATCTTT	TGTGCAGCAGATACTGGAGGCTTCAAAACTATCTTT	CAADTGGFKTIF		TRAV13-1*00(110)		TRAJ9*00(140)		324|333|357|0|9||45.0		24|50|81|10|36||130.0		:::::::::0:-4:9:::::10:-4:36:::
	D3	CD8		175	1	TGTGCAGGCAATAATGCAGGCAACATGCTCACCTTT	TGTGCAGGCAATAATGCAGGCAACATGCTCACCTTT	CAGNNAGNMLTF		TRAV27*00(155)		TRAJ39*00(220)		318|326|348|0|8||40.0		25|52|83|9|36||135.0		:::::::::0:-2:8:::::9:-5:36:::
	D3	CD8		176	1	TGTGCAGAGAATATAGGATACAGCACCCTCACCTTT	TGTGCAGAGAATATAGGATACAGCACCCTCACCTTT	CAENIGYSTLTF		TRAV13-2*00(110)		TRAJ11*00(150)		327|342|360|0|15||75.0		27|49|80|14|36||110.0		:::::::::0:2:15:::::14:-7:36:::
	D3	CD8		177	1	TGCAGCGTTGAAGTACGAGGGACCGAGCAGTACTTC	TGCAGCGTTGAAGTACGAGGGACCGAGCAGTACTTC	CSVEVRGTEQYF		TRBV29-1*00(130)	TRBD1*00(25),TRBD2*00(25)	TRBJ2-7*00(75)		321|334|355|0|13||65.0	12|17|36|18|23||25.0;16|21|48|18|23||25.0	26|39|67|23|36||65.0		:::::::::0:-1:13:18:0:-7:23:23:-6:36:::
	D3	CD8		183	1	TGTGCCACCTGGGACGGTTGGTTCGAGATATTT	TGTGCCACCTGGGACGGTTGGTTCGAGATATTT	CATWDGWFEIF		TRGV2*00(120),TRGV1*00(110),TRGV3*00(110),TRGV5*00(110),TRGV7*00(110)		TRGJP1*00(129)		336|353|374|0|17||85.0;333|348|371|0|15||75.0;336|351|374|0|15||75.0;336|351|374|0|15||75.0;335|350|373|0|15||75.0		28|46|80|15|33|SA37G|74.0		:::::::::0:-1:17:::::15:-8:33:::
	D3	CD8		184	1	TGTGCCACCTGGGAGAGGTATAAGAAACTCTTT	TGTGCCACCTGGGAGAGGTATAAGAAACTCTTT	CATWERYKKLF		TRGV1*00(109),TRGV3*00(109),TRGV5*00(109),TRGV7*00(109),TRGV8*00(109)		TRGJ1*00(130),TRGJ2*00(130)		333|351|371|0|18|SC347G|74.0;336|354|374|0|18|SC350G|74.0;336|354|374|0|18|SC350G|74.0;335|353|373|0|18|SC349G|74.0;336|354|374|0|18|ST350G|74.0		27|42|70|18|33||75.0;27|42|70|18|33||75.0		:::::::::0:0:18:::::18:-7:33:::
	D3	CD8		185	1	TGTGCCAGCACCCGCTCGGATGGCTACACCTTC	TGTGCCAGCACCCGCTCGGATGGCTACACCTTC	CASTRSDGYTF		TRBV2*00(110)	TRBD2*00(30)	TRBJ1-2*00(100)		330|340|367|0|10||50.0	4|10|48|10|16||30.0	26|40|68|19|33||70.0		:::::::::0:-7:10:10:12:-22:16:19:-6:33:::
	D3	CD8		186	1	TGTGCCAGCAGCTTGTATGGTGAGCAGTTCTTC	TGTGCCAGCAGCTTGTATGGTGAGCAGTTCTTC	CASSLYGEQFF		TRBV5-4*00(155),TRBV5-5*00(155),TRBV5-8*00(155),TRBV4-2*00(140),TRBV5-7*00(139)		TRBJ2-1*00(75)		327|342|363|0|15||75.0;327|342|363|0|15||75.0;327|342|363|0|15||75.0;327|339|364|0|12||60.0;327|342|363|0|15||75.0		29|42|70|20|33||65.0		:::::::::0:-1:15:::::20:-9:33:::
	D3	CD8		187	1	TGTGCCAGCAGCTCCTATGATGAGCAGTTCTTC	TGTGCCAGCAGCTCCTATGATGAGCAGTTCTTC	CASSSYDEQFF		TRBV7-6*00(115),TRBV7-7*00(115)		TRBJ2-1*00(123)		330|343|367|0|13||65.0;330|343|367|0|13||65.0		18|42|70|9|33|SC26TSA27G|88.0		:::::::::0:-4:13:::::9:2:33:::
	D3	CD8		188	1	TGTGCGGTGAGAAGCAACTATCAGTTAATCTGG	TGTGCGGTGAGAAGCAACTATCAGTTAATCTGG	CAVRSNYQLIW		TRAV21*00(109),TRAV12-1*00(104),TRAV12-2*00(104),TRAV12-3*00(95)		TRAJ33*00(125)		324|335|356|0|11|ST329G|39.0;324|334|357|0|10|ST328C|34.0;330|340|363|0|10|SC335G|34.0;330|335|363|0|5||25.0		25|46|77|12|33||105.0		:::::::::0:-1:11:::::12:-5:33:::
	D3	CD8		189	1	TGTGCAGCAAGTTCTGGAGAAGACATGCGCTTT	TGTGCAGCAAGTTCTGGAGAAGACATGCGCTTT	CAASSGEDMRF		TRAV13-1*00(85),TRAV23DV6*00(80),TRAV29DV5*00(80)		TRAJ43*00(125)		324|336|357|0|12||60.0;351|362|384|0|11||55.0;345|356|378|0|11||55.0		31|43|74|21|33||60.0		:::::::::0:-1:12:::::21:-11:33:::
	D3	CD8		190	1	TGCAGCGTTGATTGGCGGGATGGCTACACCTTC	TGCAGCGTTGATTGGCGGGATGGCTACACCTTC	CSVDWRDGYTF		TRBV29-1*00(130)	TRBD2*00(25)	TRBJ1-2*00(85)		321|332|355|0|11||55.0	23|28|48|14|19||25.0	26|40|68|19|33||70.0		:::::::::0:-3:11:14:-7:-4:19:19:-6:33:::
	D3	CD8		191	1	TATGCCGTGAACATGTGGGGAAAGCTTGTCTTC	TATGCCGTGAACATGTGGGGAAAGCTTGTCTTC	YAVNMWGKLVF		TRAV12-2*00(84)		TRAJ23*00(129)		330|346|363|0|16|SG331A|64.0		37|52|83|18|33|SA46G|59.0		:::::::::0:3:16:::::18:-17:33:::
	D3	CD8		193	1	TGTGCTGTGAGGATGGGTGACATGCGCTTT	TGTGCTGTGAGGATGGGTGACATGCGCTTT	CAVRMGDMRF		TRAV8-4*00(115),TRAV8-6*00(115)		TRAJ43*00(110)		327|338|361|0|11||55.0;327|338|361|0|11||55.0		30|43|74|17|30||65.0		:::::::::0:-3:11:::::17:-10:30:::
	D3	CD8		194	1	TGTGCTGCGTGGCATTGGTTCAAGATATTT	TGTGCTGCGTGGCATTGGTTCAAGATATTT	CAAWHWFKIF		TRGV10*00(114)		TRGJP1*00(135)		342|358|380|0|16|SG354C|64.0		30|46|80|14|30||80.0		:::::::::0:-2:16:::::14:-10:30:::
	D3	CD8		195	1	TGTGCCAGCAGTGTTGGGAGCTACACCTTC	TGTGCCAGCAGTGTTGGGAGCTACACCTTC	CASSVGSYTF		TRBV2*00(105),TRBV6-1*00(105),TRBV6-4*00(105),TRBV6-5*00(100),TRBV6-6*00(100)		TRBJ1-2*00(120)		330|343|367|0|13||65.0;327|340|364|0|13||65.0;327|340|364|0|13||65.0;327|339|364|0|12||60.0;327|339|364|0|12||60.0		29|40|68|19|30||55.0		:::::::::0:-4:13:::::19:-9:30:::
	D3	CD8		197	1	TGTGCCCAAGATGACATGCGCTTT	TGTGCCCAAGATGACATGCGCTTT	CAQDDMRF		TRAV17*00(95)		TRAJ43*00(135)		324|329|357|0|5||25.0		29|43|74|10|24||70.0		:::::::::0:-8:5:::::10:-9:24:::
	D3	CD8		198	1	TGTGCCCAGTTT	TGTGCCCAGTTT	CAQF		TRAV21*00(140)		TRAJ49*00(95)		324|329|356|0|5||25.0		42|45|76|9|12||15.0		:::::::::0:-7:5:::::9:-22:12:::

## Sheet: D3-p55
	Sample ID
	Donor	Population		cloneId	cloneCount	clonalSequence	nSeqCDR3	aaSeqCDR3		allVHitsWithScore	allDHitsWithScore	allJHitsWithScore	allCHitsWithScore	allVAlignments	allDAlignments	allJAlignments	allCAlignments	refPoints
	D3	p55		0	49	TGTGCCGTGAACATGTGGGGAAAGCTTATCTTC	TGTGCCGTGAACATGTGGGGAAAGCTTATCTTC	CAVNMWGKLIF		TRAV12-2*00(139,5)		TRAJ23*00(124)		330|346|363|0|16||80.0		37|52|83|18|33||75.0		:::::::::0:3:16:::::18:-17:33:::
	D3	p55		1	24	TGTGCCAGCAGTCTATCGGACGGGGAAGCTTTCTTT	TGTGCCAGCAGTCTATCGGACGGGGAAGCTTTCTTT	CASSLSDGEAFF		TRBV27*00(129,2)		TRBJ1-1*00(79,8)		327|345|364|0|18|ST339C|74.0		28|40|68|24|36||60.0		:::::::::0:1:18:::::24:-8:36:::
	D3	p55		2	17	TGTGCTACGGGTCTTGAGGGCCAGAAGCTGCTCTTT	TGTGCTACGGGTCTTGAGGGCCAGAAGCTGCTCTTT	CATGLEGQKLLF		TRAV17*00(100,6)		TRAJ16*00(114,4)		324|334|357|0|10||50.0		31|49|80|18|36||90.0		:::::::::0:-3:10:::::18:-11:36:::
	D3	p55		3	7	TGTGCTGTGGATAGCAACTATCAGTTAATCTGG	TGTGCTGTGGATAGCAACTATCAGTTAATCTGG	CAVDSNYQLIW		TRAV1-2*00(152,1)		TRAJ33*00(204,3)		312|321|346|0|9||45.0		20|46|77|7|33||130.0		:::::::::0:-5:9:::::7:0:33:::
	D3	p55		4	6	TGTGCCACCTGGGACGGTTGGTTCAAGATATTT	TGTGCCACCTGGGACGGTTGGTTCAAGATATTT	CATWDGWFKIF		TRGV2*00(129,8),TRGV3*00(119,8),TRGV5*00(119,8)		TRGJP1*00(161,7)		336|353|374|0|17||85.0;336|351|374|0|15||75.0;336|351|374|0|15||75.0		28|46|80|15|33||90.0		:::::::::0:-1:17:::::15:-8:33:::
	D3	p55		6	4	TGTGCCAGCAGCTTAGACCTTTGGACAGGTCAAGAGACCCAGTACTTC	TGTGCCAGCAGCTTAGACCTTTGGACAGGTCAAGAGACCCAGTACTTC	CASSLDLWTGQETQYF		TRBV11-2*00(63,8),TRBV11-3*00(63,8),TRBV13*00(63),TRBV7-8*00(60),TRBV7-9*00(60)	TRBD1*00(35)	TRBJ2-5*00(101,3)		330|347|367|0|17||85.0;330|347|367|0|17||85.0;357|377|394|0|20|SG373A|84.0;330|346|367|0|16||80.0;330|346|367|0|16||80.0	13|20|36|22|29||35.0	22|40|68|30|48||90.0		:::::::::0:0:17:22:-1:-4:29:30:-2:48:::
	D3	p55		7	4	TGTGCCAGCAGCTTTACTCTGGGGACACATGAAAAACTGTTTTTT	TGTGCCAGCAGCTTTACTCTGGGGACACATGAAAAACTGTTTTTT	CASSFTLGTHEKLFF		TRBV7-2*00(71,3),TRBV7-8*00(71,3)	TRBD1*00(30)	TRBJ1-4*00(95)		330|344|367|0|14||70.0;330|344|367|0|14||70.0	12|18|36|21|27||30.0	26|43|71|28|45||85.0		:::::::::0:-3:14:21:0:-6:27:28:-6:45:::
	D3	p55		9	4	TGTGCCAGCAGCGCGGGACAGAACTATGGCTACACCTTC	TGTGCCAGCAGCGCGGGACAGAACTATGGCTACACCTTC	CASSAGQNYGYTF		TRBV27*00(111,3)	TRBD1*00(40)	TRBJ1-2*00(93,8)		327|338|364|0|11||55.0	11|19|36|13|21||40.0	22|40|68|21|39||90.0		:::::::::0:-6:11:13:1:-5:21:21:-2:39:::
	D3	p55		10	3	TGTGCCTTGTGGGAGGCTAACGGGTATTATAAGAAACTCTTT	TGTGCCTTGTGGGAGGCTAACGGGTATTATAAGAAACTCTTT	CALWEANGYYKKLF		TRGV9*00(106,7)		TRGJ1*00(108,3),TRGJ2*00(108,3)		348|364|386|0|16||80.0		24|42|70|24|42||90.0;24|42|70|24|42||90.0		:::::::::0:-2:16:::::24:-4:42:::
	D3	p55		11	3	TGTGTGGTGAGGACCGGCACTGCCAGTAAACTCACCTTT	TGTGTGGTGAGGACCGGCACTGCCAGTAAACTCACCTTT	CVVRTGTASKLTF		TRAV10*00(90)		TRAJ44*00(160)		330|341|363|0|11||55.0		25|52|83|12|39||135.0		:::::::::0:-2:11:::::12:-5:39:::
	D3	p55		14	3	TGTGCCGTGACTAGGAATGACATGCGCTTT	TGTGCCGTGACTAGGAATGACATGCGCTTT	CAVTRNDMRF		TRAV8-1*00(140)		TRAJ43*00(90)		327|337|361|0|10||50.0		28|43|74|15|30||75.0		:::::::::0:-4:10:::::15:-8:30:::
	D3	p55		15	2	TGTGCCAGCAGCTTGGGGGGAGGCCTCCGCTATGGCTACACCTTC	TGTGCCAGCAGCTTGGGGGGAGGCCTCCGCTATGGCTACACCTTC	CASSLGGGLRYGYTF		TRBV5-4*00(100),TRBV5-5*00(100),TRBV5-6*00(100),TRBV5-7*00(100),TRBV5-8*00(100)	TRBD2*00(30)	TRBJ1-2*00(90)		327|343|363|0|16||80.0;327|343|363|0|16||80.0;327|343|363|0|16||80.0;327|343|363|0|16||80.0;327|343|363|0|16||80.0	25|31|48|17|23||30.0	24|40|68|29|45||80.0		:::::::::0:0:16:17:-9:-1:23:29:-4:45:::
	D3	p55		16	2	TGCATCCTGAGAGACCAGTTATCTGGGGCAAACAACCTCTTCTTT	TGCATCCTGAGAGACCAGTTATCTGGGGCAAACAACCTCTTCTTT	CILRDQLSGANNLFF		TRAV26-2*00(90)		TRAJ36*00(130)		312|327|347|0|15||75.0		25|48|79|22|45||115.0		:::::::::0:0:15:::::22:-5:45:::
	D3	p55		17	2	TGCAGTGCTAGAGATTGGGACAGGGTGAACACTGAAGCTTTCTTT	TGCAGTGCTAGAGATTGGGACAGGGTGAACACTGAAGCTTTCTTT	CSARDWDRVNTEAFF		TRBV20-1*00(90)	TRBD1*00(45)	TRBJ1-1*00(115)		321|336|355|0|15||75.0	12|21|36|16|25||45.0	20|40|68|25|45||100.0		:::::::::0:1:15:16:0:-3:25:25:0:45:::
	D3	p55		18	2	TGTGCTCTGAGTGATCTGGACAACTTCAACAAATTTTACTTT	TGTGCTCTGAGTGATCTGGACAACTTCAACAAATTTTACTTT	CALSDLDNFNKFYF		TRAV9-1*00(125),TRAV9-2*00(125)		TRAJ21*00(115)		324|340|358|0|16||80.0;324|340|358|0|16||80.0		21|44|75|19|42||115.0		:::::::::0:2:16:::::19:-1:42:::
	D3	p55		19	2	TGTGCCACCTGGGACGGTCCATGGGATTATAAGAAACTCTTT	TGTGCCACCTGGGACGGTCCATGGGATTATAAGAAACTCTTT	CATWDGPWDYKKLF		TRGV2*00(130),TRGV3*00(120),TRGV5*00(120),TRGV4*00(115),TRGV8*00(115)		TRGJ1*00(85),TRGJ2*00(85)		336|353|374|0|17||85.0;336|351|374|0|15||75.0;336|351|374|0|15||75.0;336|350|374|0|14||70.0;336|350|374|0|14||70.0		25|42|70|25|42||85.0;25|42|70|25|42||85.0		:::::::::0:-1:17:::::25:-5:42:::
	D3	p55		20	2	TGTGCCACCTGGGACAGGCTCTATTATTATAAGAAACTCTTT	TGTGCCACCTGGGACAGGCTCTATTATTATAAGAAACTCTTT	CATWDRLYYYKKLF		TRGV1*00(130),TRGV3*00(130),TRGV5*00(130),TRGV7*00(130)		TRGJ1*00(110),TRGJ2*00(110)		333|352|371|0|19||95.0;336|355|374|0|19||95.0;336|355|374|0|19||95.0;335|354|373|0|19||95.0		22|42|70|22|42||100.0;22|42|70|22|42||100.0		:::::::::0:1:19:::::22:-2:42:::
	D3	p55		21	2	TGTGCCAGCAGCCATCGGGACATACAAGACGAGCAGTACTTC	TGTGCCAGCAGCCATCGGGACATACAAGACGAGCAGTACTTC	CASSHRDIQDEQYF		TRBV4-2*00(110),TRBV7-3*00(100),TRBV7-4*00(100),TRBV7-8*00(100),TRBV7-9*00(100)	TRBD1*00(35),TRBD2*00(30)	TRBJ2-7*00(75)		327|341|364|0|14||70.0;330|342|367|0|12||60.0;330|342|367|0|12||60.0;330|342|367|0|12||60.0;330|342|367|0|12||60.0	11|18|36|15|22||35.0;15|21|48|15|21||30.0	25|39|67|28|42||70.0		:::::::::0:-3:14:15:1:-6:22:28:-5:42:::
	D3	p55		22	2	TGTGCTGTGAGGCCGGATGCAGGCAACATGCTCACCTTT	TGTGCTGTGAGGCCGGATGCAGGCAACATGCTCACCTTT	CAVRPDAGNMLTF		TRAV21*00(120)		TRAJ39*00(125)		324|338|356|0|14||70.0		29|52|83|16|39||115.0		:::::::::0:2:14:::::16:-9:39:::
	D3	p55		23	2	TGTGCCTGGAGTGTAACCGGCGGCTATGGCTACACCTTC	TGTGCCTGGAGTGTAACCGGCGGCTATGGCTACACCTTC	CAWSVTGGYGYTF		TRBV30*00(90)		TRBJ1-2*00(125)		321|336|355|0|15||75.0		24|40|68|23|39||80.0		:::::::::0:1:15:::::23:-4:39:::
	D3	p55		24	2	TGTGCCACCTGGGACAGGCTTTATTATAAGAAACTCTTT	TGTGCCACCTGGGACAGGCTTTATTATAAGAAACTCTTT	CATWDRLYYKKLF		TRGV3*00(75),TRGV5*00(75),TRGV5P*00(67),TRGV6*00(67),TRGV8*00(67)		TRGJ1*00(120),TRGJ2*00(120)		336|355|374|0|19||95.0;336|355|374|0|19||95.0;338|357|376|0|19|SG351A|79.0;335|354|373|0|19|SA345G|79.0;336|355|374|0|19|ST350C|79.0		23|42|70|20|39||95.0;23|42|70|20|39||95.0		:::::::::0:1:19:::::20:-3:39:::
	D3	p55		25	2	TGTGCCAGCAGCTTAGAGGGAAGCACTGAAGCTTTCTTT	TGTGCCAGCAGCTTAGAGGGAAGCACTGAAGCTTTCTTT	CASSLEGSTEAFF		TRBV11-2*00(95),TRBV11-3*00(95),TRBV7-4*00(90),TRBV7-8*00(90)		TRBJ1-1*00(130)		330|347|367|0|17||85.0;330|347|367|0|17||85.0;330|346|367|0|16||80.0;330|346|367|0|16||80.0		24|40|68|23|39||80.0		:::::::::0:0:17:::::23:-4:39:::
	D3	p55		26	2	TGTGCCAGCAGCTCGACAGAGAACACTGAAGCTTTCTTT	TGTGCCAGCAGCTCGACAGAGAACACTGAAGCTTTCTTT	CASSSTENTEAFF		TRBV13*00(90)	TRBD1*00(25)	TRBJ1-1*00(130)		357|370|394|0|13||65.0	14|19|36|14|19||25.0	21|40|68|20|39||95.0		:::::::::0:-4:13:14:-2:-5:19:20:-1:39:::
	D3	p55		28	2	TGTGCTTCGGGAGACGGCGGCTCTAGGTTGACCTTT	TGTGCTTCGGGAGACGGCGGCTCTAGGTTGACCTTT	CASGDGGSRLTF		TRAV38-2DV8*00(110)		TRAJ58*00(90)		333|340|369|0|7||35.0		34|52|83|18|36||90.0		:::::::::0:-9:7:::::18:-14:36:::
	D3	p55		29	2	TGTGCTGTGTGGCCCACCGGTAACCAGTTCTATTTT	TGTGCTGTGTGGCCCACCGGTAACCAGTTCTATTTT	CAVWPTGNQFYF		TRAV21*00(134)		TRAJ49*00(222,5)		324|338|356|0|14|SA333T|54.0		23|45|76|14|36||110.0		:::::::::0:2:14:::::14:-3:36:::
	D3	p55		30	2	TGTGCCGTGAGGGACTATGGTCAGAATTTTGTCTTT	TGTGCCGTGAGGGACTATGGTCAGAATTTTGTCTTT	CAVRDYGQNFVF		TRAV12-2*00(110),TRAV21*00(104)		TRAJ26*00(130)		330|340|363|0|10||50.0;324|336|356|0|12|ST329C|44.0		26|49|80|13|36||115.0		:::::::::0:-3:10:::::13:-6:36:::
	D3	p55		31	2	TGTGCCGTGAAGGGAGGAAACACACCTCTTGTCTTT	TGTGCCGTGAAGGGAGGAAACACACCTCTTGTCTTT	CAVKGGNTPLVF		TRAV8-1*00(120)		TRAJ29*00(120)		327|338|361|0|11||55.0		27|49|80|14|36||110.0		:::::::::0:-3:11:::::14:-7:36:::
	D3	p55		32	2	TGTGCCACCTGGGACAGGCCGAATAAGAAACTCTTT	TGTGCCACCTGGGACAGGCCGAATAAGAAACTCTTT	CATWDRPNKKLF		TRGV3*00(170),TRGV5*00(170),TRGV5P*00(154),TRGV6*00(154),TRGV8*00(154)		TRGJ1*00(75),TRGJ2*00(75)		336|356|374|0|20||100.0;336|356|374|0|20||100.0;338|358|376|0|20|SG351A|84.0;335|355|373|0|20|SA345G|84.0;336|356|374|0|20|ST350C|84.0		28|42|70|22|36||70.0;28|42|70|22|36||70.0		:::::::::0:2:20:::::22:-8:36:::
	D3	p55		33	1	TGTGCTGTGAGAGACGCATACTCTGGGGCTGGGAGTTACCAACTCACTTTC	TGTGCTGTGAGAGACGCATACTCTGGGGCTGGGAGTTACCAACTCACTTTC	CAVRDAYSGAGSYQLTF		TRAV3*00(140)		TRAJ28*00(240)		327|342|363|0|15||75.0		19|55|86|15|51||180.0		:::::::::0:-1:15:::::15:1:51:::
	D3	p55		34	1	TGTGCCAGCAGTTACTCGCCCAGGGAGGGCACAGATACGCAGTATTTT	TGTGCCAGCAGTTACTCGCCCAGGGAGGGCACAGATACGCAGTATTTT	CASSYSPREGTDTQYF		TRBV6-3*00(90),TRBV6-5*00(90),TRBV6-6*00(90),TRBV6-7*00(90),TRBV6-8*00(90)	TRBD2*00(30)	TRBJ2-3*00(115)		327|345|364|0|18||90.0;327|345|364|0|18||90.0;327|345|364|0|18||90.0;327|345|364|0|18||90.0;324|342|361|0|18||90.0	25|31|48|22|28||30.0	21|41|69|28|48||100.0		:::::::::0:1:18:22:-9:-1:28:28:-1:48:::
	D3	p55		35	1	TGTGCTCTTGGGGAAGGAGCTGACGGCTGGGGGAAATTGCAGTTT	TGTGCTCTTGGGGAAGGAGCTGACGGCTGGGGGAAATTGCAGTTT	CALGEGADGWGKLQF		TRDV1*00(85)		TRAJ24*00(134)		330|345|367|0|15||75.0		26|52|83|19|45|SA31G|114.0		:::::::::0:-2:15:::::19:-6:45:::
	D3	p55		36	1	TGTGCCAGCAGCTCCCGTGGGGGAATGAACACTGAAGCTTTCTTT	TGTGCCAGCAGCTCCCGTGGGGGAATGAACACTGAAGCTTTCTTT	CASSSRGGMNTEAFF		TRBV7-1*00(95),TRBV5-8*00(90),TRBV7-2*00(90),TRBV7-4*00(90),TRBV7-9*00(90)	TRBD1*00(25)	TRBJ1-1*00(110)		330|344|367|0|14||70.0;327|340|363|0|13||65.0;330|343|367|0|13||65.0;330|343|367|0|13||65.0;330|343|367|0|13||65.0	18|23|36|18|23||25.0	19|40|68|24|45||105.0		:::::::::0:-3:14:18:-6:-1:23:24:1:45:::
	D3	p55		37	1	TGTGCCAGCAGCCTGATCGGGGGCGGGGCGGAGACCCAGTACTTC	TGTGCCAGCAGCCTGATCGGGGGCGGGGCGGAGACCCAGTACTTC	CASSLIGGGAETQYF		TRBV4-2*00(95),TRBV7-3*00(90),TRBV7-4*00(90),TRBV7-8*00(90),TRBV7-9*00(90)	TRBD1*00(35)	TRBJ2-5*00(75)		327|340|364|0|13||65.0;330|342|367|0|12||60.0;330|342|367|0|12||60.0;330|342|367|0|12||60.0;330|342|367|0|12||60.0	18|25|36|18|25||35.0	25|40|68|30|45||75.0		:::::::::0:-4:13:18:-6:1:25:30:-5:45:::
	D3	p55		38	1	TGTGCCAGCAGCGCTAGCGGGGGGGAGACCTACGAGCAGTACTTC	TGTGCCAGCAGCGCTAGCGGGGGGGAGACCTACGAGCAGTACTTC	CASSASGGETYEQYF		TRBV9*00(90),TRBV14*00(85),TRBV21-1*00(85),TRBV3-1*00(85),TRBV3-2*00(85)	TRBD2*00(44)	TRBJ2-7*00(90)		327|340|363|0|13||65.0;330|342|367|0|12||60.0;331|343|368|0|12||60.0;327|339|364|0|12||60.0;327|339|364|0|12||60.0	20|32|48|13|25|SA28G|44.0	22|39|67|28|45||85.0		:::::::::0:-3:13:13:-4:0:25:28:-2:45:::
	D3	p55		39	1	TGCGCCAGCAGTGAGTCGGGGGCTGACACAGATACGCAGTATTTT	TGCGCCAGCAGTGAGTCGGGGGCTGACACAGATACGCAGTATTTT	CASSESGADTDTQYF		TRBV10-1*00(115),TRBV10-2*00(115)	TRBD1*00(25)	TRBJ2-3*00(100)		327|345|364|0|18||90.0;327|345|364|0|18||90.0	19|24|36|18|23||25.0	22|41|69|26|45||95.0		:::::::::0:1:18:18:-7:0:23:26:-2:45:::
	D3	p55		41	1	TGTGCCTTGTGGGAGGTGGTGAAGTATTATAAGAAACTCTTT	TGTGCCTTGTGGGAGGTGGTGAAGTATTATAAGAAACTCTTT	CALWEVVKYYKKLF		TRGV9*00(100)		TRGJ1*00(129),TRGJ2*00(129)		348|366|386|0|18||90.0		20|42|70|20|42|ST23G|94.0;20|42|70|20|42|ST23G|94.0		:::::::::0:0:18:::::20:0:42:::
	D3	p55		42	1	TGTGCCACCTTATACCCTGGGAGTGATTGGATCAAGACGTTT	TGTGCCACCTTATACCCTGGGAGTGATTGGATCAAGACGTTT	CATLYPGSDWIKTF		TRGV5*00(85),TRGV5P*00(85),TRGV6*00(85),TRGV7*00(85),TRGV8*00(85)		TRGJP2*00(115)		336|346|374|0|10||50.0;338|348|376|0|10||50.0;335|345|373|0|10||50.0;335|345|373|0|10||50.0;336|346|374|0|10||50.0		25|46|80|21|42||105.0		:::::::::0:-8:10:::::21:-5:42:::
	D3	p55		43	1	TGTGCCACCTGGGACAGGCCAGTTTATTATAAGAAACTCTTT	TGTGCCACCTGGGACAGGCCAGTTTATTATAAGAAACTCTTT	CATWDRPVYYKKLF		TRGV1*00(120),TRGV3*00(120),TRGV5*00(120),TRGV7*00(120)		TRGJ1*00(120),TRGJ2*00(120)		333|353|371|0|20||100.0;336|356|374|0|20||100.0;336|356|374|0|20||100.0;335|355|373|0|20||100.0		23|42|70|23|42||95.0;23|42|70|23|42||95.0		:::::::::0:2:20:::::23:-3:42:::
	D3	p55		44	1	TGTGCCAGCAGCTTAGGGCAGGTGGACCAGCCCCAGCATTTT	TGTGCCAGCAGCTTAGGGCAGGTGGACCAGCCCCAGCATTTT	CASSLGQVDQPQHF		TRBV13*00(100)		TRBJ1-5*00(105)		357|374|394|0|17||85.0		27|42|70|27|42||75.0		:::::::::0:0:17:::::27:-7:42:::
	D3	p55		45	1	TGTGCCAGCAGCCCCGTCGGATCTAACACTGAAGCTTTCTTT	TGTGCCAGCAGCCCCGTCGGATCTAACACTGAAGCTTTCTTT	CASSPVGSNTEAFF		TRBV14*00(95),TRBV3-1*00(95),TRBV3-2*00(95)		TRBJ1-1*00(105)		330|343|367|0|13||65.0;327|340|364|0|13||65.0;327|340|364|0|13||65.0		22|40|68|24|42||90.0		:::::::::0:-4:13:::::24:-2:42:::
	D3	p55		46	1	TGTGCCAGCAGCCAAGATCTTGGTGAAGAGACCCAGTACTTC	TGTGCCAGCAGCCAAGATCTTGGTGAAGAGACCCAGTACTTC	CASSQDLGEETQYF		TRBV3-1*00(165),TRBV3-2*00(165)		TRBJ2-5*00(200)		327|350|364|0|23||115.0;327|350|364|0|23||115.0		23|40|68|25|42||85.0		:::::::::0:6:23:::::25:-3:42:::
	D3	p55		47	1	TGTGCCAGCAGCAAAGGACCAGCCCGGGACGGCTACACCTTC	TGTGCCAGCAGCAAAGGACCAGCCCGGGACGGCTACACCTTC	CASSKGPARDGYTF		TRBV21-1*00(89),TRBV13*00(85),TRBV6-6*00(80),TRBV6-7*00(80),TRBV6-9*00(80)	TRBD1*00(40),TRBD2*00(40)	TRBJ1-2*00(80)		331|347|368|0|16||80.0;357|369|394|0|12||60.0;327|338|364|0|11||55.0;327|338|364|0|11||55.0;327|338|364|0|11||55.0	9|17|36|22|30||40.0;13|21|48|22|30||40.0	28|40|68|30|42||60.0		:::::::::0:-1:16:22:3:-7:30:30:-8:42:::
	D3	p55		51	1	TGTCCCACCTGGGACGGGCATTATTATAAGAAACTCTTT	TGTCCCACCTGGGACGGGCATTATTATAAGAAACTCTTT	CPTWDGHYYKKLF		TRGV2*00(129),TRGV3*00(113),TRGV5*00(113)		TRGJ1*00(110),TRGJ2*00(110)		336|355|374|0|19|SG339C|79.0;336|355|374|0|19|SG339CSA351G|63.0;336|355|374|0|19|SG339CSA351G|63.0		22|42|70|19|39||100.0;22|42|70|19|39||100.0		:::::::::0:1:19:::::19:-2:39:::
	D3	p55		52	1	TGTGCCGTGTTCGAGGGATATGGAAACAAGCTGGTCTTT	TGTGCCGTGTTCGAGGGATATGGAAACAAGCTGGTCTTT	CAVFEGYGNKLVF		TRAV39*00(100)	TRDD1*00(25)	TRAJ47*00(99)		318|327|351|0|9||45.0	5|10|24|9|14||25.0	24|46|77|17|39|SA36G|94.0		:::::::::0:-4:9:9:3:-6:14:17:-4:39:::
	D3	p55		53	1	TGTGCCAGCAGTTTATCGAGGGGGGACATTCAGTACTTC	TGTGCCAGCAGTTTATCGAGGGGGGACATTCAGTACTTC	CASSLSRGDIQYF		TRBV27*00(140)	TRBD1*00(25)	TRBJ2-4*00(85)		327|346|364|0|19||95.0	18|23|36|19|24||25.0	28|42|70|25|39||70.0		:::::::::0:2:19:19:-6:-1:24:25:-8:39:::
	D3	p55		54	1	TGTGCCAGCAGTGAAAGACCGTACACTGAAGCTTTCTTT	TGTGCCAGCAGTGAAAGACCGTACACTGAAGCTTTCTTT	CASSERPYTEAFF		TRBV2*00(125)		TRBJ1-1*00(95)		330|345|367|0|15||75.0		23|40|68|22|39||85.0		:::::::::0:-2:15:::::22:-3:39:::
	D3	p55		56	1	TGTGCTCTGAGTGAGGACACCGACAAGCTCATCTTT	TGTGCTCTGAGTGAGGACACCGACAAGCTCATCTTT	CALSEDTDKLIF		TRAV19*00(85)		TRAJ34*00(170)		333|349|370|0|16||80.0		27|47|78|16|36||100.0		:::::::::0:-1:16:::::16:-7:36:::
	D3	p55		57	1	TGTGCTGTGTGGCCCACCGGCAACCAGTTCTATTTT	TGTGCTGTGTGGCCCACCGGCAACCAGTTCTATTTT	CAVWPTGNQFYF		TRAV21*00(99)		TRAJ49*00(124)		324|338|356|0|14|SA333T|54.0		23|45|76|14|36|ST29C|94.0		:::::::::0:2:14:::::14:-3:36:::
	D3	p55		58	1	TGTGCTGTGAGAGATGGAGACTACAAGCTCAGCTTT	TGTGCTGTGAGAGATGGAGACTACAAGCTCAGCTTT	CAVRDGDYKLSF		TRAV1-2*00(155)		TRAJ20*00(210)		312|327|346|0|15||75.0		28|46|77|18|36||90.0		:::::::::0:1:15:::::18:-8:36:::
	D3	p55		59	1	TGTGCTGAGGTAGACAGCTGGGGGAAATTGCAGTTT	TGTGCTGAGGTAGACAGCTGGGGGAAATTGCAGTTT	CAEVDSWGKLQF		TRAV35*00(85)		TRAJ24*00(145)		318|325|350|0|7||35.0		28|52|83|12|36||120.0		:::::::::0:-5:7:::::12:-8:36:::
	D3	p55		60	1	TGTGCTAGTGGCCCCCTGTCGGGCGAGCAGTACTTC	TGTGCTAGTGGCCCCCTGTCGGGCGAGCAGTACTTC	CASGPLSGEQYF		TRBV12-5*00(120)	TRBD1*00(45)	TRBJ2-7*00(75)		330|341|367|0|11||55.0	1|10|36|11|20||45.0	26|39|67|23|36||65.0		:::::::::0:-6:11:11:11:-14:20:23:-6:36:::
	D3	p55		61	1	TGTGCCACCTGCCATGGGTATTATAAGAAACTCTTT	TGTGCCACCTGCCATGGGTATTATAAGAAACTCTTT	CATCHGYYKKLF		TRGV2*00(120),TRGV3*00(120),TRGV5*00(120),TRGV5P*00(120),TRGV8*00(120)		TRGJ1*00(100),TRGJ2*00(100)		336|347|374|0|11||55.0;336|347|374|0|11||55.0;336|347|374|0|11||55.0;338|349|376|0|11||55.0;336|347|374|0|11||55.0		24|42|70|18|36||90.0;24|42|70|18|36||90.0		:::::::::0:-7:11:::::18:-4:36:::
	D3	p55		62	1	TGTGCCAGCAGCCCGGGAGGAGAGACCCAGTACTTC	TGTGCCAGCAGCCCGGGAGGAGAGACCCAGTACTTC	CASSPGGETQYF		TRBV11-2*00(130),TRBV11-3*00(130),TRBV7-2*00(130),TRBV4-2*00(119),TRBV7-9*00(114)	TRBD2*00(35),TRBD1*00(30)	TRBJ2-5*00(85)		330|342|367|0|12||60.0;330|342|367|0|12||60.0;330|342|367|0|12||60.0;327|340|364|0|13||65.0;330|342|367|0|12||60.0	24|31|48|13|20||35.0;10|16|36|12|18||30.0	24|40|68|20|36||80.0		:::::::::0:-5:12:13:-8:-1:20:20:-4:36:::
	D3	p55		63	1	TGTGCCAGCAGCCAAGGGGACTATACGGAGTTCTTC	TGTGCCAGCAGCCAAGGGGACTATACGGAGTTCTTC	CASSQGDYTEFF		TRBV3-1*00(135),TRBV3-2*00(135)	TRBD2*00(35)	TRBJ2-1*00(60)		327|343|364|0|16||80.0;327|343|364|0|16||80.0	16|23|48|16|23||35.0	34|42|70|28|36||40.0		:::::::::0:-1:16:16:0:-9:23:28:-14:36:::
	D3	p55		64	1	TGTGCCAGCATATCGGGCACTGAAGCTTTCTTT	TGTGCCAGCATATCGGGCACTGAAGCTTTCTTT	CASISGTEAFF		TRBV25-1*00(105)		TRBJ1-1*00(115)		327|337|364|0|10||50.0		24|40|68|17|33||80.0		:::::::::0:-7:10:::::17:-4:33:::

## Sheet: D4-CD8
	Sample ID
	Donor	Population		cloneId	cloneCount	clonalSequence	nSeqCDR3	aaSeqCDR3		allVHitsWithScore	allDHitsWithScore	allJHitsWithScore	allCHitsWithScore	allVAlignments	allDAlignments	allJAlignments	allCAlignments	refPoints
	D4	CD8		0	97	TGTGCCTTGTGGGAGGTGCGTTCTTATTATAAGAAACTCTTT	TGTGCCTTGTGGGAGGTGCGTTCTTATTATAAGAAACTCTTT	CALWEVRSYYKKLF		TRGV9*00(144)		TRGJ1*00(156),TRGJ2*00(156)		348|367|386|0|19||95.0		23|42|70|23|42||95.0;23|42|70|23|42||95.0		:::::::::0:1:19:::::23:-3:42:::
	D4	CD8		1	64	TGTGCCAGCAGCCACAAGCGAAACAATGAGCAGTTCTTC	TGTGCCAGCAGCCACAAGCGAAACAATGAGCAGTTCTTC	CASSHKRNNEQFF		TRBV14*00(121,1)		TRBJ2-1*00(141)		330|344|367|0|14||70.0		25|42|70|22|39||85.0		:::::::::0:-3:14:::::22:-5:39:::
	D4	CD8		2	38	TGCCTCGTGGGTGACATGCGTAACACCGACAAGCTCATCTTT	TGCCTCGTGGGTGACATGCGTAACACCGACAAGCTCATCTTT	CLVGDMRNTDKLIF		TRAV4*00(141,2)		TRAJ34*00(180,1)		312|330|348|0|18||90.0		25|47|78|20|42||110.0		:::::::::0:2:18:::::20:-5:42:::
	D4	CD8		3	12	TGTGCCTTGTGGGAAAAAGGTTATTATAAGAAACTCTTT	TGTGCCTTGTGGGAAAAAGGTTATTATAAGAAACTCTTT	CALWEKGYYKKLF		TRGV9*00(127,7)		TRGJ1*00(139,1),TRGJ2*00(139,1)		348|362|386|0|14||70.0		23|42|70|20|39||95.0;23|42|70|20|39||95.0		:::::::::0:-4:14:::::20:-3:39:::
	D4	CD8		4	12	TGTGCCGTGAGGGACAACTTCAACAAATTTTACTTT	TGTGCCGTGAGGGACAACTTCAACAAATTTTACTTT	CAVRDNFNKFYF		TRAV12-2*00(127,9)		TRAJ21*00(196,3)		330|340|363|0|10||50.0		21|44|75|13|36||115.0		:::::::::0:-3:10:::::13:-1:36:::
	D4	CD8		5	11	TGTGCTGCGTGGAGGTATAAGAAACTCTTT	TGTGCTGCGTGGAGGTATAAGAAACTCTTT	CAAWRYKKLF		TRGV10*00(132,7)		TRGJ1*00(120,5),TRGJ2*00(120,5)		342|354|380|0|12||60.0		27|42|70|15|30||75.0;27|42|70|15|30||75.0		:::::::::0:-6:12:::::15:-7:30:::
	D4	CD8		7	10	TGCAGCGCGACAGGGTCGGACACCGGGGAGCTGTTTTTT	TGCAGCGCGACAGGGTCGGACACCGGGGAGCTGTTTTTT	CSATGSDTGELFF		TRBV29-1*00(89)	TRBD1*00(35)	TRBJ2-2*00(106)		321|328|355|0|7||35.0	14|21|36|8|15||35.0	23|43|71|19|39||100.0		:::::::::0:-7:7:8:-2:-3:15:19:-3:39:::
	D4	CD8		8	9	TGTGCCAGCAGCGCCCCTAATTCACCCCTCCACTTT	TGTGCCAGCAGCGCCCCTAATTCACCCCTCCACTTT	CASSAPNSPLHF		TRBV9*00(126,1)		TRBJ1-6*00(160,4)		327|340|363|0|13||65.0		26|45|73|17|36||95.0		:::::::::0:-3:13:::::17:-6:36:::
	D4	CD8		9	8	TGTGCCAGCAGCCAAGACAGGGTCGAGCAGTACTTC	TGTGCCAGCAGCCAAGACAGGGTCGAGCAGTACTTC	CASSQDRVEQYF		TRBV14*00(130,6)	TRBD1*00(25)	TRBJ2-7*00(116,9)		330|347|367|0|17||85.0	16|21|36|17|22||25.0	26|39|67|23|36||65.0		:::::::::0:0:17:17:-4:-3:22:23:-6:36:::
	D4	CD8		10	6	TGCCTCGTGGGTGCCCTTTGGAACACCGACAAGCTCATCTTT	TGCCTCGTGGGTGCCCTTTGGAACACCGACAAGCTCATCTTT	CLVGALWNTDKLIF		TRAV4*00(110)		TRAJ34*00(149,2)		312|325|348|0|13||65.0		26|47|78|21|42||105.0		:::::::::0:-3:13:::::21:-6:42:::
	D4	CD8		11	6	TGTGCCAGCAGCCGGGACAGGAACAATGAGCAGTTCTTC	TGTGCCAGCAGCCGGGACAGGAACAATGAGCAGTTCTTC	CASSRDRNNEQFF		TRBV14*00(132,5)	TRBD1*00(40)	TRBJ2-1*00(203,3)		330|343|367|0|13||65.0	12|20|36|13|21||40.0	25|42|70|22|39||85.0		:::::::::0:-4:13:13:0:-4:21:22:-5:39:::
	D4	CD8		12	5	TGTGCTGTGCGCCACACCGGTAACCAGTTCTATTTT	TGTGCTGTGCGCCACACCGGTAACCAGTTCTATTTT	CAVRHTGNQFYF		TRAV1-2*00(106,3)		TRAJ49*00(162,5)		312|321|346|0|9||45.0		22|45|76|13|36||115.0		:::::::::0:-5:9:::::13:-2:36:::
	D4	CD8		13	4	TGTGCCAGCAGCTTGGTCACAAACACTGAAGCTTTCTTT	TGTGCCAGCAGCTTGGTCACAAACACTGAAGCTTTCTTT	CASSLVTNTEAFF		TRBV5-4*00(125),TRBV5-5*00(125),TRBV5-8*00(125)		TRBJ1-1*00(105)		327|343|363|0|16||80.0;327|343|363|0|16||80.0;327|343|363|0|16||80.0		22|40|68|21|39||90.0		:::::::::0:0:16:::::21:-2:39:::
	D4	CD8		17	4	TGTGCAAGAGCCAATAGTAAGCTGACATTT	TGTGCAAGAGCCAATAGTAAGCTGACATTT	CARANSKLTF		TRAV27*00(131,5)		TRAJ56*00(181,3)		318|329|348|0|11|SG324A|39.0		28|51|82|7|30||115.0		:::::::::0:1:11:::::7:-8:30:::
	D4	CD8		18	3	TGTGCTGTGAGTGGGGATTCAGGAGGAGGTGCTGACGGACTCACCTTT	TGTGCTGTGAGTGGGGATTCAGGAGGAGGTGCTGACGGACTCACCTTT	CAVSGDSGGGADGLTF		TRAV8-4*00(113,3),TRAV8-6*00(113,3)		TRAJ45*00(211,7)		327|340|361|0|13||65.0;327|340|361|0|13||65.0		23|55|86|16|48||160.0		:::::::::0:-1:13:::::16:-3:48:::
	D4	CD8		19	3	TGCGCCAGCAGCCAAGGGAATAGCGGGACCTACGAGCAGTACTTC	TGCGCCAGCAGCCAAGGGAATAGCGGGACCTACGAGCAGTACTTC	CASSQGNSGTYEQYF		TRBV4-1*00(91,7),TRBV4-3*00(91,7)	TRBD2*00(44)	TRBJ2-7*00(98)		327|343|364|0|16||80.0;327|343|364|0|16||80.0	17|29|48|16|28|SC20A|44.0	22|39|67|28|45||85.0		:::::::::0:-1:16:16:-1:-3:28:28:-2:45:::
	D4	CD8		20	3	TGTGCCAGCAGTCCACACCGAATGAACACTGAAGCTTTCTTT	TGTGCCAGCAGTCCACACCGAATGAACACTGAAGCTTTCTTT	CASSPHRMNTEAFF		TRBV6-2*00(68,3),TRBV6-3*00(68,3),TRBV6-4*00(68,3),TRBV6-5*00(68,3),TRBV6-6*00(68,3)		TRBJ1-1*00(145)		327|339|364|0|12||60.0;327|339|364|0|12||60.0;327|339|364|0|12||60.0;327|339|364|0|12||60.0;327|339|364|0|12||60.0		19|40|68|21|42||105.0		:::::::::0:-5:12:::::21:1:42:::
	D4	CD8		21	3	TGTGCCAGCAGCCAAGGACAGAGCAATCAGCCCCAGCATTTT	TGTGCCAGCAGCCAAGGACAGAGCAATCAGCCCCAGCATTTT	CASSQGQSNQPQHF		TRBV14*00(85),TRBV3-1*00(85)	TRBD1*00(25)	TRBJ1-5*00(145)		330|346|367|0|16||80.0;327|343|364|0|16||80.0	14|19|36|16|21||25.0	21|42|70|21|42||105.0		:::::::::0:-1:16:16:-2:-5:21:21:-1:42:::
	D4	CD8		22	3	TGTGCAGCAATCGGTGGAGGTAGCAACTATAAACTGACATTT	TGTGCAGCAATCGGTGGAGGTAGCAACTATAAACTGACATTT	CAAIGGGSNYKLTF		TRAV23DV6*00(155)		TRAJ53*00(210)		351|361|384|0|10||50.0		26|55|86|13|42||145.0		:::::::::0:-3:10:::::13:-6:42:::
	D4	CD8		23	3	TGTGCCACCTGGGATGGTGATTATTATAAGAAACTCTTT	TGTGCCACCTGGGATGGTGATTATTATAAGAAACTCTTT	CATWDGDYYKKLF		TRGV4*00(138,3)		TRGJ1*00(143,3),TRGJ2*00(143,3)		336|353|374|0|17||85.0		22|42|70|19|39||100.0;22|42|70|19|39||100.0		:::::::::0:-1:17:::::19:-2:39:::
	D4	CD8		25	3	TGTGCCTCGGAGGGAGGAGGAAACAAACTCACCTTT	TGTGCCTCGGAGGGAGGAGGAAACAAACTCACCTTT	CASEGGGNKLTF		TRAV13-1*00(113,3)		TRAJ10*00(178,3)		324|329|357|0|5||25.0		28|53|84|11|36||125.0		:::::::::0:-8:5:::::11:-8:36:::
	D4	CD8		26	3	TGTGCCACCTGGTGGGATTATTATAAGAAACTCTTT	TGTGCCACCTGGTGGGATTATTATAAGAAACTCTTT	CATWWDYYKKLF		TRGV3*00(138,3),TRGV5*00(138,3),TRGV5P*00(138,3)		TRGJ1*00(138,3),TRGJ2*00(138,3)		336|348|374|0|12||60.0;336|348|374|0|12||60.0;338|350|376|0|12||60.0		22|42|70|16|36||100.0;22|42|70|16|36||100.0		:::::::::0:-6:12:::::16:-2:36:::
	D4	CD8		27	3	TGCAGCGTCCGCGCAGACACCGGGGAGCTGTTTTTT	TGCAGCGTCCGCGCAGACACCGGGGAGCTGTTTTTT	CSVRADTGELFF		TRBV29-1*00(96,7)		TRBJ2-2*00(118,3)		321|329|355|0|8||40.0		23|43|71|16|36||100.0		:::::::::0:-6:8:::::16:-3:36:::
	D4	CD8		28	3	TGTGCTTTCATGAAGCTAGGGGACATGCGCTTT	TGTGCTTTCATGAAGCTAGGGGACATGCGCTTT	CAFMKLGDMRF		TRAV38-1*00(123,3)		TRAJ43*00(106,7)		333|349|370|0|16||80.0		31|43|74|21|33||60.0		:::::::::0:-1:16:::::21:-11:33:::
	D4	CD8		29	3	TGTGCTTTCATGAAGCATGACATGCGCTTT	TGTGCTTTCATGAAGCATGACATGCGCTTT	CAFMKHDMRF		TRAV38-1*00(138,3)		TRAJ43*00(131,7)		333|352|370|0|19||95.0		29|43|74|16|30||70.0		:::::::::0:2:19:::::16:-9:30:::
	D4	CD8		30	3	TGTAACGTCTTT	TGTAACGTCTTT	CNVF		TRGV9*00(126,7)		TRGJ1*00(108,3),TRGJ2*00(108,3)		348|351|386|0|3||15.0		37|42|70|7|12||25.0;37|42|70|7|12||25.0		:::::::::0:-15:3:::::7:-17:12:::
	D4	CD8		31	2	TGTGCTGTGAGAGCCTTATACTCTGGGGCTGGGAGTTACCAACTCACTTTC	TGTGCTGTGAGAGCCTTATACTCTGGGGCTGGGAGTTACCAACTCACTTTC	CAVRALYSGAGSYQLTF		TRAV3*00(110)		TRAJ28*00(222,5)		327|340|363|0|13||65.0		21|55|86|17|51||170.0		:::::::::0:-3:13:::::17:-1:51:::
	D4	CD8		32	2	TGTGCCACCTGGGACAGGCTGATTGAATCGAATTATTATAAGAAACTCTTT	TGTGCCACCTGGGACAGGCTGATTGAATCGAATTATTATAAGAAACTCTTT	CATWDRLIESNYYKKLF		TRGV3*00(132,5),TRGV5*00(132,5),TRGV1*00(124,5),TRGV7*00(124,5),TRGV2*00(116,5),TRGV5P*00(116,5),TRGV6*00(116,5)		TRGJ1*00(215),TRGJ2*00(215)		336|355|374|0|19||95.0;336|355|374|0|19||95.0;333|352|371|0|19||95.0;335|354|373|0|19||95.0;336|355|374|0|19|SG351A|79.0;338|357|376|0|19|SG351A|79.0;335|354|373|0|19|SA345G|79.0		18|42|70|27|51||120.0;18|42|70|27|51||120.0		:::::::::0:1:19:::::27:2:51:::
	D4	CD8		33	2	TGTGCTTTCGGGAGAGTCGATAATGCAGGCAACATGCTCACCTTT	TGTGCTTTCGGGAGAGTCGATAATGCAGGCAACATGCTCACCTTT	CAFGRVDNAGNMLTF		TRAV38-1*00(92,5),TRAV38-2DV8*00(82,5)		TRAJ39*00(210)		333|342|370|0|9||45.0;333|340|369|0|7||35.0		26|52|83|19|45||130.0		:::::::::0:-8:9:::::19:-6:45:::
	D4	CD8		34	2	TGTGCAATGAGAGGGTTCAGATTTGGAAATGAGAAATTAACCTTT	TGTGCAATGAGAGGGTTCAGATTTGGAAATGAGAAATTAACCTTT	CAMRGFRFGNEKLTF		TRAV14DV4*00(105)		TRAJ48*00(170)		333|346|370|0|13||65.0		28|52|83|21|45||120.0		:::::::::0:-4:13:::::21:-8:45:::
	D4	CD8		36	2	TGTGCTGTGGAGGAAAATAACCAGGGAGGAAAGCTTATCTTC	TGTGCTGTGGAGGAAAATAACCAGGGAGGAAAGCTTATCTTC	CAVEENNQGGKLIF		TRAV2*00(82,5)		TRAJ23*00(162,5)		324|338|358|0|14||70.0		26|52|83|16|42||130.0		:::::::::0:0:14:::::16:-6:42:::
	D4	CD8		37	2	TGTGCTACGGACGACTGGGATAGCAACTATCAGTTAATCTGG	TGTGCTACGGACGACTGGGATAGCAACTATCAGTTAATCTGG	CATDDWDSNYQLIW		TRAV17*00(115)		TRAJ33*00(220)		324|337|357|0|13||65.0		21|46|77|17|42||125.0		:::::::::0:0:13:::::17:-1:42:::
	D4	CD8		38	2	TGTGCCTTGTGGGAGGTGACCTTGGAGGATAAGAAACTCTTT	TGTGCCTTGTGGGAGGTGACCTTGGAGGATAAGAAACTCTTT	CALWEVTLEDKKLF		TRGV9*00(102,5)		TRGJ1*00(102,5),TRGJ2*00(102,5)		348|366|386|0|18||90.0		28|42|70|28|42||70.0;28|42|70|28|42||70.0		:::::::::0:0:18:::::28:-8:42:::
	D4	CD8		39	2	TGTGCCAGCAGTTTATCAGGGGGAAGCTATGGCTACACCTTC	TGTGCCAGCAGTTTATCAGGGGGAAGCTATGGCTACACCTTC	CASSLSGGSYGYTF		TRBV27*00(97,5)	TRBD1*00(30)	TRBJ1-2*00(112,5)		327|344|364|0|17||85.0	17|23|36|17|23||30.0	24|40|68|26|42||80.0		:::::::::0:0:17:17:-5:-1:23:26:-4:42:::
	D4	CD8		40	2	TGTGCCAGCAGTTTAATAGCGGGAGTTAATGAGCAGTTCTTC	TGTGCCAGCAGTTTAATAGCGGGAGTTAATGAGCAGTTCTTC	CASSLIAGVNEQFF		TRBV12-3*00(80),TRBV12-4*00(80),TRBV27*00(80),TRBV28*00(80)	TRBD2*00(45)	TRBJ2-1*00(115)		330|345|367|0|15||75.0;330|345|367|0|15||75.0;327|342|364|0|15||75.0;327|342|364|0|15||75.0	21|30|48|16|25||45.0	27|42|70|27|42||75.0		:::::::::0:-2:15:16:-5:-2:25:27:-7:42:::
	D4	CD8		41	2	TGTGCCAGCAGTGGACTAGCGGGATTCTACGAGCAGTACTTC	TGTGCCAGCAGTGGACTAGCGGGATTCTACGAGCAGTACTTC	CASSGLAGFYEQYF		TRBV28*00(52,5)	TRBD2*00(60)	TRBJ2-7*00(92,5)		327|339|364|0|12||60.0	17|29|48|12|24||60.0	23|39|67|26|42||80.0		:::::::::0:-5:12:12:-1:-3:24:26:-3:42:::
	D4	CD8		42	2	TGTGCCAGCAGCTTGGCTCCGACAAATCAGCCCCAGCATTTT	TGTGCCAGCAGCTTGGCTCCGACAAATCAGCCCCAGCATTTT	CASSLAPTNQPQHF		TRBV5-4*00(100),TRBV5-5*00(100),TRBV5-6*00(100),TRBV5-7*00(100),TRBV5-8*00(100)		TRBJ1-5*00(120)		327|344|363|0|17||85.0;327|344|363|0|17||85.0;327|344|363|0|17||85.0;327|344|363|0|17||85.0;327|344|363|0|17||85.0		24|42|70|24|42||90.0		:::::::::0:1:17:::::24:-4:42:::
	D4	CD8		43	2	TGTGCCAGCAGCTTAGGACAGCTTAACACTGAAGCTTTCTTT	TGTGCCAGCAGCTTAGGACAGCTTAACACTGAAGCTTTCTTT	CASSLGQLNTEAFF		TRBV11-1*00(125),TRBV7-9*00(125)	TRBD1*00(25)	TRBJ1-1*00(90)		330|346|367|0|16||80.0;330|346|367|0|16||80.0	14|19|36|16|21||25.0	22|40|68|24|42||90.0		:::::::::0:-1:16:16:-2:-5:21:24:-2:42:::
	D4	CD8		44	2	TGCATCGTCAGAGTCGCGTGGGCAGGCAACATGCTCACCTTT	TGCATCGTCAGAGTCGCGTGGGCAGGCAACATGCTCACCTTT	CIVRVAWAGNMLTF		TRAV26-1*00(135)		TRAJ39*00(105)		312|330|348|0|18||90.0		31|52|83|21|42||105.0		:::::::::0:2:18:::::21:-11:42:::
	D4	CD8		46	2	TGTGCTTATTGGGAAACCAGTGGCTCTAGGTTGACCTTT	TGTGCTTATTGGGAAACCAGTGGCTCTAGGTTGACCTTT	CAYWETSGSRLTF		TRAV38-2DV8*00(120)		TRAJ58*00(190)		333|342|369|0|9||45.0		25|52|83|12|39||135.0		:::::::::0:-7:9:::::12:-5:39:::
	D4	CD8		47	2	TGTGCTGTGTCACGTACTGCAGGCAACATGCTCACCTTT	TGTGCTGTGTCACGTACTGCAGGCAACATGCTCACCTTT	CAVSRTAGNMLTF		TRAV1-2*00(92,5)	TRDD2*00(25)	TRAJ39*00(122,5)		312|321|346|0|9||45.0	16|21|27|11|16||25.0	30|52|83|17|39||110.0		:::::::::0:-5:9:11:-7:3:16:17:-10:39:::
	D4	CD8		48	2	TGTGCTGTGAGTGATTCCAGGAACAATGACATGCGCTTT	TGTGCTGTGAGTGATTCCAGGAACAATGACATGCGCTTT	CAVSDSRNNDMRF		TRAV8-4*00(105),TRAV8-6*00(105)		TRAJ43*00(112)		327|342|361|0|15||75.0;327|342|361|0|15||75.0		25|43|74|21|39||90.0		:::::::::0:1:15:::::21:-5:39:::
	D4	CD8		49	2	TGTGCCACCTGGGATGGTTACTGTTATAAGAAACTCTTT	TGTGCCACCTGGGATGGTTACTGTTATAAGAAACTCTTT	CATWDGYCYKKLF		TRGV4*00(130)		TRGJ1*00(95),TRGJ2*00(95)		336|353|374|0|17||85.0		26|42|70|23|39||80.0;26|42|70|23|39||80.0		:::::::::0:-1:17:::::23:-6:39:::
	D4	CD8		50	2	TGTGCCAGCTCACAGGGACAGGGATATGAGCAGTTCTTC	TGTGCCAGCTCACAGGGACAGGGATATGAGCAGTTCTTC	CASSQGQGYEQFF		TRBV18*00(92,5)	TRBD1*00(45)	TRBJ2-1*00(102,5)		330|343|367|0|13||65.0	12|21|36|14|23||45.0	28|42|70|25|39||70.0		:::::::::0:-4:13:14:0:-3:23:25:-8:39:::
	D4	CD8		51	2	TGTGCCAGCAGTTTGGTTGGGGCCAACGTCCTGACTTTC	TGTGCCAGCAGTTTGGTTGGGGCCAACGTCCTGACTTTC	CASSLVGANVLTF		TRBV27*00(107,5)		TRBJ2-6*00(132,5)		327|341|364|0|14||70.0		23|45|73|17|39||110.0		:::::::::0:-3:14:::::17:-3:39:::
	D4	CD8		52	2	TGTGCCAGCAGTTCCGGGGTAATGGATGGCTACACCTTC	TGTGCCAGCAGTTCCGGGGTAATGGATGGCTACACCTTC	CASSSGVMDGYTF		TRBV28*00(82,5)	TRBD1*00(25),TRBD2*00(25)	TRBJ1-2*00(112,5)		327|340|364|0|13||65.0	10|15|36|13|18||25.0;14|19|48|13|18||25.0	26|40|68|25|39||70.0		:::::::::0:-4:13:13:2:-9:18:25:-6:39:::
	D4	CD8		53	2	TGTGCCAGCAGTACCGGACAGGGGAACATTCAGTACTTC	TGTGCCAGCAGTACCGGACAGGGGAACATTCAGTACTTC	CASSTGQGNIQYF		TRBV9*00(97,5)	TRBD1*00(45)	TRBJ2-4*00(92,5)		327|338|363|0|11||55.0	13|22|36|15|24||45.0	27|42|70|24|39||75.0		:::::::::0:-5:11:15:-1:-2:24:24:-7:39:::
	D4	CD8		54	2	TGTGCCAGCAGCTGGGACTCGCAGGATGAGCAGTTCTTC	TGTGCCAGCAGCTGGGACTCGCAGGATGAGCAGTTCTTC	CASSWDSQDEQFF		TRBV7-2*00(100),TRBV7-8*00(100)	TRBD2*00(30)	TRBJ2-1*00(95)		330|343|367|0|13||65.0;330|343|367|0|13||65.0	16|22|48|13|19||30.0	28|42|70|25|39||70.0		:::::::::0:-4:13:13:0:-10:19:25:-8:39:::
	D4	CD8		55	2	TGTGCAATGAGAGGGTTTGGAAATGAGAAATTAACCTTT	TGTGCAATGAGAGGGTTTGGAAATGAGAAATTAACCTTT	CAMRGFGNEKLTF		TRAV14DV4*00(170)		TRAJ48*00(165)		333|346|370|0|13||65.0		28|52|83|15|39||120.0		:::::::::0:-4:13:::::15:-8:39:::
	D4	CD8		56	2	TGCAGTGCTCACTCGGGACTCACAGATACGCAGTATTTT	TGCAGTGCTCACTCGGGACTCACAGATACGCAGTATTTT	CSAHSGLTDTQYF		TRBV20-1*00(95)	TRBD2*00(35),TRBD1*00(30)	TRBJ2-3*00(105)		321|330|355|0|9||45.0	15|22|48|13|20||35.0;11|17|36|13|19||30.0	22|41|69|20|39||95.0		:::::::::0:-5:9:13:1:-10:20:20:-2:39:::
	D4	CD8		58	2	TGTGTGGTGCACAGCAGTGCTTCCAAGATAATCTTT	TGTGTGGTGCACAGCAGTGCTTCCAAGATAATCTTT	CVVHSSASKIIF		TRAV12-1*00(99)		TRAJ3*00(155)		324|337|357|0|13|SA333C|49.0		25|51|82|10|36||130.0		:::::::::0:0:13:::::10:-5:36:::
	D4	CD8		59	2	TGTGCCAGCAGCCCGGGTACCTACGAGCAGTACTTC	TGTGCCAGCAGCCCGGGTACCTACGAGCAGTACTTC	CASSPGTYEQYF		TRBV3-1*00(105),TRBV3-2*00(105)		TRBJ2-7*00(120)		327|340|364|0|13||65.0;327|340|364|0|13||65.0		22|39|67|19|36||85.0		:::::::::0:-4:13:::::19:-2:36:::
	D4	CD8		60	2	TGTGCCAGCAGCCAAGACAGGGCCAAACTGTTTTTT	TGTGCCAGCAGCCAAGACAGGGCCAAACTGTTTTTT	CASSQDRAKLFF		TRBV14*00(150)	TRBD2*00(30)	TRBJ1-4*00(70)		330|347|367|0|17||85.0	28|34|48|18|24||30.0	31|43|71|24|36||60.0		:::::::::0:0:17:18:-12:2:24:24:-11:36:::
	D4	CD8		61	2	TGTGCAGCAAGAGTTAGGAACACACCTCTTGTCTTT	TGTGCAGCAAGAGTTAGGAACACACCTCTTGTCTTT	CAARVRNTPLVF		TRAV23DV6*00(120)		TRAJ29*00(97)		351|362|384|0|11||55.0		31|49|80|18|36||90.0		:::::::::0:-2:11:::::18:-11:36:::
	D4	CD8		62	2	TGTGCCAGCACAACTACCGGGGAGCTGTTTTTT	TGTGCCAGCACAACTACCGGGGAGCTGTTTTTT	CASTTTGELFF		TRBV6-4*00(127,5),TRBV6-5*00(127,5),TRBV6-6*00(127,5)		TRBJ2-2*00(102,5)		327|337|364|0|10||50.0;327|337|364|0|10||50.0;327|337|364|0|10||50.0		25|43|71|15|33||90.0		:::::::::0:-7:10:::::15:-5:33:::
	D4	CD8		63	2	TGTGCCAGCAGCTCACATTACGAGCAGTACTTC	TGTGCCAGCAGCTCACATTACGAGCAGTACTTC	CASSSHYEQYF		TRBV7-1*00(100)		TRBJ2-7*00(140)		330|345|367|0|15||75.0		24|39|67|18|33||75.0		:::::::::0:-2:15:::::18:-4:33:::
	D4	CD8		64	2	TGTGCCAGCAGCTCAGACAGGGGTTACACCTTC	TGTGCCAGCAGCTCAGACAGGGGTTACACCTTC	CASSSDRGYTF		TRBV11-1*00(62,5),TRBV7-9*00(62,5),TRBV7-1*00(57,5)	TRBD1*00(40)	TRBJ1-2*00(87,5)		330|343|367|0|13||65.0;330|343|367|0|13||65.0;330|346|367|0|16||80.0	14|22|36|15|23||40.0	31|40|68|24|33||45.0		:::::::::0:-4:13:15:-2:-2:23:24:-11:33:::
	D4	CD8		65	2	TGTGCCAGCAGGCAAAACACTGAAGCTTTCTTT	TGTGCCAGCAGGCAAAACACTGAAGCTTTCTTT	CASRQNTEAFF		TRBV6-2*00(107,5),TRBV6-3*00(107,5),TRBV6-5*00(107,5)		TRBJ1-1*00(127,5)		327|338|364|0|11||55.0;327|338|364|0|11||55.0;327|338|364|0|11||55.0		22|40|68|15|33||90.0		:::::::::0:-6:11:::::15:-2:33:::
	D4	CD8		66	2	TGTGCTTATAACAATGCCAGACTCATGTTT	TGTGCTTATAACAATGCCAGACTCATGTTT	CAYNNARLMF		TRAV38-2DV8*00(125)		TRAJ31*00(145)		333|343|369|0|10||50.0		23|46|77|7|30||115.0		:::::::::0:-6:10:::::7:-3:30:::
	D4	CD8		68	2	TGTGCCTCGCCACTTAAGAAACTCTTT	TGTGCCTCGCCACTTAAGAAACTCTTT	CASPLKKLF		TRGV9*00(120)		TRGJ1*00(100),TRGJ2*00(100)		348|355|386|0|7||35.0		29|42|70|14|27||65.0;29|42|70|14|27||65.0		:::::::::0:-11:7:::::14:-9:27:::
	D4	CD8		70	1	TGTGCTTTCATGAAGCAGGCCAATAATGCAGGCAACATGCTCACCTTT	TGTGCTTTCATGAAGCAGGCCAATAATGCAGGCAACATGCTCACCTTT	CAFMKQANNAGNMLTF		TRAV38-1*00(140)		TRAJ39*00(235)		333|350|370|0|17||85.0		25|52|83|21|48||135.0		:::::::::0:0:17:::::21:-5:48:::
	D4	CD8		71	1	TGTGCTTATAGGGGGGCACAACAGGGCGGATCTGAAAAGCTGGTCTTT	TGTGCTTATAGGGGGGCACAACAGGGCGGATCTGAAAAGCTGGTCTTT	CAYRGAQQGGSEKLVF		TRAV38-2DV8*00(105)		TRAJ57*00(215)		333|345|369|0|12||60.0		25|52|83|21|48||135.0		:::::::::0:-4:12:::::21:-5:48:::
	D4	CD8		72	1	TGTGCTCTGAGTGAGGCGCGGGGAGGAGGTGCTGACGGACTCACCTTT	TGTGCTCTGAGTGAGGCGCGGGGAGGAGGTGCTGACGGACTCACCTTT	CALSEARGGGADGLTF		TRAV19*00(145)		TRAJ45*00(205)		333|352|370|0|19||95.0		28|55|86|21|48||135.0		:::::::::0:2:19:::::21:-8:48:::
	D4	CD8		73	1	TGTGCTGTGAGAGCCCTTTCTGGGGCTGGGAGTTACCAACTCACTTTC	TGTGCTGTGAGAGCCCTTTCTGGGGCTGGGAGTTACCAACTCACTTTC	CAVRALSGAGSYQLTF		TRAV3*00(150)		TRAJ28*00(205)		327|340|363|0|13||65.0		25|55|86|18|48||150.0		:::::::::0:-3:13:::::18:-5:48:::
	D4	CD8		74	1	TGTGCCGTGAACTGGGGGAGTGGAGGTAGCAACTATAAACTGACATTT	TGTGCCGTGAACTGGGGGAGTGGAGGTAGCAACTATAAACTGACATTT	CAVNWGSGGSNYKLTF		TRAV12-2*00(135)	TRDD3*00(30)	TRAJ53*00(220)		330|342|363|0|12||60.0	15|21|39|12|18||30.0	25|55|86|18|48||150.0		:::::::::0:-1:12:12:-2:-5:18:18:-5:48:::
	D4	CD8		75	1	TGTGCCATCAGTGAGAACCGGGACAGGGCTACCTACGAGCAGTACTTC	TGTGCCATCAGTGAGAACCGGGACAGGGCTACCTACGAGCAGTACTTC	CAISENRDRATYEQYF		TRBV10-3*00(90)	TRBD1*00(55)	TRBJ2-7*00(85)		327|342|364|0|15||75.0	10|21|36|17|28||55.0	22|39|67|31|48||85.0		:::::::::0:-2:15:17:2:-3:28:31:-2:48:::
	D4	CD8		76	1	TGTGCCAGCAGCGTAGGCCGGGGTGTAGAAGCCGGGGAGCTGTTTTTT	TGTGCCAGCAGCGTAGGCCGGGGTGTAGAAGCCGGGGAGCTGTTTTTT	CASSVGRGVEAGELFF		TRBV9*00(115)	TRBD1*00(25),TRBD2*00(25)	TRBJ2-2*00(215)		327|343|363|0|16||80.0	10|15|36|17|22||25.0;14|19|48|17|22||25.0	26|43|71|31|48||85.0		:::::::::0:0:16:17:2:-9:22:31:-6:48:::
	D4	CD8		77	1	TGCGCCAGCAGCTTGGGCGACCTAACAACTAATGAAAAACTGTTTTTT	TGCGCCAGCAGCTTGGGCGACCTAACAACTAATGAAAAACTGTTTTTT	CASSLGDLTTNEKLFF		TRBV5-1*00(95)		TRBJ1-4*00(115)		327|343|363|0|16||80.0		20|43|71|25|48||115.0		:::::::::0:0:16:::::25:0:48:::
	D4	CD8		81	1	TGTGCTTTCGGGGTAAGATCTTATAACACCGACAAGCTCATCTTT	TGTGCTTTCGGGGTAAGATCTTATAACACCGACAAGCTCATCTTT	CAFGVRSYNTDKLIF		TRAV38-1*00(90)		TRAJ34*00(220)		333|342|370|0|9||45.0		15|47|78|13|45||160.0		:::::::::0:-8:9:::::13:5:45:::
	D4	CD8		82	1	TGTGCTCTTGGGGAACCGACTGGGGGTTACCAGAAAGTTACCTTT	TGTGCTCTTGGGGAACCGACTGGGGGTTACCAGAAAGTTACCTTT	CALGEPTGGYQKVTF		TRDV1*00(105)		TRAJ13*00(135)		330|346|367|0|16||80.0		26|52|83|19|45||130.0		:::::::::0:-1:16:::::19:-6:45:::
	D4	CD8		83	1	TGTGCTCTTGGGATGGATCAGGGCGGATCTGAAAAGCTGGTCTTT	TGTGCTCTTGGGATGGATCAGGGCGGATCTGAAAAGCTGGTCTTT	CALGMDQGGSEKLVF		TRDV1*00(80)		TRAJ57*00(150)		330|342|367|0|12||60.0		24|52|83|17|45||140.0		:::::::::0:-5:12:::::17:-4:45:::
	D4	CD8		84	1	TGTGCTCTGAGTGAGGCTGGAACCTCCTACGACAAGGTGATATTT	TGTGCTCTGAGTGAGGCTGGAACCTCCTACGACAAGGTGATATTT	CALSEAGTSYDKVIF		TRAV19*00(115)		TRAJ50*00(125)		333|350|370|0|17||85.0		24|49|80|20|45||125.0		:::::::::0:0:17:::::20:-4:45:::
	D4	CD8		85	1	TGTGCTCTGAGTGAGGGTCCCGGCACTGCCAGTAAACTCACCTTT	TGTGCTCTGAGTGAGGGTCCCGGCACTGCCAGTAAACTCACCTTT	CALSEGPGTASKLTF		TRAV19*00(95)		TRAJ44*00(145)		333|349|370|0|16||80.0		26|52|83|19|45||130.0		:::::::::0:-1:16:::::19:-6:45:::
	D4	CD8		86	1	TGTGCTGTGAGTGAGGCCCTAAATTCCGGGTATGCACTCAACTTC	TGTGCTGTGAGTGAGGCCCTAAATTCCGGGTATGCACTCAACTTC	CAVSEALNSGYALNF		TRAV8-4*00(95),TRAV8-6*00(95)		TRAJ41*00(130)		327|341|361|0|14||70.0;327|341|361|0|14||70.0		26|51|82|20|45||125.0		:::::::::0:0:14:::::20:-6:45:::
	D4	CD8		87	1	TGTGCTGTGAGACCACCCAACCAGGCAGGAACTGCTCTGATCTTT	TGTGCTGTGAGACCACCCAACCAGGCAGGAACTGCTCTGATCTTT	CAVRPPNQAGTALIF		TRAV3*00(80)		TRAJ15*00(155)		327|339|363|0|12||60.0		20|49|80|16|45||145.0		:::::::::0:-4:12:::::16:0:45:::
	D4	CD8		88	1	TGTGCTGTGAGAGATCCCATGGATAGCAACTATCAGTTAATCTGG	TGTGCTGTGAGAGATCCCATGGATAGCAACTATCAGTTAATCTGG	CAVRDPMDSNYQLIW		TRAV1-2*00(110)		TRAJ33*00(145)		312|328|346|0|16||80.0		17|46|77|16|45||145.0		:::::::::0:2:16:::::16:3:45:::
	D4	CD8		89	1	TGTGCTGTGAGAGACATTTGGGGCTTTGGGAATGTGCTGCATTGC	TGTGCTGTGAGAGACATTTGGGGCTTTGGGAATGTGCTGCATTGC	CAVRDIWGFGNVLHC		TRAV3*00(85)		TRAJ35*00(150)		327|344|363|0|17||85.0		24|48|79|21|45||120.0		:::::::::0:1:17:::::21:-4:45:::
	D4	CD8		90	1	TGTGCCTTGTGGGAGTCCCGTTTGGGCAAAAAAATCAAGGTATTT	TGTGCCTTGTGGGAGTCCCGTTTGGGCAAAAAAATCAAGGTATTT	CALWESRLGKKIKVF		TRGV9*00(80)		TRGJP*00(145)		348|363|386|0|15||75.0		30|54|82|21|45||120.0		:::::::::0:-3:15:::::21:-10:45:::
	D4	CD8		91	1	TGTGCCACCTGGGATGGGCCAGGTAGTGATTGGATCAAGACGTTT	TGTGCCACCTGGGATGGGCCAGGTAGTGATTGGATCAAGACGTTT	CATWDGPGSDWIKTF		TRGV4*00(100)		TRGJP2*00(145)		336|356|374|0|20||100.0		23|46|80|22|45||115.0		:::::::::0:2:20:::::22:-3:45:::
	D4	CD8		92	1	TGTGCCAGTAGTATGGGGACAGGGGTTAATCAGCCCCAGCATTTT	TGTGCCAGTAGTATGGGGACAGGGGTTAATCAGCCCCAGCATTTT	CASSMGTGVNQPQHF		TRBV19*00(100)	TRBD1*00(50)	TRBJ1-5*00(90)		327|341|364|0|14||70.0	12|22|36|15|25||50.0	24|42|70|27|45||90.0		:::::::::0:-3:14:15:0:-2:25:27:-4:45:::
	D4	CD8		93	1	TGTGCCAGCAGTTACTCGGATAACAGGGTAAATGAGCAGTACTTC	TGTGCCAGCAGTTACTCGGATAACAGGGTAAATGAGCAGTACTTC	CASSYSDNRVNEQYF		TRBV6-3*00(90),TRBV6-5*00(90),TRBV6-6*00(90),TRBV6-7*00(90),TRBV6-8*00(90)	TRBD1*00(30)	TRBJ2-7*00(90)		327|345|364|0|18||90.0;327|345|364|0|18||90.0;327|345|364|0|18||90.0;327|345|364|0|18||90.0;324|342|361|0|18||90.0	15|21|36|22|28||30.0	27|39|67|33|45||60.0		:::::::::0:1:18:22:-3:-3:28:33:-7:45:::
	D4	CD8		94	1	TGTGCCAGCAGTTACATCGAGGGAATGAACACTGAAGCTTTCTTT	TGTGCCAGCAGTTACATCGAGGGAATGAACACTGAAGCTTTCTTT	CASSYIEGMNTEAFF		TRBV6-2*00(109),TRBV6-3*00(109),TRBV6-5*00(109),TRBV6-6*00(109),TRBV6-7*00(109)		TRBJ1-1*00(105)		327|347|364|0|21|I342A|79.0;327|347|364|0|21|I342A|79.0;327|347|364|0|21|I342A|79.0;327|347|364|0|21|I342A|79.0;327|347|364|0|21|I342A|79.0		19|40|68|24|45||105.0		:::::::::0:3:21:::::24:1:45:::
	D4	CD8		95	1	TGTGCCAGCAGTCCACTAGCGGTGAACACCGGGGAGCTGTTTTTT	TGTGCCAGCAGTCCACTAGCGGTGAACACCGGGGAGCTGTTTTTT	CASSPLAVNTGELFF		TRBV6-4*00(85),TRBV6-5*00(85),TRBV6-6*00(85),TRBV6-7*00(85),TRBV6-9*00(85)	TRBD2*00(40)	TRBJ2-2*00(115)		327|339|364|0|12||60.0;327|339|364|0|12||60.0;327|339|364|0|12||60.0;327|339|364|0|12||60.0;327|339|364|0|12||60.0	19|27|48|14|22||40.0	21|43|71|23|45||110.0		:::::::::0:-5:12:14:-3:-5:22:23:-1:45:::
	D4	CD8		96	1	TGTGCCAGCAGCTTAGTTTACTCAGAGACAGATACGCAGTATTTT	TGTGCCAGCAGCTTAGTTTACTCAGAGACAGATACGCAGTATTTT	CASSLVYSETDTQYF		TRBV11-3*00(110),TRBV7-2*00(110),TRBV7-4*00(110),TRBV7-8*00(110),TRBV7-9*00(110)		TRBJ2-3*00(90)		330|346|367|0|16||80.0;330|346|367|0|16||80.0;330|346|367|0|16||80.0;330|346|367|0|16||80.0;330|346|367|0|16||80.0		23|41|69|27|45||90.0		:::::::::0:-1:16:::::27:-3:45:::
	D4	CD8		97	1	TGTGCCAGCAGCTTAGTGGTGGCACCGCTAACGGAAGCTTTCTTT	TGTGCCAGCAGCTTAGTGGTGGCACCGCTAACGGAAGCTTTCTTT	CASSLVVAPLTEAFF		TRBV11-2*00(105),TRBV11-3*00(105),TRBV7-2*00(105),TRBV7-4*00(105),TRBV7-9*00(105)	TRBD2*00(30)	TRBJ1-1*00(65)		330|346|367|0|16||80.0;330|346|367|0|16||80.0;330|346|367|0|16||80.0;330|346|367|0|16||80.0;330|346|367|0|16||80.0	5|11|48|24|30||30.0	28|40|68|33|45||60.0		:::::::::0:-1:16:24:11:-21:30:33:-8:45:::
	D4	CD8		98	1	TGTGCCAGCAGCTTAGACGGGAGCTCCTACAATGAGCAGTTCTTC	TGTGCCAGCAGCTTAGACGGGAGCTCCTACAATGAGCAGTTCTTC	CASSLDGSSYNEQFF		TRBV11-2*00(100),TRBV7-2*00(95),TRBV7-4*00(95),TRBV7-8*00(95),TRBV7-9*00(95)		TRBJ2-1*00(145)		330|347|367|0|17||85.0;330|346|367|0|16||80.0;330|346|367|0|16||80.0;330|346|367|0|16||80.0;330|346|367|0|16||80.0		16|42|70|19|45||130.0		:::::::::0:0:17:::::19:4:45:::
	D4	CD8		99	1	TGTGCCAGCAGCTCCGCTGACCAGGGCAATCAGCCCCAGCATTTT	TGTGCCAGCAGCTCCGCTGACCAGGGCAATCAGCCCCAGCATTTT	CASSSADQGNQPQHF		TRBV7-1*00(90)		TRBJ1-5*00(110)		330|344|367|0|14||70.0		22|42|70|25|45||100.0		:::::::::0:-3:14:::::25:-2:45:::
	D4	CD8		100	1	TGTGCCAGCAGCTCAGGGGACTTCTCCTACAATGAGCAGTTCTTC	TGTGCCAGCAGCTCAGGGGACTTCTCCTACAATGAGCAGTTCTTC	CASSSGDFSYNEQFF		TRBV7-1*00(100)	TRBD2*00(30)	TRBJ2-1*00(120)		330|346|367|0|16||80.0	16|22|48|16|22||30.0	20|42|70|23|45||110.0		:::::::::0:-1:16:16:0:-10:22:23:0:45:::
	D4	CD8		101	1	TGTGCCAGCAGCTATCTCCGGGAGGGCCTACATGAGCAGTTCTTC	TGTGCCAGCAGCTATCTCCGGGAGGGCCTACATGAGCAGTTCTTC	CASSYLREGLHEQFF		TRBV5-8*00(80),TRBV7-1*00(80),TRBV7-2*00(80),TRBV7-3*00(80),TRBV7-9*00(80)	TRBD2*00(40)	TRBJ2-1*00(89)		327|340|363|0|13||65.0;330|343|367|0|13||65.0;330|343|367|0|13||65.0;330|343|367|0|13||65.0;330|343|367|0|13||65.0	24|32|48|18|26||40.0	22|42|70|26|45|DA28|74.0		:::::::::0:-3:13:18:-8:0:26:26:-2:45:::
	D4	CD8		102	1	TGTGCCAGCAGCCCCCTAGCGGTTATCTACAATGAGCAGTTCTTC	TGTGCCAGCAGCCCCCTAGCGGTTATCTACAATGAGCAGTTCTTC	CASSPLAVIYNEQFF		TRBV4-2*00(95),TRBV7-3*00(90),TRBV7-4*00(90),TRBV7-8*00(90),TRBV7-9*00(90)	TRBD2*00(35)	TRBJ2-1*00(95)		327|340|364|0|13||65.0;330|342|367|0|12||60.0;330|342|367|0|12||60.0;330|342|367|0|12||60.0;330|342|367|0|12||60.0	20|27|48|15|22||35.0	23|42|70|26|45||95.0		:::::::::0:-4:13:15:-4:-5:22:26:-3:45:::
	D4	CD8		103	1	TGTGCCAGCAGCCCCGGACAGAACCCAGGAAACACCATATATTTT	TGTGCCAGCAGCCCCGGACAGAACCCAGGAAACACCATATATTTT	CASSPGQNPGNTIYF		TRBV4-2*00(90),TRBV7-3*00(85),TRBV7-4*00(85),TRBV7-8*00(85),TRBV7-9*00(85)	TRBD1*00(30)	TRBJ1-3*00(95)		327|340|364|0|13||65.0;330|342|367|0|12||60.0;330|342|367|0|12||60.0;330|342|367|0|12||60.0;330|342|367|0|12||60.0	13|19|36|15|21||30.0	24|42|70|27|45||90.0		:::::::::0:-4:13:15:-1:-5:21:27:-4:45:::
	D4	CD8		104	1	TGTGCCAGCAGCCCCGAGGCAGGGGGAGAAGAGACCCAGTACTTC	TGTGCCAGCAGCCCCGAGGCAGGGGGAGAAGAGACCCAGTACTTC	CASSPEAGGEETQYF		TRBV4-2*00(90),TRBV5-7*00(85),TRBV5-8*00(85),TRBV7-4*00(85),TRBV7-8*00(85)	TRBD1*00(35)	TRBJ2-5*00(90)		327|340|364|0|13||65.0;327|339|363|0|12||60.0;327|339|363|0|12||60.0;330|342|367|0|12||60.0;330|342|367|0|12||60.0	16|23|36|19|26||35.0	23|40|68|28|45||85.0		:::::::::0:-4:13:19:-4:-1:26:28:-3:45:::
	D4	CD8		106	1	TGTGCCAGCAGCGCGTCACTAGCGAAATCCTACGAGCAGTACTTC	TGTGCCAGCAGCGCGTCACTAGCGAAATCCTACGAGCAGTACTTC	CASSASLAKSYEQYF		TRBV7-2*00(85),TRBV7-3*00(85),TRBV7-4*00(85),TRBV7-8*00(85),TRBV7-9*00(85)	TRBD2*00(35)	TRBJ2-7*00(95)		330|342|367|0|12||60.0;330|342|367|0|12||60.0;330|342|367|0|12||60.0;330|342|367|0|12||60.0;330|342|367|0|12||60.0	19|26|48|17|24||35.0	21|39|67|27|45||90.0		:::::::::0:-5:12:17:-3:-6:24:27:-1:45:::
	D4	CD8		107	1	TGTGCCAGCAGCGGAAACCGGGACGGCTCCTACGAGCAGTACTTC	TGTGCCAGCAGCGGAAACCGGGACGGCTCCTACGAGCAGTACTTC	CASSGNRDGSYEQYF		TRBV9*00(85),TRBV14*00(80),TRBV21-1*00(80),TRBV3-1*00(80),TRBV3-2*00(80)	TRBD1*00(35),TRBD2*00(35)	TRBJ2-7*00(110)		327|340|363|0|13||65.0;330|342|367|0|12||60.0;331|343|368|0|12||60.0;327|339|364|0|12||60.0;327|339|364|0|12||60.0	10|17|36|17|24||35.0;14|21|48|17|24||35.0	19|39|67|25|45||100.0		:::::::::0:-3:13:17:2:-7:24:25:1:45:::
	D4	CD8		108	1	TGTGCAGAGAGAGGGTCAGGAGGAGGTGCTGACGGACTCACCTTT	TGTGCAGAGAGAGGGTCAGGAGGAGGTGCTGACGGACTCACCTTT	CAERGSGGGADGLTF		TRAV5*00(85)		TRAJ45*00(150)		327|338|360|0|11||55.0		25|55|86|15|45||150.0		:::::::::0:-2:11:::::15:-5:45:::
	D4	CD8		109	1	TGTGCAGAGAATACGCGGGGGCAGGCAGGAACTGCTCTGATCTTT	TGTGCAGAGAATACGCGGGGGCAGGCAGGAACTGCTCTGATCTTT	CAENTRGQAGTALIF		TRAV13-2*00(85)	TRDD3*00(25)	TRAJ15*00(130)		327|340|360|0|13||65.0	16|21|39|16|21||25.0	25|49|80|21|45||120.0		:::::::::0:0:13:16:-3:-5:21:21:-5:45:::
	D4	CD8		112	1	TGTGCTCTTGGGGGTCAGGGCGGATCTGAAAAGCTGGTCTTT	TGTGCTCTTGGGGGTCAGGGCGGATCTGAAAAGCTGGTCTTT	CALGGQGGSEKLVF		TRDV1*00(100)		TRAJ57*00(150)		330|343|367|0|13||65.0		24|52|83|14|42||140.0		:::::::::0:-4:13:::::14:-4:42:::
	D4	CD8		113	1	TGTGCTCTCCAGTCGGATAACTATGGTCAGAATTTTGTCTTT	TGTGCTCTCCAGTCGGATAACTATGGTCAGAATTTTGTCTTT	CALQSDNYGQNFVF		TRAV16*00(85)	TRDD3*00(25)	TRAJ26*00(140)		315|323|349|0|8||40.0	8|13|39|8|13||25.0	21|49|80|14|42||140.0		:::::::::0:-6:8:8:5:-13:13:14:-1:42:::
	D4	CD8		114	1	TGTGCTGTCAGATCAGGACGAAGCAACTATCAGTTAATCTGG	TGTGCTGTCAGATCAGGACGAAGCAACTATCAGTTAATCTGG	CAVRSGRSNYQLIW		TRAV41*00(110)		TRAJ33*00(110)		324|338|356|0|14||70.0		25|46|77|21|42||105.0		:::::::::0:2:14:::::21:-5:42:::
	D4	CD8		115	1	TGTGCTGTGCAGCCGAATAATGCAGGCAACATGCTCACCTTT	TGTGCTGTGCAGCCGAATAATGCAGGCAACATGCTCACCTTT	CAVQPNNAGNMLTF		TRAV20*00(90)		TRAJ39*00(150)		324|336|357|0|12||60.0		25|52|83|15|42||135.0		:::::::::0:-1:12:::::15:-5:42:::
	D4	CD8		116	1	TGTGCTGTGAGCCCCATAGGCTTTGGGAATGTGCTGCATTGC	TGTGCTGTGAGCCCCATAGGCTTTGGGAATGTGCTGCATTGC	CAVSPIGFGNVLHC		TRAV3*00(90),TRAV8-4*00(90),TRAV8-6*00(90),TRAV8-3*00(80),TRAV8-7*00(80)		TRAJ35*00(145)		327|338|363|0|11||55.0;327|338|361|0|11||55.0;327|338|361|0|11||55.0;327|336|361|0|9||45.0;324|333|364|0|9||45.0		21|48|79|15|42||135.0		:::::::::0:-5:11:::::15:-1:42:::
	D4	CD8		117	1	TGTGCTGTGAGGGGTCGGGGAGGAAGCTACATACCTACATTT	TGTGCTGTGAGGGGTCGGGGAGGAAGCTACATACCTACATTT	CAVRGRGGSYIPTF		TRAV1-2*00(95)		TRAJ6*00(125)		312|323|346|0|11||55.0		27|51|82|18|42||120.0		:::::::::0:-3:11:::::18:-7:42:::
	D4	CD8		118	1	TGTGCTACGGAATCCCAGGGCGGATCTGAAAAGCTGGTCTTT	TGTGCTACGGAATCCCAGGGCGGATCTGAAAAGCTGGTCTTT	CATESQGGSEKLVF		TRAV17*00(115)		TRAJ57*00(219)		324|335|357|0|11||55.0		25|52|83|15|42||135.0		:::::::::0:-2:11:::::15:-5:42:::
	D4	CD8		119	1	TGTGCCGTGAATGCAGAGGATAGCAGCTATAAATTGATCTTC	TGTGCCGTGAATGCAGAGGATAGCAGCTATAAATTGATCTTC	CAVNAEDSSYKLIF		TRAV8-1*00(90)		TRAJ12*00(150)		327|341|361|0|14||70.0		24|49|80|17|42||125.0		:::::::::0:0:14:::::17:-4:42:::
	D4	CD8		120	1	TGTGCCAGTAGTATTTATGACTCTCAAGAGACCCAGTACTTC	TGTGCCAGTAGTATTTATGACTCTCAAGAGACCCAGTACTTC	CASSIYDSQETQYF		TRBV19*00(85)		TRBJ2-5*00(120)		327|341|364|0|14||70.0		22|40|68|24|42||90.0		:::::::::0:-3:14:::::24:-2:42:::
	D4	CD8		121	1	TGTGCCAGCTCACCACCAGACCAGAACACTGAAGCTTTCTTT	TGTGCCAGCTCACCACCAGACCAGAACACTGAAGCTTTCTTT	CASSPPDQNTEAFF		TRBV18*00(90)		TRBJ1-1*00(135)		330|347|367|0|17||85.0		21|40|68|23|42||95.0		:::::::::0:0:17:::::23:-1:42:::
	D4	CD8		122	1	TGTGCCAGCGGAAGTAGCGGGATCACAGATACGCAGTATTTT	TGTGCCAGCGGAAGTAGCGGGATCACAGATACGCAGTATTTT	CASGSSGITDTQYF		TRBV28*00(90)	TRBD2*00(40)	TRBJ2-3*00(95)		327|336|364|0|9||45.0	21|29|48|14|22||40.0	22|41|69|23|42||95.0		:::::::::0:-8:9:14:-5:-3:22:23:-2:42:::
	D4	CD8		123	1	TGTGCCAGCAGTTTCTTCGCGGGAGAAGGCGAGCAGTACTTC	TGTGCCAGCAGTTTCTTCGCGGGAGAAGGCGAGCAGTACTTC	CASSFFAGEGEQYF		TRBV28*00(100),TRBV25-1*00(90)	TRBD2*00(35)	TRBJ2-7*00(80)		327|341|364|0|14||70.0;327|339|364|0|12||60.0	23|30|48|18|25||35.0	26|39|67|29|42||65.0		:::::::::0:-3:14:18:-7:-2:25:29:-6:42:::
	D4	CD8		124	1	TGTGCCAGCAGTTTGACAGGGAGTACCTACGAGCAGTACTTC	TGTGCCAGCAGTTTGACAGGGAGTACCTACGAGCAGTACTTC	CASSLTGSTYEQYF		TRBV12-3*00(110),TRBV12-4*00(110),TRBV27*00(110),TRBV6-5*00(105),TRBV6-6*00(105)	TRBD1*00(35)	TRBJ2-7*00(90)		330|344|367|0|14||70.0;330|344|367|0|14||70.0;327|341|364|0|14||70.0;327|340|364|0|13||65.0;327|340|364|0|13||65.0	14|21|36|14|21||35.0	22|39|67|25|42||85.0		:::::::::0:-3:14:14:-2:-3:21:25:-2:42:::
	D4	CD8		125	1	TGTGCCAGCAGTTTATTGGACGGTTCCTACGAGCAGTACTTC	TGTGCCAGCAGTTTATTGGACGGTTCCTACGAGCAGTACTTC	CASSLLDGSYEQYF		TRBV27*00(120),TRBV12-3*00(115),TRBV12-4*00(115),TRBV6-5*00(105),TRBV6-6*00(105)		TRBJ2-7*00(95)		327|343|364|0|16||80.0;330|345|367|0|15||75.0;330|345|367|0|15||75.0;327|340|364|0|13||65.0;327|340|364|0|13||65.0		21|39|67|24|42||90.0		:::::::::0:-1:16:::::24:-1:42:::
	D4	CD8		126	1	TGTGCCAGCAGTTGGGGGAACAGTCGAACTGAAGCTTTCTTT	TGTGCCAGCAGTTGGGGGAACAGTCGAACTGAAGCTTTCTTT	CASSWGNSRTEAFF		TRBV27*00(110),TRBV13*00(100)	TRBD1*00(25)	TRBJ1-1*00(75)		327|340|364|0|13||65.0;357|368|394|0|11||55.0	18|23|36|13|18||25.0	25|40|68|27|42||75.0		:::::::::0:-4:13:13:-6:-1:18:27:-5:42:::
	D4	CD8		127	1	TGTGCCAGCAGTCGCGGGGGCTCCTACAATGAGCAGTTCTTC	TGTGCCAGCAGTCGCGGGGGCTCCTACAATGAGCAGTTCTTC	CASSRGGSYNEQFF		TRBV6-4*00(80),TRBV6-5*00(80),TRBV6-6*00(80),TRBV6-7*00(80),TRBV6-9*00(80)	TRBD2*00(25)	TRBJ2-1*00(140)		327|339|364|0|12||60.0;327|339|364|0|12||60.0;327|339|364|0|12||60.0;327|339|364|0|12||60.0;327|339|364|0|12||60.0	23|28|48|13|18||25.0	19|42|70|19|42||115.0		:::::::::0:-5:12:13:-7:-4:18:19:1:42:::
	D4	CD8		128	1	TGTGCCAGCAGTCATACAGGGGGGGGGAATGAGCAGTTCTTC	TGTGCCAGCAGTCATACAGGGGGGGGGAATGAGCAGTTCTTC	CASSHTGGGNEQFF		TRBV7-2*00(85),TRBV7-3*00(85),TRBV7-4*00(85),TRBV7-8*00(85),TRBV7-9*00(85)	TRBD1*00(40)	TRBJ2-1*00(90)		330|341|367|0|11||55.0;330|341|367|0|11||55.0;330|341|367|0|11||55.0;330|341|367|0|11||55.0;330|341|367|0|11||55.0	15|23|36|15|23||40.0	27|42|70|27|42||75.0		:::::::::0:-6:11:15:-3:-1:23:27:-7:42:::
	D4	CD8		129	1	TGTGCCAGCAGTACGGGGAGCTCCTACAATGAGCAGTTCTTC	TGTGCCAGCAGTACGGGGAGCTCCTACAATGAGCAGTTCTTC	CASSTGSSYNEQFF		TRBV14*00(125)		TRBJ2-1*00(215)		330|341|367|0|11||55.0		16|42|70|16|42||130.0		:::::::::0:-6:11:::::16:4:42:::
	D4	CD8		130	1	TGTGCCAGCAGCTTGGGACAGGGGAATTCACCCCTCCACTTT	TGTGCCAGCAGCTTGGGACAGGGGAATTCACCCCTCCACTTT	CASSLGQGNSPLHF		TRBV5-4*00(120),TRBV5-5*00(120),TRBV5-8*00(120),TRBV7-8*00(110),TRBV7-9*00(110)	TRBD1*00(40)	TRBJ1-6*00(95)		327|343|363|0|16||80.0;327|343|363|0|16||80.0;327|343|363|0|16||80.0;330|344|367|0|14||70.0;330|344|367|0|14||70.0	14|22|36|16|24||40.0	27|45|73|24|42||90.0		:::::::::0:0:16:16:-2:-2:24:24:-7:42:::
	D4	CD8		131	1	TGTGCCAGCAGCTTACTCCAGTACCAAGAGACCCAGTACTTC	TGTGCCAGCAGCTTACTCCAGTACCAAGAGACCCAGTACTTC	CASSLLQYQETQYF		TRBV7-2*00(115),TRBV7-3*00(115),TRBV7-4*00(115),TRBV7-8*00(115),TRBV7-9*00(115)		TRBJ2-5*00(115)		330|345|367|0|15||75.0;330|345|367|0|15||75.0;330|345|367|0|15||75.0;330|345|367|0|15||75.0;330|345|367|0|15||75.0		18|40|68|20|42||110.0		:::::::::0:-2:15:::::20:2:42:::
	D4	CD8		132	1	TGTGCCAGCAGCTTAGTGGCAGAAGCCTACGAGCAGTACTTC	TGTGCCAGCAGCTTAGTGGCAGAAGCCTACGAGCAGTACTTC	CASSLVAEAYEQYF		TRBV7-4*00(85),TRBV7-6*00(85),TRBV7-7*00(85),TRBV7-8*00(85),TRBV7-9*00(85)		TRBJ2-7*00(125)		330|346|367|0|16||80.0;330|346|367|0|16||80.0;330|346|367|0|16||80.0;330|346|367|0|16||80.0;330|346|367|0|16||80.0		22|39|67|25|42||85.0		:::::::::0:-1:16:::::25:-2:42:::
	D4	CD8		133	1	TGTGCCAGCAGCTTAGTGGGAGGTGATCAGCCCCAGCATTTT	TGTGCCAGCAGCTTAGTGGGAGGTGATCAGCCCCAGCATTTT	CASSLVGGDQPQHF		TRBV7-6*00(95),TRBV7-7*00(95)	TRBD2*00(30)	TRBJ1-5*00(115)		330|346|367|0|16||80.0;330|346|367|0|16||80.0	25|31|48|17|23||30.0	25|42|70|25|42||85.0		:::::::::0:-1:16:17:-9:-1:23:25:-5:42:::
	D4	CD8		134	1	TGTGCCAGCAGCCACGACATCTTTAACTATGGCTACACCTTC	TGTGCCAGCAGCCACGACATCTTTAACTATGGCTACACCTTC	CASSHDIFNYGYTF		TRBV4-2*00(85)		TRBJ1-2*00(125)		327|341|364|0|14||70.0		21|40|68|23|42||95.0		:::::::::0:-3:14:::::23:-1:42:::
	D4	CD8		135	1	TGTGCCAGCAGCCAACAGGGGGGCAATCAGCCCCAGCATTTT	TGTGCCAGCAGCCAACAGGGGGGCAATCAGCCCCAGCATTTT	CASSQQGGNQPQHF		TRBV14*00(80),TRBV3-1*00(80),TRBV3-2*00(80),TRBV4-2*00(80)	TRBD1*00(35)	TRBJ1-5*00(140)		330|345|367|0|15||75.0;327|342|364|0|15||75.0;327|342|364|0|15||75.0;327|342|364|0|15||75.0	16|23|36|15|22||35.0	22|42|70|22|42||100.0		:::::::::0:-2:15:15:-4:-1:22:22:-2:42:::
	D4	CD8		136	1	TGTGCCAGCAGCGTAGCTCTAGTGGGGGCCCTTCAGTACTTC	TGTGCCAGCAGCGTAGCTCTAGTGGGGGCCCTTCAGTACTTC	CASSVALVGALQYF		TRBV9*00(90)	TRBD1*00(30),TRBD2*00(30)	TRBJ2-4*00(100)		327|345|363|0|18||90.0	18|24|36|23|29||30.0;29|35|48|25|31||30.0	31|42|70|31|42||55.0		:::::::::0:2:18:23:-6:0:29:31:-11:42:::
	D4	CD8		137	1	TGTGCCAGCAGCGTAGAAGGCGCCCAAGAGACCCAGTACTTC	TGTGCCAGCAGCGTAGAAGGCGCCCAAGAGACCCAGTACTTC	CASSVEGAQETQYF		TRBV9*00(150)	TRBD1*00(25)	TRBJ2-5*00(200)		327|343|363|0|16||80.0	21|26|36|18|23||25.0	21|40|68|23|42||95.0		:::::::::0:0:16:18:-9:2:23:23:-1:42:::
	D4	CD8		138	1	TGTGCCAGCAGCGCGCAGCGTGAACAAGAGACCCAGTACTTC	TGTGCCAGCAGCGCGCAGCGTGAACAAGAGACCCAGTACTTC	CASSAQREQETQYF		TRBV9*00(105)		TRBJ2-5*00(95)		327|340|363|0|13||65.0		22|40|68|24|42||90.0		:::::::::0:-3:13:::::24:-2:42:::
	D4	CD8		139	1	TGTGCGGTGAACATGGATGACAGCTGGGGGAAATTGCAGTTT	TGTGCGGTGAACATGGATGACAGCTGGGGGAAATTGCAGTTT	CAVNMDDSWGKLQF		TRAV12-1*00(154),TRAV12-2*00(154)		TRAJ24*00(200)		324|339|357|0|15|ST328C|59.0;330|345|363|0|15|SC335G|59.0		27|52|83|17|42||125.0		:::::::::0:2:15:::::17:-7:42:::
	D4	CD8		140	1	TGTGCAGCAAGCCCGTGGGGAAGCCAAGGAAATCTCATCTTT	TGTGCAGCAAGCCCGTGGGGAAGCCAAGGAAATCTCATCTTT	CAASPWGSQGNLIF		TRAV29DV5*00(120)		TRAJ42*00(225)		345|357|378|0|12||60.0		31|55|86|18|42||120.0		:::::::::0:-1:12:::::18:-11:42:::
	D4	CD8		141	1	TGTGCAGCAAGCGCGTATAACTATGGTCAGAATTTTGTCTTT	TGTGCAGCAAGCGCGTATAACTATGGTCAGAATTTTGTCTTT	CAASAYNYGQNFVF		TRAV29DV5*00(180)		TRAJ26*00(235)		345|360|378|0|15||75.0		23|49|80|16|42||130.0		:::::::::0:2:15:::::16:-3:42:::
	D4	CD8		142	1	TGTGCAGAGAATATTTGGACCCTAGATGACAAGATCATCTTT	TGTGCAGAGAATATTTGGACCCTAGATGACAAGATCATCTTT	CAENIWTLDDKIIF		TRAV13-2*00(100)		TRAJ30*00(110)		327|341|360|0|14||70.0		27|46|77|23|42||95.0		:::::::::0:1:14:::::23:-7:42:::
	D4	CD8		143	1	TGTGCAATGAGTGACTCTAGCAACACAGGCAAACTAATCTTT	TGTGCAATGAGTGACTCTAGCAACACAGGCAAACTAATCTTT	CAMSDSSNTGKLIF		TRAV12-3*00(100)		TRAJ37*00(124)		330|341|363|0|11||55.0		23|51|82|14|42|SG27A|124.0		:::::::::0:-2:11:::::14:-3:42:::
	D4	CD8		144	1	TGCGCCAGCAGCCAATGGGAAAACACCGGGGAGCTGTTTTTT	TGCGCCAGCAGCCAATGGGAAAACACCGGGGAGCTGTTTTTT	CASSQWENTGELFF		TRBV4-1*00(120),TRBV4-3*00(120)		TRBJ2-2*00(105)		327|342|364|0|15||75.0;327|342|364|0|15||75.0		22|43|71|21|42||105.0		:::::::::0:-2:15:::::21:-2:42:::
	D4	CD8		145	1	TGCGCCAGCAGCCAAGGATGGACAGGGTACGAGCAGTACTTC	TGCGCCAGCAGCCAAGGATGGACAGGGTACGAGCAGTACTTC	CASSQGWTGYEQYF		TRBV4-1*00(95),TRBV4-3*00(95)	TRBD1*00(40)	TRBJ2-7*00(105)		327|343|364|0|16||80.0;327|343|364|0|16||80.0	13|21|36|19|27||40.0	24|39|67|27|42||75.0		:::::::::0:-1:16:19:-1:-3:27:27:-4:42:::
	D4	CD8		146	1	TGCGCCAGCAAACCCGAGGGAGGCACAGATACGCAGTATTTT	TGCGCCAGCAAACCCGAGGGAGGCACAGATACGCAGTATTTT	CASKPEGGTDTQYF		TRBV23-1*00(90),TRBV4-1*00(90),TRBV4-3*00(90)	TRBD2*00(25)	TRBJ2-3*00(105)		330|340|367|0|10||50.0;327|337|364|0|10||50.0;327|337|364|0|10||50.0	25|30|48|17|22||25.0	21|41|69|22|42||100.0		:::::::::0:-7:10:17:-9:-2:22:22:-1:42:::
	D4	CD8		147	1	TGCAGTGCTAGAGATTACCGGGTCGGGAACACCATATATTTT	TGCAGTGCTAGAGATTACCGGGTCGGGAACACCATATATTTT	CSARDYRVGNTIYF		TRBV20-1*00(100)	TRBD1*00(25),TRBD2*00(25)	TRBJ1-3*00(95)		321|336|355|0|15||75.0	10|15|36|17|22||25.0;14|19|48|17|22||25.0	27|42|70|27|42||75.0		:::::::::0:1:15:17:2:-9:22:27:-7:42:::
	D4	CD8		148	1	TGCAGTGCTAGAGAAGGACTAGCCCTCAATGAGCAGTTCTTC	TGCAGTGCTAGAGAAGGACTAGCCCTCAATGAGCAGTTCTTC	CSAREGLALNEQFF		TRBV20-1*00(105)	TRBD2*00(40)	TRBJ2-1*00(90)		321|335|355|0|14||70.0	17|25|48|15|23||40.0	26|42|70|26|42||80.0		:::::::::0:0:14:15:-1:-7:23:26:-6:42:::
	D4	CD8		149	1	TGCAGCGTTGCCGGGACAGTCATGAACACTGAAGCTTTCTTT	TGCAGCGTTGCCGGGACAGTCATGAACACTGAAGCTTTCTTT	CSVAGTVMNTEAFF		TRBV29-1*00(95)	TRBD1*00(45)	TRBJ1-1*00(115)		321|331|355|0|10||50.0	10|19|36|10|19||45.0	17|40|68|19|42||115.0		:::::::::0:-4:10:10:2:-5:19:19:3:42:::
	D4	CD8		150	1	TGCAGCGGCGGGACTAGCGGGTTGGCAGATACGCAGTATTTT	TGCAGCGGCGGGACTAGCGGGTTGGCAGATACGCAGTATTTT	CSGGTSGLADTQYF		TRBV29-1*00(80)	TRBD2*00(65)	TRBJ2-3*00(85)		321|328|355|0|7||35.0	15|28|48|8|21||65.0	24|41|69|25|42||85.0		:::::::::0:-7:7:8:1:-4:21:25:-4:42:::
	D4	CD8		156	1	TGTGTGGTGAGCGCGAGGAACGACTACAAGCTCAGCTTT	TGTGTGGTGAGCGCGAGGAACGACTACAAGCTCAGCTTT	CVVSARNDYKLSF		TRAV10*00(125)		TRAJ20*00(115)		330|345|363|0|15||75.0		25|46|77|18|39||105.0		:::::::::0:2:15:::::18:-5:39:::
	D4	CD8		157	1	TGTGTGGCCCTCATGAACAGAGATGACAAGATCATCTTT	TGTGTGGCCCTCATGAACAGAGATGACAAGATCATCTTT	CVALMNRDDKIIF		TRAV12-1*00(80)		TRAJ30*00(160)		324|331|357|0|7||35.0		17|46|77|10|39||145.0		:::::::::0:-6:7:::::10:3:39:::
	D4	CD8		158	1	TGTGCTGTGCGTCAGGATAGCAGCTATAAATTGATCTTC	TGTGCTGTGCGTCAGGATAGCAGCTATAAATTGATCTTC	CAVRQDSSYKLIF		TRAV21*00(95)		TRAJ12*00(135)		324|333|356|0|9||45.0		24|49|80|14|39||125.0		:::::::::0:-3:9:::::14:-4:39:::
	D4	CD8		159	1	TGTGCTGTGGCGCAGAACTATGGTCAGAATTTTGTCTTT	TGTGCTGTGGCGCAGAACTATGGTCAGAATTTTGTCTTT	CAVAQNYGQNFVF		TRAV21*00(100)		TRAJ26*00(125)		324|333|356|0|9||45.0		25|49|80|15|39||120.0		:::::::::0:-3:9:::::15:-5:39:::
	D4	CD8		160	1	TGTGCTGTGGGTTCTGGTTCTGCAAGGCAACTGACCTTT	TGTGCTGTGGGTTCTGGTTCTGCAAGGCAACTGACCTTT	CAVGSGSARQLTF		TRAV8-3*00(155),TRAV8-7*00(155)		TRAJ22*00(250)		327|339|361|0|12||60.0;324|336|364|0|12||60.0		24|52|83|11|39||140.0		:::::::::0:-2:12:::::11:-4:39:::
	D4	CD8		161	1	TGTGCTGTGGGTGCTGGGGGTTACCAGAAAGTTACCTTT	TGTGCTGTGGGTGCTGGGGGTTACCAGAAAGTTACCTTT	CAVGAGGYQKVTF		TRAV8-3*00(165),TRAV8-7*00(160)		TRAJ13*00(234)		327|341|361|0|14||70.0;324|337|364|0|13||65.0		26|52|83|13|39||130.0		:::::::::0:0:14:::::13:-6:39:::
	D4	CD8		162	1	TGTGCTGTGGAGTCCGAGGCAGGCAACATGCTCACCTTT	TGTGCTGTGGAGTCCGAGGCAGGCAACATGCTCACCTTT	CAVESEAGNMLTF		TRAV2*00(120)		TRAJ39*00(105)		324|336|358|0|12||60.0		31|52|83|18|39||105.0		:::::::::0:-2:12:::::18:-11:39:::
	D4	CD8		163	1	TGTGCTGTGAGACCGGTTAACGACTACAAGCTCAGCTTT	TGTGCTGTGAGACCGGTTAACGACTACAAGCTCAGCTTT	CAVRPVNDYKLSF		TRAV3*00(120)		TRAJ20*00(110)		327|339|363|0|12||60.0		24|46|77|17|39||110.0		:::::::::0:-4:12:::::17:-4:39:::
	D4	CD8		164	1	TGTGCTACGGGTCACATGGGCAGGAGAGCACTTACTTTT	TGTGCTACGGGTCACATGGGCAGGAGAGCACTTACTTTT	CATGHMGRRALTF		TRAV17*00(130)		TRAJ5*00(224)		324|334|357|0|10||50.0		23|49|80|13|39|SC26T|114.0		:::::::::0:-3:10:::::13:-3:39:::
	D4	CD8		165	1	TGTGCCGTGATCAAAGCTGCAGGCAACAAGCTAACTTTT	TGTGCCGTGATCAAAGCTGCAGGCAACAAGCTAACTTTT	CAVIKAAGNKLTF		TRAV12-2*00(170)		TRAJ17*00(220)		330|340|363|0|10||50.0		20|52|83|7|39||160.0		:::::::::0:-3:10:::::7:0:39:::
	D4	CD8		166	1	TGTGCCGTGAATGCGGACACCGGTAACCAGTTCTATTTT	TGTGCCGTGAATGCGGACACCGGTAACCAGTTCTATTTT	CAVNADTGNQFYF		TRAV8-1*00(120)		TRAJ49*00(130)		327|342|361|0|15||75.0		22|45|76|16|39||115.0		:::::::::0:1:15:::::16:-2:39:::
	D4	CD8		167	1	TGTGCCGTGAAGCCAGGAGGAAGCTACATACCTACATTT	TGTGCCGTGAAGCCAGGAGGAAGCTACATACCTACATTT	CAVKPGGSYIPTF		TRAV12-2*00(115)		TRAJ6*00(130)		330|341|363|0|11||55.0		25|51|82|13|39||130.0		:::::::::0:-2:11:::::13:-5:39:::
	D4	CD8		168	1	TGTGCCACCTGGGACGGGGATTATTATAAGAAACTCTTT	TGTGCCACCTGGGACGGGGATTATTATAAGAAACTCTTT	CATWDGDYYKKLF		TRGV2*00(135),TRGV3*00(120),TRGV5*00(120),TRGV4*00(119)		TRGJ1*00(115),TRGJ2*00(115)		336|354|374|0|18||90.0;336|351|374|0|15||75.0;336|351|374|0|15||75.0;336|354|374|0|18|ST350C|74.0		22|42|70|19|39||100.0;22|42|70|19|39||100.0		:::::::::0:0:18:::::19:-2:39:::
	D4	CD8		169	1	TGTGCCAGTAGCCACGGAGACTCCTACGAGCAGTACTTC	TGTGCCAGTAGCCACGGAGACTCCTACGAGCAGTACTTC	CASSHGDSYEQYF		TRBV19*00(100)		TRBJ2-7*00(110)		327|338|364|0|11||55.0		20|39|67|20|39||95.0		:::::::::0:-6:11:::::20:0:39:::
	D4	CD8		170	1	TGTGCCAGCAGTTTCGGTAGTGGAGCTGAAGCTTTCTTT	TGTGCCAGCAGTTTCGGTAGTGGAGCTGAAGCTTTCTTT	CASSFGSGAEAFF		TRBV27*00(130)		TRBJ1-1*00(70)		327|341|364|0|14||70.0		26|40|68|25|39||70.0		:::::::::0:-3:14:::::25:-6:39:::
	D4	CD8		171	1	TGTGCCAGCAGTTTATCCTTAGAGTACGAGCAGTACTTC	TGTGCCAGCAGTTTATCCTTAGAGTACGAGCAGTACTTC	CASSLSLEYEQYF		TRBV27*00(135)		TRBJ2-7*00(85)		327|344|364|0|17||85.0		24|39|67|24|39||75.0		:::::::::0:0:17:::::24:-4:39:::
	D4	CD8		172	1	TGTGCCAGCAGTTTAGGGAGAGCCACCGGCTACACCTTC	TGTGCCAGCAGTTTAGGGAGAGCCACCGGCTACACCTTC	CASSLGRATGYTF		TRBV12-3*00(110),TRBV12-4*00(110)		TRBJ1-2*00(90)		330|346|367|0|16||80.0;330|346|367|0|16||80.0		28|40|68|27|39||60.0		:::::::::0:-1:16:::::27:-8:39:::
	D4	CD8		173	1	TGTGCCAGCAGTTCGTGGGAGTACAATGAGCAGTTCTTC	TGTGCCAGCAGTTCGTGGGAGTACAATGAGCAGTTCTTC	CASSSWEYNEQFF		TRBV27*00(100),TRBV6-2*00(100),TRBV6-3*00(100),TRBV6-5*00(100),TRBV6-6*00(100)	TRBD2*00(25)	TRBJ2-1*00(115)		327|340|364|0|13||65.0;327|340|364|0|13||65.0;327|340|364|0|13||65.0;327|340|364|0|13||65.0;327|340|364|0|13||65.0	25|30|48|16|21||25.0	24|42|70|21|39||90.0		:::::::::0:-4:13:16:-9:-2:21:21:-4:39:::
	D4	CD8		174	1	TGTGCCAGCAGTTACTCGGTGTGGTCGGGAGCTTTCTTT	TGTGCCAGCAGTTACTCGGTGTGGTCGGGAGCTTTCTTT	CASSYSVWSGAFF		TRBV6-2*00(115),TRBV6-3*00(115),TRBV6-5*00(115),TRBV6-6*00(115),TRBV6-7*00(115)		TRBJ1-1*00(85)		327|345|364|0|18||90.0;327|345|364|0|18||90.0;327|345|364|0|18||90.0;327|345|364|0|18||90.0;327|345|364|0|18||90.0		30|40|68|29|39||50.0		:::::::::0:1:18:::::29:-10:39:::
	D4	CD8		175	1	TGTGCCAGCAGTGAAGGGAACACCGGGGAGCTGTTTTTT	TGTGCCAGCAGTGAAGGGAACACCGGGGAGCTGTTTTTT	CASSEGNTGELFF		TRBV2*00(100),TRBV6-1*00(100),TRBV6-4*00(90)		TRBJ2-2*00(150)		330|346|367|0|16||80.0;327|343|364|0|16||80.0;327|341|364|0|14||70.0		21|43|71|17|39||110.0		:::::::::0:-1:16:::::17:-1:39:::
	D4	CD8		176	1	TGTGCCAGCAGCTTTTTGAGGGTCCAGCCCCAGCATTTT	TGTGCCAGCAGCTTTTTGAGGGTCCAGCCCCAGCATTTT	CASSFLRVQPQHF		TRBV13*00(100)	TRBD2*00(25)	TRBJ1-5*00(105)		357|371|394|0|14||70.0	27|32|48|17|22||25.0	27|42|70|24|39||75.0		:::::::::0:-3:14:17:-11:0:22:24:-7:39:::
	D4	CD8		177	1	TGTGCCAGCAGCTTGGACCCCTACAATGAGCAGTTCTTC	TGTGCCAGCAGCTTGGACCCCTACAATGAGCAGTTCTTC	CASSLDPYNEQFF		TRBV7-6*00(130),TRBV7-7*00(130)		TRBJ2-1*00(100)		330|344|367|0|14||70.0;330|344|367|0|14||70.0		22|42|70|19|39||100.0		:::::::::0:-3:14:::::19:-2:39:::
	D4	CD8		178	1	TGTGCCAGCAGCTTGAGTTCGGGAGATACGCAGTATTTT	TGTGCCAGCAGCTTGAGTTCGGGAGATACGCAGTATTTT	CASSLSSGDTQYF		TRBV5-4*00(90),TRBV5-5*00(90),TRBV5-6*00(90),TRBV5-7*00(90),TRBV5-8*00(90)		TRBJ2-3*00(125)		327|342|363|0|15||75.0;327|342|363|0|15||75.0;327|342|363|0|15||75.0;327|342|363|0|15||75.0;327|342|363|0|15||75.0		25|41|69|23|39||80.0		:::::::::0:-1:15:::::23:-5:39:::
	D4	CD8		179	1	TGTGCCAGCAGCTTAATGTCCCACACTGAAGCTTTCTTT	TGTGCCAGCAGCTTAATGTCCCACACTGAAGCTTTCTTT	CASSLMSHTEAFF		TRBV11-1*00(135),TRBV7-9*00(135)	TRBD1*00(30)	TRBJ1-1*00(85)		330|345|367|0|15||75.0;330|345|367|0|15||75.0	6|12|36|16|22||30.0	23|40|68|22|39||85.0		:::::::::0:-2:15:16:6:-12:22:22:-3:39:::
	D4	CD8		180	1	TGTGCCAGCAGCTCGGGCCTGGACGATGAGCAGTTCTTC	TGTGCCAGCAGCTCGGGCCTGGACGATGAGCAGTTCTTC	CASSSGLDDEQFF		TRBV11-1*00(110),TRBV7-9*00(110)	TRBD2*00(25)	TRBJ2-1*00(85)		330|343|367|0|13||65.0;330|343|367|0|13||65.0	29|34|48|14|19||25.0	28|42|70|25|39||70.0		:::::::::0:-4:13:14:-13:2:19:25:-8:39:::
	D4	CD8		181	1	TGTGCCAGCAGCCCTTATACCACAGATACGCAGTATTTT	TGTGCCAGCAGCCCTTATACCACAGATACGCAGTATTTT	CASSPYTTDTQYF		TRBV4-2*00(80)		TRBJ2-3*00(140)		327|340|364|0|13||65.0		22|41|69|20|39||95.0		:::::::::0:-4:13:::::20:-2:39:::
	D4	CD8		182	1	TGTGCCAGCAGCCCCGGACTGGGCACTGAAGCTTTCTTT	TGTGCCAGCAGCCCCGGACTGGGCACTGAAGCTTTCTTT	CASSPGLGTEAFF		TRBV4-2*00(110),TRBV5-4*00(105),TRBV5-5*00(105),TRBV5-8*00(105)	TRBD2*00(25)	TRBJ1-1*00(95)		327|340|364|0|13||65.0;327|339|363|0|12||60.0;327|339|363|0|12||60.0;327|339|363|0|12||60.0	17|22|48|15|20||25.0	24|40|68|23|39||80.0		:::::::::0:-4:13:15:-1:-10:20:23:-4:39:::
	D4	CD8		183	1	TGTGCCAGCAGCCAAGTACTCCGGCATGGCTACACCTTC	TGTGCCAGCAGCCAAGTACTCCGGCATGGCTACACCTTC	CASSQVLRHGYTF		TRBV3-1*00(125),TRBV3-2*00(125)		TRBJ1-2*00(85)		327|343|364|0|16||80.0;327|343|364|0|16||80.0		26|40|68|25|39||70.0		:::::::::0:-1:16:::::25:-6:39:::
	D4	CD8		184	1	TGTGCCAGCAGCCAAGATGCGGGGTATGGCTACACCTTC	TGTGCCAGCAGCCAAGATGCGGGGTATGGCTACACCTTC	CASSQDAGYGYTF		TRBV4-2*00(135),TRBV4-1*00(119),TRBV4-3*00(119)	TRBD2*00(25)	TRBJ1-2*00(90)		327|345|364|0|18||90.0;327|345|364|0|18|SC329T|74.0;327|345|364|0|18|SC329T|74.0	23|28|48|18|23||25.0	25|40|68|24|39||75.0		:::::::::0:1:18:18:-7:-4:23:24:-5:39:::
	D4	CD8		185	1	TGTGCCAGCAGCGTAGCATGGGGGAGGGAGCAGTACTTC	TGTGCCAGCAGCGTAGCATGGGGGAGGGAGCAGTACTTC	CASSVAWGREQYF		TRBV9*00(140)	TRBD2*00(30)	TRBJ2-7*00(65)		327|344|363|0|17||85.0	25|31|48|21|27||30.0	27|39|67|27|39||60.0		:::::::::0:1:17:21:-9:-1:27:27:-7:39:::
	D4	CD8		186	1	TGTGCCAGCAGCGCGGGACCGAACTACGAGCAGTACTTC	TGTGCCAGCAGCGCGGGACCGAACTACGAGCAGTACTTC	CASSAGPNYEQYF		TRBV7-6*00(110),TRBV7-7*00(110)	TRBD1*00(30),TRBD2*00(30)	TRBJ2-7*00(90)		330|342|367|0|12||60.0;330|342|367|0|12||60.0	11|17|36|13|19||30.0;15|21|48|13|19||30.0	23|39|67|23|39||80.0		:::::::::0:-5:12:13:1:-7:19:23:-3:39:::
	D4	CD8		187	1	TGTGCAGCTAATGCTGGCAACAACCGTAAGCTGATTTGG	TGTGCAGCTAATGCTGGCAACAACCGTAAGCTGATTTGG	CAANAGNNRKLIW		TRAV29DV5*00(85)		TRAJ38*00(170)		345|353|378|0|8||40.0		20|51|82|8|39||155.0		:::::::::0:-5:8:::::8:0:39:::
	D4	CD8		188	1	TGTGCAGCAAGTTATAACTATGGTCAGAATTTTGTCTTT	TGTGCAGCAAGTTATAACTATGGTCAGAATTTTGTCTTT	CAASYNYGQNFVF		TRAV13-1*00(95),TRAV23DV6*00(90)		TRAJ26*00(155)		324|336|357|0|12||60.0;351|362|384|0|11||55.0		23|49|80|13|39||130.0		:::::::::0:-1:12:::::13:-3:39:::
	D4	CD8		189	1	TGTGCAGCAAGCTTAAACTATGGTCAGAATTTTGTCTTT	TGTGCAGCAAGCTTAAACTATGGTCAGAATTTTGTCTTT	CAASLNYGQNFVF		TRAV29DV5*00(135)		TRAJ26*00(225)		345|357|378|0|12||60.0		25|49|80|15|39||120.0		:::::::::0:-1:12:::::15:-5:39:::
	D4	CD8		190	1	TGTGCAGGAGAAGTGGATAGCAGCTATAAATTGATCTTC	TGTGCAGGAGAAGTGGATAGCAGCTATAAATTGATCTTC	CAGEVDSSYKLIF		TRAV27*00(115)		TRAJ12*00(215)		318|328|348|0|10||50.0		23|49|80|13|39||130.0		:::::::::0:0:10:::::13:-3:39:::
	D4	CD8		191	1	TGCGCCAGCAGCCCACAAAAGGAGGATACGCAGTATTTT	TGCGCCAGCAGCCCACAAAAGGAGGATACGCAGTATTTT	CASSPQKEDTQYF		TRBV4-1*00(90),TRBV4-3*00(90)		TRBJ2-3*00(110)		327|340|364|0|13||65.0;327|340|364|0|13||65.0		26|41|69|24|39||75.0		:::::::::0:-4:13:::::24:-6:39:::
	D4	CD8		192	1	TGCGCCAGCAGGTGGGGTGGGAGCACTGAAGCTTTCTTT	TGCGCCAGCAGGTGGGGTGGGAGCACTGAAGCTTTCTTT	CASRWGGSTEAFF		TRBV10-1*00(80),TRBV10-2*00(80)	TRBD2*00(25)	TRBJ1-1*00(115)		327|338|364|0|11||55.0;327|338|364|0|11||55.0	25|30|48|18|23||25.0	24|40|68|23|39||80.0		:::::::::0:-6:11:18:-9:-2:23:23:-4:39:::
	D4	CD8		200	1	TGTGTGGTGAACACCAATGCAGGCAAATCAACCTTT	TGTGTGGTGAACACCAATGCAGGCAAATCAACCTTT	CVVNTNAGKSTF		TRAV12-1*00(150)		TRAJ27*00(235)		324|337|357|0|13||65.0		21|48|79|9|36||135.0		:::::::::0:0:13:::::9:-1:36:::
	D4	CD8		201	1	TGTGCTCTGAGTGATTTAGATGCCAGACTCATGTTT	TGTGCTCTGAGTGATTTAGATGCCAGACTCATGTTT	CALSDLDARLMF		TRAV9-2*00(95),TRAV19*00(90)		TRAJ31*00(140)		324|339|358|0|15||75.0;333|347|370|0|14||70.0		29|46|77|19|36||85.0		:::::::::0:1:15:::::19:-9:36:::
	D4	CD8		202	1	TGTGCTCCACAATCCAATGCAGGCAAATCAACCTTT	TGTGCTCCACAATCCAATGCAGGCAAATCAACCTTT	CAPQSNAGKSTF		TRAV17*00(80)		TRAJ27*00(140)		324|330|357|0|6||30.0		25|48|79|13|36||115.0		:::::::::0:-7:6:::::13:-5:36:::
	D4	CD8		203	1	TGTGCCTTTTGCTGGATGAACACTGAAGCTTTCTTT	TGTGCCTTTTGCTGGATGAACACTGAAGCTTTCTTT	CAFCWMNTEAFF		TRBV30*00(90)		TRBJ1-1*00(125)		321|328|355|0|7||35.0		19|40|68|15|36||105.0		:::::::::0:-7:7:::::15:1:36:::
	D4	CD8		204	1	TGTGCCTGGGAGGACAGTACCGGGGAGCTGTTTTTT	TGTGCCTGGGAGGACAGTACCGGGGAGCTGTTTTTT	CAWEDSTGELFF		TRBV30*00(85)	TRBD1*00(30)	TRBJ2-2*00(125)		321|330|355|0|9||45.0	13|19|36|11|17||30.0	25|43|71|18|36||90.0		:::::::::0:-5:9:11:-1:-5:17:18:-5:36:::
	D4	CD8		205	1	TGTGCCGTGAATGCAGGGAACAACAGACTCGCTTTT	TGTGCCGTGAATGCAGGGAACAACAGACTCGCTTTT	CAVNAGNNRLAF		TRAV8-1*00(115)		TRAJ7*00(135)		327|341|361|0|14||70.0		27|48|79|15|36||105.0		:::::::::0:0:14:::::15:-7:36:::
	D4	CD8		206	1	TGTGCCGTGAACCCAGGGGGAACTGCTCTGATCTTT	TGTGCCGTGAACCCAGGGGGAACTGCTCTGATCTTT	CAVNPGGTALIF		TRAV12-2*00(90)		TRAJ15*00(135)		330|342|363|0|12||60.0		31|49|80|18|36||90.0		:::::::::0:-1:12:::::18:-11:36:::
	D4	CD8		207	1	TGTGCCACCTGGGATCACCATTATAAGAAACTCTTT	TGTGCCACCTGGGATCACCATTATAAGAAACTCTTT	CATWDHHYKKLF		TRGV4*00(80),TRGV8*00(80)		TRGJ1*00(155),TRGJ2*00(155)		336|351|374|0|15||75.0;336|351|374|0|15||75.0		25|42|70|19|36||85.0;25|42|70|19|36||85.0		:::::::::0:-3:15:::::19:-5:36:::
	D4	CD8		208	1	TGTGCCACCTGGGACGGGCTTTATAAGAAACTCTTT	TGTGCCACCTGGGACGGGCTTTATAAGAAACTCTTT	CATWDGLYKKLF		TRGV2*00(149),TRGV3*00(149),TRGV5*00(149),TRGV8*00(140),TRGV5P*00(135)		TRGJ1*00(85),TRGJ2*00(85)		336|355|374|0|19||95.0;336|355|374|0|19|SA351G|79.0;336|355|374|0|19|SA351G|79.0;336|350|374|0|14||70.0;338|351|376|0|13||65.0		26|42|70|20|36||80.0;26|42|70|20|36||80.0		:::::::::0:1:19:::::20:-6:36:::
	D4	CD8		209	1	TGTGCCAGCGGTGGGGGGAACACTGAAGCTTTCTTT	TGTGCCAGCGGTGGGGGGAACACTGAAGCTTTCTTT	CASGGGNTEAFF		TRBV9*00(110)	TRBD1*00(25)	TRBJ1-1*00(105)		327|336|363|0|9||45.0	18|23|36|12|17||25.0	21|40|68|17|36||95.0		:::::::::0:-7:9:12:-6:-1:17:17:-1:36:::
	D4	CD8		210	1	TGTGCCAGCATGAAAGACACCGGGGAGCTGTTTTTT	TGTGCCAGCATGAAAGACACCGGGGAGCTGTTTTTT	CASMKDTGELFF		TRBV11-1*00(105),TRBV7-9*00(105)		TRBJ2-2*00(120)		330|340|367|0|10||50.0;330|340|367|0|10||50.0		23|43|71|16|36||100.0		:::::::::0:-7:10:::::16:-3:36:::
	D4	CD8		211	1	TGTGCCAGCACCCCCGCCAACGGGGAGCTGTTTTTT	TGTGCCAGCACCCCCGCCAACGGGGAGCTGTTTTTT	CASTPANGELFF		TRBV9*00(100)	TRBD1*00(25),TRBD2*00(25)	TRBJ2-2*00(105)		327|337|363|0|10||50.0	1|6|36|10|15||25.0;4|9|48|12|17||25.0	27|43|71|20|36||80.0		:::::::::0:-6:10:10:11:-18:15:20:-7:36:::
	D4	CD8		212	1	TGTGCCAGCAGTCAAGGGGGGCTAGGCTACACCTTC	TGTGCCAGCAGTCAAGGGGGGCTAGGCTACACCTTC	CASSQGGLGYTF		TRBV27*00(130)	TRBD1*00(30)	TRBJ1-2*00(65)		327|339|364|0|12||60.0	17|23|36|14|20||30.0	28|40|68|24|36||60.0		:::::::::0:-5:12:14:-5:-1:20:24:-8:36:::
	D4	CD8		213	1	TGTGCCAGCAGCTTAGCGGTCGATGAGCAGTTCTTC	TGTGCCAGCAGCTTAGCGGTCGATGAGCAGTTCTTC	CASSLAVDEQFF		TRBV11-1*00(160),TRBV7-9*00(160),TRBV7-2*00(144),TRBV7-6*00(144)		TRBJ2-1*00(75)		330|348|367|0|18||90.0;330|348|367|0|18||90.0;330|348|367|0|18||90.0;330|348|367|0|18||90.0		28|42|70|22|36||70.0		:::::::::0:1:18:::::22:-8:36:::
	D4	CD8		214	1	TGTGCCAGCAGCTTAGAAATGGTTACGCAGTATTTT	TGTGCCAGCAGCTTAGAAATGGTTACGCAGTATTTT	CASSLEMVTQYF		TRBV11-2*00(120),TRBV11-3*00(120),TRBV7-4*00(115),TRBV7-8*00(115),TRBV7-9*00(115)		TRBJ2-3*00(105)		330|347|367|0|17||85.0;330|347|367|0|17||85.0;330|346|367|0|16||80.0;330|346|367|0|16||80.0;330|346|367|0|16||80.0		28|41|69|23|36||65.0		:::::::::0:0:17:::::23:-8:36:::
	D4	CD8		215	1	TGTGCCAGCAGCCTAAGGGGAGACGAGCAGTACTTC	TGTGCCAGCAGCCTAAGGGGAGACGAGCAGTACTTC	CASSLRGDEQYF		TRBV4-2*00(135),TRBV5-4*00(130),TRBV5-5*00(130),TRBV5-8*00(130)	TRBD1*00(25),TRBD2*00(25)	TRBJ2-7*00(75)		327|340|364|0|13||65.0;327|339|363|0|12||60.0;327|339|363|0|12||60.0;327|339|363|0|12||60.0	17|22|36|15|20||25.0;25|30|48|17|22||25.0	25|39|67|22|36||70.0		:::::::::0:-4:13:15:-5:-2:20:22:-5:36:::
	D4	CD8		216	1	TGTGCCAGCAGCCCCAGAACCGGGGAGCTGTTTTTT	TGTGCCAGCAGCCCCAGAACCGGGGAGCTGTTTTTT	CASSPRTGELFF		TRBV11-1*00(130),TRBV7-9*00(130),TRBV4-2*00(119),TRBV5-8*00(114),TRBV7-2*00(114)		TRBJ2-2*00(95)		330|342|367|0|12||60.0;330|342|367|0|12||60.0;327|340|364|0|13||65.0;327|339|363|0|12||60.0;330|342|367|0|12||60.0		25|43|71|18|36||90.0		:::::::::0:-5:12:::::18:-5:36:::
	D4	CD8		217	1	TGTGCCAGCAGCCCGCCGGGAACCGAGCAGTACTTC	TGTGCCAGCAGCCCGCCGGGAACCGAGCAGTACTTC	CASSPPGTEQYF		TRBV14*00(85),TRBV3-1*00(85),TRBV3-2*00(85),TRBV21-1*00(80),TRBV9*00(80)	TRBD1*00(30),TRBD2*00(30)	TRBJ2-7*00(120)		330|343|367|0|13||65.0;327|340|364|0|13||65.0;327|340|364|0|13||65.0;331|343|368|0|12||60.0;327|339|363|0|12||60.0	10|16|36|15|21||30.0;14|20|48|15|21||30.0	26|39|67|23|36||65.0		:::::::::0:-4:13:15:2:-8:21:23:-6:36:::
	D4	CD8		218	1	TGTGCCAGCAGCCGAGGTAGAGATACGCAGTATTTT	TGTGCCAGCAGCCGAGGTAGAGATACGCAGTATTTT	CASSRGRDTQYF		TRBV7-6*00(105),TRBV7-7*00(105)		TRBJ2-3*00(110)		330|342|367|0|12||60.0;330|342|367|0|12||60.0		25|41|69|20|36||80.0		:::::::::0:-5:12:::::20:-5:36:::
	D4	CD8		219	1	TGTGCCAGCAGCCAAGATAGGGTTGAAGCTTTCTTT	TGTGCCAGCAGCCAAGATAGGGTTGAAGCTTTCTTT	CASSQDRVEAFF		TRBV14*00(160)		TRBJ1-1*00(70)		330|348|367|0|18||90.0		27|40|68|23|36||65.0		:::::::::0:1:18:::::23:-7:36:::
	D4	CD8		220	1	TGTGCCAGCAGCCAAGACAGGGTTGAAGCTTTCTTT	TGTGCCAGCAGCCAAGACAGGGTTGAAGCTTTCTTT	CASSQDRVEAFF		TRBV14*00(135)	TRBD1*00(25)	TRBJ1-1*00(90)		330|347|367|0|17||85.0	16|21|36|17|22||25.0	27|40|68|23|36||65.0		:::::::::0:0:17:17:-4:-3:22:23:-7:36:::
	D4	CD8		221	1	TGTGCCAGCAGCGCCATAAACACTGAAGCTTTCTTT	TGTGCCAGCAGCGCCATAAACACTGAAGCTTTCTTT	CASSAINTEAFF		TRBV9*00(125)		TRBJ1-1*00(109)		327|340|363|0|13||65.0		18|40|68|14|36|SG21A|94.0		:::::::::0:-3:13:::::14:2:36:::
	D4	CD8		222	1	TGTGCCAGCAGCGGGTCCAACACTGAAGCTTTCTTT	TGTGCCAGCAGCGGGTCCAACACTGAAGCTTTCTTT	CASSGSNTEAFF		TRBV9*00(155)		TRBJ1-1*00(200)		327|340|363|0|13||65.0		22|40|68|18|36||90.0		:::::::::0:-3:13:::::18:-2:36:::
	D4	CD8		223	1	TGTGCCAGCAGCGGGAGTAATTCACCCCTCCACTTT	TGTGCCAGCAGCGGGAGTAATTCACCCCTCCACTTT	CASSGSNSPLHF		TRBV9*00(130)		TRBJ1-6*00(105)		327|340|363|0|13||65.0		26|45|73|17|36||95.0		:::::::::0:-3:13:::::17:-6:36:::
	D4	CD8		224	1	TGTGCCAGCAGCATGGTCACAGATACGCAGTATTTT	TGTGCCAGCAGCATGGTCACAGATACGCAGTATTTT	CASSMVTDTQYF		TRBV5-4*00(149),TRBV5-5*00(149),TRBV5-8*00(149),TRBV4-2*00(145),TRBV5-3*00(133),TRBV5-6*00(133),TRBV5-7*00(133)		TRBJ2-3*00(235)		327|343|363|0|16|ST339A|64.0;327|343|363|0|16|ST339A|64.0;327|343|363|0|16|ST339A|64.0;327|339|364|0|12||60.0;327|343|363|0|16|SA335CST339A|48.0;327|343|363|0|16|ST339A|64.0;327|343|363|0|16|ST339A|64.0		22|41|69|17|36||95.0		:::::::::0:0:16:::::17:-2:36:::
	D4	CD8		225	1	TGTGCGGTGACCAAATATGGAAACAAGCTGGTCTTT	TGTGCGGTGACCAAATATGGAAACAAGCTGGTCTTT	CAVTKYGNKLVF		TRAV12-1*00(89),TRAV21*00(89)		TRAJ47*00(119)		324|334|357|0|10|ST328C|34.0;324|334|356|0|10|ST329G|34.0		23|46|77|13|36|SA36G|99.0		:::::::::0:-3:10:::::13:-3:36:::
	D4	CD8		226	1	TGTGCAGCAAGTGGGGGCGGCACACCTCTTGTCTTT	TGTGCAGCAAGTGGGGGCGGCACACCTCTTGTCTTT	CAASGGGTPLVF		TRAV13-1*00(120)	TRDD3*00(25)	TRAJ29*00(95)		324|336|357|0|12||60.0	16|21|39|12|17||25.0	33|49|80|20|36||80.0		:::::::::0:-1:12:12:-3:-5:17:20:-13:36:::
	D4	CD8		227	1	TGTGCAGGAGTGGGCGGATCTGAAAAGCTGGTCTTT	TGTGCAGGAGTGGGCGGATCTGAAAAGCTGGTCTTT	CAGVGGSEKLVF		TRAV27*00(85)		TRAJ57*00(165)		318|328|348|0|10||50.0		27|52|83|11|36||125.0		:::::::::0:0:10:::::11:-7:36:::
	D4	CD8		228	1	TGTGCAGGAGGGGGGAACGACTACAAGCTCAGCTTT	TGTGCAGGAGGGGGGAACGACTACAAGCTCAGCTTT	CAGGGNDYKLSF		TRAV27*00(105)	TRDD3*00(25)	TRAJ20*00(125)		318|328|348|0|10||50.0	16|21|39|10|15||25.0	25|46|77|15|36||105.0		:::::::::0:0:10:10:-3:-5:15:15:-5:36:::
	D4	CD8		229	1	TGTGCAGAGAATAACTATGGTCAGAATTTTGTCTTT	TGTGCAGAGAATAACTATGGTCAGAATTTTGTCTTT	CAENNYGQNFVF		TRAV13-2*00(90)		TRAJ26*00(180)		327|340|360|0|13||65.0		23|49|80|10|36||130.0		:::::::::0:0:13:::::10:-3:36:::
	D4	CD8		230	1	TGTGGGGCCATGGATAGCAACTATCAGTTAATCTGG	TGTGGGGCCATGGATAGCAACTATCAGTTAATCTGG	CGAMDSNYQLIW		TRAV1-2*00(90)		TRAJ33*00(150)		312|316|346|0|4||20.0		17|46|77|7|36||145.0		:::::::::0:-10:4:::::7:3:36:::
	D4	CD8		231	1	TGCAGTGCTGATGACAGGACCTACGAGCAGTACTTC	TGCAGTGCTGATGACAGGACCTACGAGCAGTACTTC	CSADDRTYEQYF		TRBV20-1*00(105)	TRBD1*00(30)	TRBJ2-7*00(100)		321|330|355|0|9||45.0	14|20|36|12|18||30.0	22|39|67|19|36||85.0		:::::::::0:-5:9:12:-2:-4:18:19:-2:36:::
	D4	CD8		232	1	TGCAGCGTTGAGTGGAGTACCGGGGAGCTGTTTTTT	TGCAGCGTTGAGTGGAGTACCGGGGAGCTGTTTTTT	CSVEWSTGELFF		TRBV29-1*00(125)		TRBJ2-2*00(95)		321|332|355|0|11||55.0		25|43|71|18|36||90.0		:::::::::0:-3:11:::::18:-5:36:::
	D4	CD8		239	1	TGTGCTTTCATGAAGATGGGTGACATGCGCTTT	TGTGCTTTCATGAAGATGGGTGACATGCGCTTT	CAFMKMGDMRF		TRAV38-1*00(145)		TRAJ43*00(85)		333|348|370|0|15||75.0		30|43|74|20|33||65.0		:::::::::0:-2:15:::::20:-10:33:::
	D4	CD8		240	1	TGTGCTTACACCAATGCAGGCAAATCAACCTTT	TGTGCTTACACCAATGCAGGCAAATCAACCTTT	CAYTNAGKSTF		TRAV38-2DV8*00(150)		TRAJ27*00(210)		333|341|369|0|8||40.0		22|48|79|7|33||130.0		:::::::::0:-8:8:::::7:-2:33:::
	D4	CD8		241	1	TGTGCTGTGAGTGACAACTATCAGTTAATCTGG	TGTGCTGTGAGTGACAACTATCAGTTAATCTGG	CAVSDNYQLIW		TRAV21*00(110)		TRAJ33*00(130)		324|335|356|0|11||55.0		27|46|77|14|33||95.0		:::::::::0:-1:11:::::14:-7:33:::
	D4	CD8		242	1	TGTGCTGTGAGAGCCGGTAACCAGTTCTATTTT	TGTGCTGTGAGAGCCGGTAACCAGTTCTATTTT	CAVRAGNQFYF		TRAV1-2*00(80)		TRAJ49*00(175)		312|325|346|0|13||65.0		25|45|76|13|33||100.0		:::::::::0:-1:13:::::13:-5:33:::
	D4	CD8		243	1	TGTGCCTGGAGTGCCCTATCGCAAGCTTTCTTT	TGTGCCTGGAGTGCCCTATCGCAAGCTTTCTTT	CAWSALSQAFF		TRBV30*00(125)		TRBJ1-1*00(85)		321|334|355|0|13||65.0		29|40|68|22|33||55.0		:::::::::0:-1:13:::::22:-9:33:::
	D4	CD8		244	1	TGTGCCGTGAGAAATGGAAACAAGCTGGTCTTT	TGTGCCGTGAGAAATGGAAACAAGCTGGTCTTT	CAVRNGNKLVF		TRAV12-2*00(200)		TRAJ47*00(204)		330|340|363|0|10||50.0		26|46|77|13|33|SA36G|84.0		:::::::::0:-3:10:::::13:-6:33:::
	D4	CD8		245	1	TGTGCCGTGAACAGAGATGACAAGATCATCTTT	TGTGCCGTGAACAGAGATGACAAGATCATCTTT	CAVNRDDKIIF		TRAV12-2*00(115)		TRAJ30*00(155)		330|343|363|0|13||65.0		20|46|77|7|33||130.0		:::::::::0:0:13:::::7:0:33:::
	D4	CD8		246	1	TGTGCCGTGAAGGGATACAGCACCCTCACCTTT	TGTGCCGTGAAGGGATACAGCACCCTCACCTTT	CAVKGYSTLTF		TRAV12-2*00(125)		TRAJ11*00(125)		330|341|363|0|11||55.0		28|49|80|12|33||105.0		:::::::::0:-2:11:::::12:-8:33:::
	D4	CD8		247	1	TGTGCCGCATACAACTTCAACAAATTTTACTTT	TGTGCCGCATACAACTTCAACAAATTTTACTTT	CAAYNFNKFYF		TRAV5*00(85)		TRAJ21*00(155)		327|332|360|0|5||25.0		19|44|75|8|33||125.0		:::::::::0:-8:5:::::8:1:33:::
	D4	CD8		248	1	TGTGCCACCCTCCGGGGAGATAAGAAACTCTTT	TGTGCCACCCTCCGGGGAGATAAGAAACTCTTT	CATLRGDKKLF		TRGV4*00(105)		TRGJ1*00(100),TRGJ2*00(100)		336|345|374|0|9||45.0		28|42|70|19|33||70.0;28|42|70|19|33||70.0		:::::::::0:-9:9:::::19:-8:33:::
	D4	CD8		249	1	TGTGCCAGTAGTATCTTTGGGGAGCAGTTCTTC	TGTGCCAGTAGTATCTTTGGGGAGCAGTTCTTC	CASSIFGEQFF		TRBV19*00(105)		TRBJ2-1*00(115)		327|341|364|0|14||70.0		30|42|70|21|33||60.0		:::::::::0:-3:14:::::21:-10:33:::
	D4	CD8		250	1	TGTGCCAGTAGTACGGGGGGAGAAGCTTTCTTT	TGTGCCAGTAGTACGGGGGGAGAAGCTTTCTTT	CASSTGGEAFF		TRBV19*00(115)	TRBD1*00(25)	TRBJ1-1*00(100)		327|340|364|0|13||65.0	18|23|36|14|19||25.0	28|40|68|21|33||60.0		:::::::::0:-4:13:14:-6:-1:19:21:-8:33:::
	D4	CD8		251	1	TGTGCCAGCAGTTACTCCTACGAGCAGTACTTC	TGTGCCAGCAGTTACTCCTACGAGCAGTACTTC	CASSYSYEQYF		TRBV6-2*00(115),TRBV6-3*00(115),TRBV6-5*00(115),TRBV6-6*00(115),TRBV6-7*00(115)		TRBJ2-7*00(155)		327|344|364|0|17||85.0;327|344|364|0|17||85.0;327|344|364|0|17||85.0;327|344|364|0|17||85.0;327|344|364|0|17||85.0		20|39|67|14|33||95.0		:::::::::0:0:17:::::14:0:33:::
	D4	CD8		252	1	TGTGCCAGCAGTTACGGGAGCGAGCAGTACTTC	TGTGCCAGCAGTTACGGGAGCGAGCAGTACTTC	CASSYGSEQYF		TRBV27*00(155)	TRBD2*00(30)	TRBJ2-7*00(65)		327|340|364|0|13||65.0	24|30|48|14|20||30.0	26|39|67|20|33||65.0		:::::::::0:-4:13:14:-8:-2:20:20:-6:33:::
	D4	CD8		253	1	TGTGCCAGCAGCTTATGGGAGGAAGCTTTCTTT	TGTGCCAGCAGCTTATGGGAGGAAGCTTTCTTT	CASSLWEEAFF		TRBV11-1*00(165),TRBV7-9*00(165),TRBV11-3*00(149),TRBV7-2*00(149),TRBV7-6*00(149)	TRBD2*00(25)	TRBJ1-1*00(60)		330|345|367|0|15||75.0;330|345|367|0|15||75.0;330|345|367|0|15||75.0;330|345|367|0|15||75.0;330|345|367|0|15||75.0	25|30|48|16|21||25.0	28|40|68|21|33||60.0		:::::::::0:-2:15:16:-9:-2:21:21:-8:33:::
	D4	CD8		254	1	TGTGCCAGCAGCTTAGCACATGAGCAGTTCTTC	TGTGCCAGCAGCTTAGCACATGAGCAGTTCTTC	CASSLAHEQFF		TRBV11-1*00(140),TRBV7-9*00(140)		TRBJ2-1*00(105)		330|347|367|0|17||85.0;330|347|367|0|17||85.0		28|42|70|19|33||70.0		:::::::::0:0:17:::::19:-8:33:::
	D4	CD8		255	1	TGTGCCAGCAGCTTAGGTTCACCCCTCCACTTT	TGTGCCAGCAGCTTAGGTTCACCCCTCCACTTT	CASSLGSPLHF		TRBV11-2*00(165),TRBV11-3*00(165),TRBV7-2*00(165)		TRBJ1-6*00(85)		330|346|367|0|16||80.0;330|346|367|0|16||80.0;330|346|367|0|16||80.0		29|45|73|17|33||80.0		:::::::::0:-1:16:::::17:-9:33:::
	D4	CD8		256	1	TGTGCCAGCAGCCTAGACTACGAGCAGTACTTC	TGTGCCAGCAGCCTAGACTACGAGCAGTACTTC	CASSLDYEQYF		TRBV3-1*00(119),TRBV3-2*00(119)		TRBJ2-7*00(120)		327|344|364|0|17|SA340T|69.0;327|344|364|0|17|SA340T|69.0		23|39|67|17|33||80.0		:::::::::0:0:17:::::17:-3:33:::
	D4	CD8		257	1	TGTGCCAGCAGCCAAGGGGACGAGCAGTACTTC	TGTGCCAGCAGCCAAGGGGACGAGCAGTACTTC	CASSQGDEQYF		TRBV3-1*00(140),TRBV3-2*00(140)		TRBJ2-7*00(100)		327|343|364|0|16||80.0;327|343|364|0|16||80.0		25|39|67|19|33||70.0		:::::::::0:-1:16:::::19:-5:33:::
	D4	CD8		258	1	TGTGCCAGCAGGGACATTTACGAGCAGTACTTC	TGTGCCAGCAGGGACATTTACGAGCAGTACTTC	CASRDIYEQYF		TRBV11-1*00(140),TRBV7-9*00(140),TRBV5-8*00(124),TRBV7-2*00(124),TRBV7-6*00(124)	TRBD1*00(25)	TRBJ2-7*00(80)		330|341|367|0|11||55.0;330|341|367|0|11||55.0;327|338|363|0|11||55.0;330|341|367|0|11||55.0;330|341|367|0|11||55.0	13|18|36|11|16||25.0	24|39|67|18|33||75.0		:::::::::0:-6:11:11:-1:-6:16:18:-4:33:::
	D4	CD8		259	1	TGTGCAGCAACTGGGGCAAACAACCTCTTCTTT	TGTGCAGCAACTGGGGCAAACAACCTCTTCTTT	CAATGANNLFF		TRAV23DV6*00(155)		TRAJ36*00(250)		351|361|384|0|10||50.0		23|48|79|8|33||125.0		:::::::::0:-3:10:::::8:-3:33:::
	D4	CD8		260	1	TGTGCAGGAGCGGACAACAATGACATGCGCTTT	TGTGCAGGAGCGGACAACAATGACATGCGCTTT	CAGADNNDMRF		TRAV27*00(125)		TRAJ43*00(110)		318|329|348|0|11||55.0		25|43|74|15|33||90.0		:::::::::0:1:11:::::15:-5:33:::
	D4	CD8		261	1	TGCAGTGCTACCAGGAACACTGAAGCTTTCTTT	TGCAGTGCTACCAGGAACACTGAAGCTTTCTTT	CSATRNTEAFF		TRBV20-1*00(140)		TRBJ1-1*00(95)		321|331|355|0|10||50.0		21|40|68|14|33||95.0		:::::::::0:-4:10:::::14:-1:33:::
	D4	CD8		262	1	TGCAGCGCTGACAGGGACGGTGAAGCTTTCTTT	TGCAGCGCTGACAGGGACGGTGAAGCTTTCTTT	CSADRDGEAFF		TRBV29-1*00(94)	TRBD1*00(25),TRBD2*00(25)	TRBJ1-1*00(100)		321|332|355|0|11|ST328C|39.0	12|17|36|13|18||25.0;16|21|48|13|18||25.0	27|40|68|20|33||65.0		:::::::::0:-3:11:13:0:-7:18:20:-7:33:::
	D4	CD8		264	1	TGTGCTGTGTGGAGGTATAAGAAACTCTTT	TGTGCTGTGTGGAGGTATAAGAAACTCTTT	CAVWRYKKLF		TRGV10*00(134)		TRGJ1*00(90),TRGJ2*00(90)		342|354|380|0|12|SC349T|44.0		27|42|70|15|30||75.0;27|42|70|15|30||75.0		:::::::::0:-6:12:::::15:-7:30:::
	D4	CD8		265	1	TGTGCTGCGTGCGGTTGGTTCAAGATATTT	TGTGCTGCGTGCGGTTGGTTCAAGATATTT	CAACGWFKIF		TRGV10*00(125)		TRGJP1*00(125)		342|353|380|0|11||55.0		28|46|80|12|30||90.0		:::::::::0:-7:11:::::12:-8:30:::
	D4	CD8		266	1	TGTGCTGGCCTATATGACAAGATCATCTTT	TGTGCTGGCCTATATGACAAGATCATCTTT	CAGLYDKIIF		TRAV35*00(100)		TRAJ30*00(130)		318|326|350|0|8||40.0		29|46|77|13|30||85.0		:::::::::0:-4:8:::::13:-9:30:::
	D4	CD8		267	1	TGTGCCTTCATTCAGGGGGACATGCGCTTT	TGTGCCTTCATTCAGGGGGACATGCGCTTT	CAFIQGDMRF		TRAV24*00(85)		TRAJ43*00(120)		333|341|363|0|8||40.0		31|43|74|18|30||60.0		:::::::::0:-2:8:::::18:-11:30:::
	D4	CD8		268	1	TGTGCCACCTGGGACGGGAAGAAACTCTTT	TGTGCCACCTGGGACGGGAAGAAACTCTTT	CATWDGKKLF		TRGV2*00(105)		TRGJ1*00(150),TRGJ2*00(150)		336|354|374|0|18||90.0		30|42|70|18|30||60.0;30|42|70|18|30||60.0		:::::::::0:0:18:::::18:-10:30:::
	D4	CD8		269	1	TGTGCCAGCAGTTTAAGGGAGAAGTACTTC	TGTGCCAGCAGTTTAAGGGAGAAGTACTTC	CASSLREKYF		TRBV28*00(120)		TRBJ2-7*00(104)		327|342|364|0|15||75.0		27|39|67|18|30|SC30A|44.0		:::::::::0:-2:15:::::18:-7:30:::
	D4	CD8		270	1	TGTGCAGAGAATGGGGATGACATGCGCTTT	TGTGCAGAGAATGGGGATGACATGCGCTTT	CAENGDDMRF		TRAV13-2*00(105)		TRAJ43*00(130)		327|339|360|0|12||60.0		29|43|74|16|30||70.0		:::::::::0:-1:12:::::16:-9:30:::
	D4	CD8		273	1	TGTGCTACGGACTATGACATGCGCTTT	TGTGCTACGGACTATGACATGCGCTTT	CATDYDMRF		TRAV17*00(135)		TRAJ43*00(115)		324|336|357|0|12||60.0		29|43|74|13|27||70.0		:::::::::0:-1:12:::::13:-9:27:::

## Sheet: D4-p55
	Sample ID
	Donor	Population		cloneId	cloneCount	clonalSequence	nSeqCDR3	aaSeqCDR3		allVHitsWithScore	allDHitsWithScore	allJHitsWithScore	allCHitsWithScore	allVAlignments	allDAlignments	allJAlignments	allCAlignments	refPoints
	D4	p55		0	91	TGTGCCTTGTGGGAGGTGCGTTCTTATTATAAGAAACTCTTT	TGTGCCTTGTGGGAGGTGCGTTCTTATTATAAGAAACTCTTT	CALWEVRSYYKKLF		TRGV9*00(137,3)		TRGJ1*00(143,9),TRGJ2*00(143,9)		348|367|386|0|19||95.0		23|42|70|23|42||95.0;23|42|70|23|42||95.0		:::::::::0:1:19:::::23:-3:42:::
	D4	p55		1	49	TGCCTCGTGGGTGACATGCGTAACACCGACAAGCTCATCTTT	TGCCTCGTGGGTGACATGCGTAACACCGACAAGCTCATCTTT	CLVGDMRNTDKLIF		TRAV4*00(153,1)		TRAJ34*00(181,2)		312|330|348|0|18||90.0		25|47|78|20|42||110.0		:::::::::0:2:18:::::20:-5:42:::
	D4	p55		2	29	TGTGCCAGCAGCCACAAGCGAAACAATGAGCAGTTCTTC	TGTGCCAGCAGCCACAAGCGAAACAATGAGCAGTTCTTC	CASSHKRNNEQFF		TRBV14*00(135,2)		TRBJ2-1*00(149,8)		330|344|367|0|14||70.0		25|42|70|22|39||85.0		:::::::::0:-3:14:::::22:-5:39:::
	D4	p55		3	14	TGTGCTGCGTGGAGGTATAAGAAACTCTTT	TGTGCTGCGTGGAGGTATAAGAAACTCTTT	CAAWRYKKLF		TRGV10*00(143,9)		TRGJ1*00(96,1),TRGJ2*00(96,1)		342|354|380|0|12||60.0		27|42|70|15|30||75.0;27|42|70|15|30||75.0		:::::::::0:-6:12:::::15:-7:30:::
	D4	p55		4	10	TGTGCCGTGAGGGACAACTTCAACAAATTTTACTTT	TGTGCCGTGAGGGACAACTTCAACAAATTTTACTTT	CAVRDNFNKFYF		TRAV12-2*00(140,4)		TRAJ21*00(197,5)		330|340|363|0|10||50.0		21|44|75|13|36||115.0		:::::::::0:-3:10:::::13:-1:36:::
	D4	p55		5	9	TGTGCCTTGTGGGAAAAAGGTTATTATAAGAAACTCTTT	TGTGCCTTGTGGGAAAAAGGTTATTATAAGAAACTCTTT	CALWEKGYYKKLF		TRGV9*00(114,3)		TRGJ1*00(137,8),TRGJ2*00(137,8)		348|362|386|0|14||70.0		23|42|70|20|39||95.0;23|42|70|20|39||95.0		:::::::::0:-4:14:::::20:-3:39:::
	D4	p55		6	8	TGTGCCACCTGGGATGGCGGGGTTTATTATAAGAAACTCTTT	TGTGCCACCTGGGATGGCGGGGTTTATTATAAGAAACTCTTT	CATWDGGVYYKKLF		TRGV4*00(103,1),TRGV8*00(93,1)		TRGJ1*00(121,9),TRGJ2*00(121,9)		336|353|374|0|17||85.0;336|351|374|0|15||75.0		23|42|70|23|42||95.0;23|42|70|23|42||95.0		:::::::::0:-1:17:::::23:-3:42:::
	D4	p55		7	8	TGTGCCAGCAGCTATACAGGGGACTACGAGCAGTACTTC	TGTGCCAGCAGCTATACAGGGGACTACGAGCAGTACTTC	CASSYTGDYEQYF		TRBV7-2*00(112,1),TRBV7-3*00(112,1),TRBV7-8*00(112,1),TRBV11-2*00(98,6),TRBV11-3*00(98,6)	TRBD1*00(35)	TRBJ2-7*00(92,9)		330|343|367|0|13||65.0;330|343|367|0|13||65.0;330|343|367|0|13||65.0;330|343|367|0|13||65.0;330|343|367|0|13||65.0	15|22|36|15|22||35.0	23|39|67|23|39||80.0		:::::::::0:-4:13:15:-3:-2:22:23:-3:39:::
	D4	p55		8	8	TGTGCCTTGTGGGTTTATTATAAGAAACTCTTT	TGTGCCTTGTGGGTTTATTATAAGAAACTCTTT	CALWVYYKKLF		TRGV9*00(151,9)		TRGJ1*00(143,1),TRGJ2*00(143,1)		348|361|386|0|13||65.0		23|42|70|14|33||95.0;23|42|70|14|33||95.0		:::::::::0:-5:13:::::14:-3:33:::
	D4	p55		9	8	TGTGCCACCTGGGATGGGCGAGAGAAACTCTTT	TGTGCCACCTGGGATGGGCGAGAGAAACTCTTT	CATWDGREKLF		TRGV4*00(131,8)		TRGJ1*00(106,3),TRGJ2*00(106,3)		336|355|374|0|19||95.0		31|42|70|22|33||55.0;31|42|70|22|33||55.0		:::::::::0:1:19:::::22:-11:33:::
	D4	p55		11	7	TGTCTTCAAGGAAATCTCATCTTT	TGTCTTCAAGGAAATCTCATCTTT	CLQGNLIF		TRAV40*00(122)		TRAJ42*00(100)		303|321|337|0|18|ST310ASG311ASG315A|42.0		37|55|86|6|24||90.0		:::::::::0:4:18:::::6:-17:24:::
	D4	p55		13	5	TGTGCCATCAGTGAGCCAGGTACCTACAATGAGCAGTTCTTC	TGTGCCATCAGTGAGCCAGGTACCTACAATGAGCAGTTCTTC	CAISEPGTYNEQFF		TRBV10-3*00(108)		TRBJ2-1*00(112)		327|342|364|0|15||75.0		22|42|70|22|42||100.0		:::::::::0:-2:15:::::22:-2:42:::
	D4	p55		14	5	TGTGCCAGCAGCCCCGGACCCAACTACGAGCAGTACTTC	TGTGCCAGCAGCCCCGGACCCAACTACGAGCAGTACTTC	CASSPGPNYEQYF		TRBV7-6*00(110),TRBV7-7*00(110)	TRBD1*00(25),TRBD2*00(25)	TRBJ2-7*00(90)		330|342|367|0|12||60.0;330|342|367|0|12||60.0	9|14|36|12|17||25.0;13|18|48|12|17||25.0	23|39|67|23|39||80.0		:::::::::0:-5:12:12:3:-10:17:23:-3:39:::
	D4	p55		15	5	TGCAGCGCGACAGGGTCGGACACCGGGGAGCTGTTTTTT	TGCAGCGCGACAGGGTCGGACACCGGGGAGCTGTTTTTT	CSATGSDTGELFF		TRBV29-1*00(89)	TRBD1*00(35)	TRBJ2-2*00(106)		321|328|355|0|7||35.0	14|21|36|8|15||35.0	23|43|71|19|39||100.0		:::::::::0:-7:7:8:-2:-3:15:19:-3:39:::
	D4	p55		16	5	TGTGCCAGCAGCACGACAGTCAACGAGCAGTACTTC	TGTGCCAGCAGCACGACAGTCAACGAGCAGTACTTC	CASSTTVNEQYF		TRBV6-2*00(100),TRBV6-3*00(100),TRBV6-4*00(100),TRBV6-5*00(100),TRBV6-6*00(100)	TRBD1*00(25)	TRBJ2-7*00(100)		327|338|364|0|11||55.0;327|338|364|0|11||55.0;327|338|364|0|11||55.0;327|338|364|0|11||55.0;327|338|364|0|11||55.0	14|19|36|14|19||25.0	25|39|67|22|36||70.0		:::::::::0:-6:11:14:-2:-5:19:22:-5:36:::
	D4	p55		18	4	TGTGCCAGCAGTCTCTGGGACGTAAACAATCAGCCCCAGCATTTT	TGTGCCAGCAGTCTCTGGGACGTAAACAATCAGCCCCAGCATTTT	CASSLWDVNNQPQHF		TRBV28*00(90)	TRBD1*00(25),TRBD2*00(25)	TRBJ1-5*00(95)		327|339|364|0|12||60.0	12|17|36|16|21||25.0;16|21|48|16|21||25.0	23|42|70|26|45||95.0		:::::::::0:-5:12:16:0:-7:21:26:-3:45:::
	D4	p55		19	4	TGTGCTCTTGGGGAAGTTGGGGACACCGACAAGCTCATCTTT	TGTGCTCTTGGGGAAGTTGGGGACACCGACAAGCTCATCTTT	CALGEVGDTDKLIF		TRDV1*00(120)	TRDD3*00(25)	TRAJ34*00(100)		330|345|367|0|15||75.0	15|20|39|17|22||25.0	27|47|78|22|42||100.0		:::::::::0:-2:15:17:-2:-6:22:22:-7:42:::
	D4	p55		20	4	TGCCTCGTGGGTGCCCTTTGGAACACCGACAAGCTCATCTTT	TGCCTCGTGGGTGCCCTTTGGAACACCGACAAGCTCATCTTT	CLVGALWNTDKLIF		TRAV4*00(95)		TRAJ34*00(120)		312|325|348|0|13||65.0		26|47|78|21|42||105.0		:::::::::0:-3:13:::::21:-6:42:::
	D4	p55		21	4	TGCGCCAGCAGCCGTAGACAGGGGAGCACTGAAGCTTTCTTT	TGCGCCAGCAGCCGTAGACAGGGGAGCACTGAAGCTTTCTTT	CASSRRQGSTEAFF		TRBV4-1*00(110),TRBV4-3*00(110)	TRBD1*00(40)	TRBJ1-1*00(80)		327|340|364|0|13||65.0;327|340|364|0|13||65.0	14|22|36|16|24||40.0	24|40|68|26|42||80.0		:::::::::0:-4:13:16:-2:-2:24:26:-4:42:::
	D4	p55		22	4	TGTGCTTTCATGAAGCTTATATCTAGTAAGCTGACATTT	TGTGCTTTCATGAAGCTTATATCTAGTAAGCTGACATTT	CAFMKLISSKLTF		TRAV38-1*00(108,8)		TRAJ56*00(111,3)		333|349|370|0|16||80.0		35|51|82|23|39||80.0		:::::::::0:-1:16:::::23:-15:39:::
	D4	p55		23	4	TGTGCCAGCAGCCAAGACAGGGTCGAGCAGTACTTC	TGTGCCAGCAGCCAAGACAGGGTCGAGCAGTACTTC	CASSQDRVEQYF		TRBV14*00(117,5)	TRBD1*00(25)	TRBJ2-7*00(107,5)		330|347|367|0|17||85.0	16|21|36|17|22||25.0	26|39|67|23|36||65.0		:::::::::0:0:17:17:-4:-3:22:23:-6:36:::
	D4	p55		24	4	TGTGCCAGCAGCCAAGAACCGGGACAAGCTTTCTTT	TGTGCCAGCAGCCAAGAACCGGGACAAGCTTTCTTT	CASSQEPGQAFF		TRBV3-1*00(125),TRBV3-2*00(125),TRBV4-2*00(109)	TRBD1*00(35),TRBD2*00(35)	TRBJ1-1*00(90)		327|344|364|0|17||85.0;327|344|364|0|17||85.0;327|344|364|0|17||85.0	10|17|36|18|25||35.0;14|21|48|18|25||35.0	29|40|68|25|36||55.0		:::::::::0:0:17:18:2:-7:25:25:-9:36:::
	D4	p55		25	4	TGTGCCAGCAGCGCCCCTAATTCACCCCTCCACTTT	TGTGCCAGCAGCGCCCCTAATTCACCCCTCCACTTT	CASSAPNSPLHF		TRBV9*00(115)		TRBJ1-6*00(112)		327|340|363|0|13||65.0		26|45|73|17|36||95.0		:::::::::0:-3:13:::::17:-6:36:::
	D4	p55		26	3	TGTGCTGTGAGTGATTCGGGCTCTAGCAACACAGGCAAACTAATCTTT	TGTGCTGTGAGTGATTCGGGCTCTAGCAACACAGGCAAACTAATCTTT	CAVSDSGSSNTGKLIF		TRAV8-4*00(130),TRAV8-6*00(130)		TRAJ37*00(214)		327|342|361|0|15||75.0;327|342|361|0|15||75.0		21|51|82|18|48|SG27A|134.0		:::::::::0:1:15:::::18:-1:48:::
	D4	p55		28	3	TGTGCCTTGTGGGAGGTGCATCATTATTATAAGAAACTCTTT	TGTGCCTTGTGGGAGGTGCATCATTATTATAAGAAACTCTTT	CALWEVHHYYKKLF		TRGV9*00(120)		TRGJ1*00(125),TRGJ2*00(125)		348|368|386|0|20||100.0		22|42|70|22|42||100.0;22|42|70|22|42||100.0		:::::::::0:2:20:::::22:-2:42:::
	D4	p55		29	3	TGTGCCTGGAGTGTACTAGAGGCCCCCTATGGCTACACCTTC	TGTGCCTGGAGTGTACTAGAGGCCCCCTATGGCTACACCTTC	CAWSVLEAPYGYTF		TRBV30*00(95)	TRBD1*00(25),TRBD2*00(25)	TRBJ1-2*00(110)		321|337|355|0|16||80.0	0|5|36|21|26||25.0;30|35|48|20|25||25.0	24|40|68|26|42||80.0		:::::::::0:2:16:21:12:-19:26:26:-4:42:::
	D4	p55		30	3	TGTGCCATCAGTGAACCCGGGACAGACACTGAAGCTTTCTTT	TGTGCCATCAGTGAACCCGGGACAGACACTGAAGCTTTCTTT	CAISEPGTDTEAFF		TRBV10-3*00(83,3)	TRBD1*00(50)	TRBJ1-1*00(116,7)		327|341|364|0|14||70.0	9|19|36|15|25||50.0	23|40|68|25|42||85.0		:::::::::0:-3:14:15:3:-5:25:25:-3:42:::
	D4	p55		31	3	TGTGCCACCTGGGACAGGAAGAATTATTATAAGAAACTCTTT	TGTGCCACCTGGGACAGGAAGAATTATTATAAGAAACTCTTT	CATWDRKNYYKKLF		TRGV1*00(115),TRGV7*00(115)		TRGJ1*00(130),TRGJ2*00(130)		333|351|371|0|18||90.0;335|353|373|0|18||90.0		20|42|70|20|42||110.0;20|42|70|20|42||110.0		:::::::::0:0:18:::::20:0:42:::
	D4	p55		33	3	TGTGCCACCTGGGATGGTAATTATTATAAGAAACTCTTT	TGTGCCACCTGGGATGGTAATTATTATAAGAAACTCTTT	CATWDGNYYKKLF		TRGV4*00(125),TRGV8*00(115),TRGV3*00(110),TRGV5*00(110),TRGV7*00(110)		TRGJ1*00(125),TRGJ2*00(125)		336|353|374|0|17||85.0;336|351|374|0|15||75.0;336|350|374|0|14||70.0;336|350|374|0|14||70.0;335|349|373|0|14||70.0		21|42|70|18|39||105.0;21|42|70|18|39||105.0		:::::::::0:-1:17:::::18:-1:39:::
	D4	p55		34	3	TGTGCCAGTAGTATGAGCAGCTCCTACGAGCAGTACTTC	TGTGCCAGTAGTATGAGCAGCTCCTACGAGCAGTACTTC	CASSMSSSYEQYF		TRBV19*00(125)		TRBJ2-7*00(110)		327|341|364|0|14||70.0		18|39|67|18|39||105.0		:::::::::0:-3:14:::::18:2:39:::
	D4	p55		36	3	TGTGCTGTGCGTAATGCAGGCAACATGCTCACCTTT	TGTGCTGTGCGTAATGCAGGCAACATGCTCACCTTT	CAVRNAGNMLTF		TRAV1-2*00(80)		TRAJ39*00(165)		312|321|346|0|9||45.0		27|52|83|11|36||125.0		:::::::::0:-5:9:::::11:-7:36:::
	D4	p55		37	3	TGTGCTGTGGGGTTAGGCGACTACAAGCTCAGCTTT	TGTGCTGTGGGGTTAGGCGACTACAAGCTCAGCTTT	CAVGLGDYKLSF		TRAV2*00(91,7)		TRAJ20*00(128,3)		324|334|358|0|10||50.0		27|46|77|17|36||95.0		:::::::::0:-4:10:::::17:-7:36:::
	D4	p55		38	3	TGTGCCACCTGGTGGGATTATTATAAGAAACTCTTT	TGTGCCACCTGGTGGGATTATTATAAGAAACTCTTT	CATWWDYYKKLF		TRGV3*00(175),TRGV5*00(175),TRGV5P*00(175)		TRGJ1*00(218,3),TRGJ2*00(218,3)		336|348|374|0|12||60.0;336|348|374|0|12||60.0;338|350|376|0|12||60.0		22|42|70|16|36||100.0;22|42|70|16|36||100.0		:::::::::0:-6:12:::::16:-2:36:::
	D4	p55		39	3	TGTGCCACCTGGGATTACTATTATAAGAAACTCTTT	TGTGCCACCTGGGATTACTATTATAAGAAACTCTTT	CATWDYYYKKLF		TRGV4*00(210)		TRGJ1*00(220),TRGJ2*00(220)		336|351|374|0|15||75.0		24|42|70|18|36||90.0;24|42|70|18|36||90.0		:::::::::0:-3:15:::::18:-4:36:::
	D4	p55		41	3	TGTGCCTGCGGAAGGAACACTGAAGCTTTCTTT	TGTGCCTGCGGAAGGAACACTGAAGCTTTCTTT	CACGRNTEAFF		TRBV30*00(80)		TRBJ1-1*00(145)		321|329|355|0|8||40.0		21|40|68|14|33||95.0		:::::::::0:-6:8:::::14:-1:33:::
	D4	p55		42	3	TGTGCCAGCAGCTTGGGGAATGAGCAGTTCTTC	TGTGCCAGCAGCTTGGGGAATGAGCAGTTCTTC	CASSLGNEQFF		TRBV5-6*00(130),TRBV5-7*00(130)		TRBJ2-1*00(115)		327|343|363|0|16||80.0;327|343|363|0|16||80.0		27|42|70|18|33||75.0		:::::::::0:0:16:::::18:-7:33:::
	D4	p55		43	3	TGCAGCGTTTGGGCGGCCGGGGAGCTGTTTTTT	TGCAGCGTTTGGGCGGCCGGGGAGCTGTTTTTT	CSVWAAGELFF		TRBV29-1*00(125)	TRBD1*00(25)	TRBJ2-2*00(95)		321|330|355|0|9||45.0	20|25|36|10|15||25.0	26|43|71|16|33||85.0		:::::::::0:-5:9:10:-8:1:15:16:-6:33:::
	D4	p55		44	3	TGTGCCCGATACAAGATAATCTTT	TGTGCCCGATACAAGATAATCTTT	CARYKIIF		TRAV17*00(111,7)		TRAJ3*00(113,3)		324|329|357|0|5||25.0		38|51|82|11|24||65.0		:::::::::0:-8:5:::::11:-18:24:::
	D4	p55		45	2	TGTGCCAGCAGTGAAATGATGGGAGGCAATCAGCCCCAGCATTTT	TGTGCCAGCAGTGAAATGATGGGAGGCAATCAGCCCCAGCATTTT	CASSEMMGGNQPQHF		TRBV2*00(90),TRBV6-1*00(90)	TRBD2*00(25)	TRBJ1-5*00(115)		330|345|367|0|15||75.0;327|342|364|0|15||75.0	25|30|48|20|25||25.0	22|42|70|25|45||100.0		:::::::::0:-2:15:20:-9:-2:25:25:-2:45:::
	D4	p55		46	2	TGTGCAATGAGAGGGTTCAGATTTGGAAATGAGAAATTAACCTTT	TGTGCAATGAGAGGGTTCAGATTTGGAAATGAGAAATTAACCTTT	CAMRGFRFGNEKLTF		TRAV14DV4*00(112,5)		TRAJ48*00(220)		333|346|370|0|13||65.0		28|52|83|21|45||120.0		:::::::::0:-4:13:::::21:-8:45:::
	D4	p55		47	2	TGTGCAATGAGAGAGGGACCGTTTGGAAATGAGAAATTAACCTTT	TGTGCAATGAGAGAGGGACCGTTTGGAAATGAGAAATTAACCTTT	CAMREGPFGNEKLTF		TRAV14DV4*00(90)		TRAJ48*00(145)		333|350|370|0|17||85.0		28|52|83|21|45||120.0		:::::::::0:0:17:::::21:-8:45:::
	D4	p55		48	2	TGCGCCAGCAGCTTGGATCTAACGTCGAACACTGAAGCTTTCTTT	TGCGCCAGCAGCTTGGATCTAACGTCGAACACTGAAGCTTTCTTT	CASSLDLTSNTEAFF		TRBV5-1*00(110)		TRBJ1-1*00(95)		327|343|363|0|16||80.0		21|40|68|26|45||95.0		:::::::::0:0:16:::::26:-1:45:::
	D4	p55		49	2	TGCAGTGCTAGAGCTAGCGGGAGTGGATTCAATGAGCAGTTCTTC	TGCAGTGCTAGAGCTAGCGGGAGTGGATTCAATGAGCAGTTCTTC	CSARASGSGFNEQFF		TRBV20-1*00(80)	TRBD2*00(50)	TRBJ2-1*00(95)		321|334|355|0|13||65.0	20|30|48|13|23||50.0	26|42|70|29|45||80.0		:::::::::0:-1:13:13:-4:-2:23:29:-6:45:::
	D4	p55		52	2	TGTGCCAGCAGTTTAATAGCGGGAGTTAATGAGCAGTTCTTC	TGTGCCAGCAGTTTAATAGCGGGAGTTAATGAGCAGTTCTTC	CASSLIAGVNEQFF		TRBV28*00(87,5)	TRBD2*00(45)	TRBJ2-1*00(107,5)		327|342|364|0|15||75.0	21|30|48|16|25||45.0	27|42|70|27|42||75.0		:::::::::0:-2:15:16:-5:-2:25:27:-7:42:::
	D4	p55		53	2	TGTGCAGCAAGTATCAAAGCTGCAGGCAACAAGCTAACTTTT	TGTGCAGCAAGTATCAAAGCTGCAGGCAACAAGCTAACTTTT	CAASIKAAGNKLTF		TRAV13-1*00(125)		TRAJ17*00(210)		324|338|357|0|14||70.0		22|52|83|12|42||150.0		:::::::::0:1:14:::::12:-2:42:::
	D4	p55		54	2	TGTGCAGCAAGGCCGGTGAACAGAGATGACAAGATCATCTTT	TGTGCAGCAAGGCCGGTGAACAGAGATGACAAGATCATCTTT	CAARPVNRDDKIIF		TRAV13-1*00(85),TRAV29DV5*00(85)		TRAJ30*00(145)		324|335|357|0|11||55.0;345|356|378|0|11||55.0		20|46|77|16|42||130.0		:::::::::0:-2:11:::::16:0:42:::
	D4	p55		55	2	TGTGCAATGAGCGAGTCCGGTGGCTACAATAAGCTGATTTTT	TGTGCAATGAGCGAGTCCGGTGGCTACAATAAGCTGATTTTT	CAMSESGGYNKLIF		TRAV12-3*00(100)		TRAJ4*00(130)		330|343|363|0|13||65.0		28|52|83|18|42||120.0		:::::::::0:0:13:::::18:-8:42:::
	D4	p55		56	2	TGTGCAATGAGCATGGGATACAACTTCAACAAATTTTACTTT	TGTGCAATGAGCATGGGATACAACTTCAACAAATTTTACTTT	CAMSMGYNFNKFYF		TRAV12-3*00(100)		TRAJ21*00(130)		330|342|363|0|12||60.0		19|44|75|17|42||125.0		:::::::::0:-1:12:::::17:1:42:::
	D4	p55		57	2	TGCATCGTCAGAGTCGCAGACAACTTCAACAAATTTTACTTT	TGCATCGTCAGAGTCGCAGACAACTTCAACAAATTTTACTTT	CIVRVADNFNKFYF		TRAV26-1*00(110)		TRAJ21*00(135)		312|329|348|0|17||85.0		21|44|75|19|42||115.0		:::::::::0:1:17:::::19:-1:42:::
	D4	p55		59	2	TGTGCTGCACATAGAGGAGGAAGCTACATACCTACATTT	TGTGCTGCACATAGAGGAGGAAGCTACATACCTACATTT	CAAHRGGSYIPTF		TRAV8-5*00(95),TRAV8-3*00(85),TRAV8-4*00(85),TRAV8-6*00(85),TRAV8-7*00(85)		TRAJ6*00(135)		1404|1413|1438|0|9||45.0;327|334|361|0|7||35.0;327|334|361|0|7||35.0;327|334|361|0|7||35.0;324|331|364|0|7||35.0		26|51|82|14|39||125.0		:::::::::0:-5:9:::::14:-6:39:::
	D4	p55		60	2	TGTGCCACCTGGGATGGAGATTATTATAAGAAACTCTTT	TGTGCCACCTGGGATGGAGATTATTATAAGAAACTCTTT	CATWDGDYYKKLF		TRGV4*00(100),TRGV8*00(90)		TRGJ1*00(145),TRGJ2*00(145)		336|353|374|0|17||85.0;336|351|374|0|15||75.0		22|42|70|19|39||100.0;22|42|70|19|39||100.0		:::::::::0:-1:17:::::19:-2:39:::
	D4	p55		61	2	TGTGCCACCAGCGGAAGGGACGGAAATGGCTACACCTTC	TGTGCCACCAGCGGAAGGGACGGAAATGGCTACACCTTC	CATSGRDGNGYTF		TRBV15*00(120)	TRBD1*00(25),TRBD2*00(25)	TRBJ1-2*00(70)		327|339|364|0|12||60.0	12|17|36|16|21||25.0;16|21|48|16|21||25.0	26|40|68|25|39||70.0		:::::::::0:-5:12:16:0:-7:21:25:-6:39:::
	D4	p55		62	2	TGTGCCAGCAGCCGGGACAGGAACAATGAGCAGTTCTTC	TGTGCCAGCAGCCGGGACAGGAACAATGAGCAGTTCTTC	CASSRDRNNEQFF		TRBV14*00(110)	TRBD1*00(40)	TRBJ2-1*00(100)		330|343|367|0|13||65.0	12|20|36|13|21||40.0	25|42|70|22|39||85.0		:::::::::0:-4:13:13:0:-4:21:22:-5:39:::
	D4	p55		63	2	TGTGCAGCAAGTTCGGGAAGCCAAGGAAATCTCATCTTT	TGTGCAGCAAGTTCGGGAAGCCAAGGAAATCTCATCTTT	CAASSGSQGNLIF		TRAV13-1*00(110)		TRAJ42*00(130)		324|336|357|0|12||60.0		31|55|86|15|39||120.0		:::::::::0:-1:12:::::15:-11:39:::
	D4	p55		66	2	TGTGCTGTGAGGGGTGCAGGCAACATGCTCACCTTT	TGTGCTGTGAGGGGTGCAGGCAACATGCTCACCTTT	CAVRGAGNMLTF		TRAV21*00(80)		TRAJ39*00(165)		324|336|356|0|12||60.0		30|52|83|14|36||110.0		:::::::::0:0:12:::::14:-10:36:::
	D4	p55		67	2	TGTGCCAGCAGTTTGGTGGGAGACGAGCAGTTCTTC	TGTGCCAGCAGTTTGGTGGGAGACGAGCAGTTCTTC	CASSLVGDEQFF		TRBV12-3*00(110),TRBV12-4*00(110),TRBV27*00(110),TRBV6-5*00(105),TRBV6-6*00(105)	TRBD2*00(25)	TRBJ2-1*00(95)		330|344|367|0|14||70.0;330|344|367|0|14||70.0;327|341|364|0|14||70.0;327|340|364|0|13||65.0;327|340|364|0|13||65.0	25|30|48|17|22||25.0	30|42|70|24|36||60.0		:::::::::0:-3:14:17:-9:-2:22:24:-10:36:::
	D4	p55		68	2	TGTGCAGGAGTGGGCGGATCTGAAAAGCTGGTCTTT	TGTGCAGGAGTGGGCGGATCTGAAAAGCTGGTCTTT	CAGVGGSEKLVF		TRAV27*00(105)		TRAJ57*00(145)		318|328|348|0|10||50.0		27|52|83|11|36||125.0		:::::::::0:0:10:::::11:-7:36:::
	D4	p55		69	2	TGTGCCACCTGGGATAAATGGTTCAAGATATTT	TGTGCCACCTGGGATAAATGGTTCAAGATATTT	CATWDKWFKIF		TRGV8*00(170),TRGV4*00(149)		TRGJP1*00(75)		336|352|374|0|16||80.0;336|351|374|0|15||75.0		31|46|80|18|33||75.0		:::::::::0:-2:16:::::18:-11:33:::
	D4	p55		70	2	TGTGCCAGCAGGGTGAACACTGAAGCTTTCTTT	TGTGCCAGCAGGGTGAACACTGAAGCTTTCTTT	CASRVNTEAFF		TRBV6-4*00(80),TRBV6-5*00(80),TRBV6-6*00(80),TRBV6-7*00(80),TRBV6-9*00(80)		TRBJ1-1*00(165)		327|338|364|0|11||55.0;327|338|364|0|11||55.0;327|338|364|0|11||55.0;327|338|364|0|11||55.0;327|338|364|0|11||55.0		20|40|68|13|33||100.0		:::::::::0:-6:11:::::13:0:33:::
	D4	p55		71	2	TGCGCTCCGAACCAGGGAGGAAAGCTTATCTTC	TGCGCTCCGAACCAGGGAGGAAAGCTTATCTTC	CAPNQGGKLIF		TRAV1-1*00(95)		TRAJ23*00(145)		312|318|346|0|6||30.0		28|52|83|9|33||120.0		:::::::::0:-8:6:::::9:-8:33:::
	D4	p55		72	2	TGTGCTTTCATGAAGCATGACATGCGCTTT	TGTGCTTTCATGAAGCATGACATGCGCTTT	CAFMKHDMRF		TRAV38-1*00(95)		TRAJ43*00(175)		333|352|370|0|19||95.0		29|43|74|16|30||70.0		:::::::::0:2:19:::::16:-9:30:::
	D4	p55		73	2	TGTGCAGCCTCGGATTTCAAGATCATCTTT	TGTGCAGCCTCGGATTTCAAGATCATCTTT	CAASDFKIIF		TRAV13-1*00(140)		TRAJ30*00(70)		324|332|357|0|8||40.0		33|46|77|17|30||65.0		:::::::::0:-5:8:::::17:-13:30:::
	D4	p55		74	2	TGTGCAAGAGCCAATAGTAAGCTGACATTT	TGTGCAAGAGCCAATAGTAAGCTGACATTT	CARANSKLTF		TRAV27*00(144)		TRAJ56*00(110)		318|329|348|0|11|SG324A|39.0		28|51|82|7|30||115.0		:::::::::0:1:11:::::7:-8:30:::
	D4	p55		75	2	TGTAACGTCTTT	TGTAACGTCTTT	CNVF		TRGV9*00(120)		TRGJ1*00(115),TRGJ2*00(115)		348|351|386|0|3||15.0		37|42|70|7|12||25.0;37|42|70|7|12||25.0		:::::::::0:-15:3:::::7:-17:12:::
	D4	p55		76	1	TGTGCTTATAGCGGCACTTATACCTCAGGAACCTACAAATACATCTTT	TGTGCTTATAGCGGCACTTATACCTCAGGAACCTACAAATACATCTTT	CAYSGTYTSGTYKYIF		TRAV38-2DV8*00(80)		TRAJ40*00(215)		333|344|369|0|11||55.0		22|50|81|20|48||140.0		:::::::::0:-5:11:::::20:-2:48:::
	D4	p55		77	1	TGTGCTGTGAGTGGGGATTCAGGAGGAGGTGCTGACGGACTCACCTTT	TGTGCTGTGAGTGGGGATTCAGGAGGAGGTGCTGACGGACTCACCTTT	CAVSGDSGGGADGLTF		TRAV8-4*00(85),TRAV8-6*00(85),TRAV3*00(75)		TRAJ45*00(205)		327|340|361|0|13||65.0;327|340|361|0|13||65.0;327|338|363|0|11||55.0		23|55|86|16|48||160.0		:::::::::0:-1:13:::::16:-3:48:::
	D4	p55		78	1	TGTGCCTTGTGGGAGGTGATAGAGTTGGGCAAAAAAATCAAGGTATTT	TGTGCCTTGTGGGAGGTGATAGAGTTGGGCAAAAAAATCAAGGTATTT	CALWEVIELGKKIKVF		TRGV9*00(130)		TRGJP*00(215)		348|366|386|0|18||90.0		26|54|82|20|48||140.0		:::::::::0:0:18:::::20:-6:48:::
	D4	p55		79	1	TGTGCCGTGGACATGAATTATGGAGGAAGCCAAGGAAATCTCATCTTT	TGTGCCGTGGACATGAATTATGGAGGAAGCCAAGGAAATCTCATCTTT	CAVDMNYGGSQGNLIF		TRAV39*00(195)		TRAJ42*00(235)		318|333|351|0|15||75.0		18|55|86|11|48||185.0		:::::::::0:2:15:::::11:2:48:::
	D4	p55		80	1	TGCCTCGTGGGTGACACGACGTTAGGTGCAGGCAACAAGCTAACTTTT	TGCCTCGTGGGTGACACGACGTTAGGTGCAGGCAACAAGCTAACTTTT	CLVGDTTLGAGNKLTF		TRAV4*00(125)		TRAJ17*00(200)		312|328|348|0|16||80.0		30|52|83|26|48||110.0		:::::::::0:0:16:::::26:-10:48:::
	D4	p55		81	1	TGTGCCAGCAGTTACTCGATGGCAGGGACGGGTGGCTACACCTTC	TGTGCCAGCAGTTACTCGATGGCAGGGACGGGTGGCTACACCTTC	CASSYSMAGTGGYTF		TRBV6-2*00(125),TRBV6-3*00(125),TRBV6-5*00(125),TRBV6-6*00(125),TRBV6-7*00(125)	TRBD1*00(25),TRBD2*00(25)	TRBJ1-2*00(65)		327|346|364|0|19||95.0;327|346|364|0|19||95.0;327|346|364|0|19||95.0;327|346|364|0|19||95.0;327|346|364|0|19||95.0	12|17|36|24|29||25.0;16|21|48|24|29||25.0	27|40|68|32|45||65.0		:::::::::0:2:19:24:0:-7:29:32:-7:45:::
	D4	p55		82	1	TGTGCCAGCAGCAACGAGGGGAGCTCCTACAATGAGCAGTTCTTC	TGTGCCAGCAGCAACGAGGGGAGCTCCTACAATGAGCAGTTCTTC	CASSNEGSSYNEQFF		TRBV13*00(85),TRBV6-5*00(80),TRBV6-6*00(80),TRBV6-7*00(80),TRBV6-9*00(80)		TRBJ2-1*00(135)		357|369|394|0|12||60.0;327|338|364|0|11||55.0;327|338|364|0|11||55.0;327|338|364|0|11||55.0;327|338|364|0|11||55.0		16|42|70|19|45||130.0		:::::::::0:-5:12:::::19:4:45:::
	D4	p55		83	1	TGTGCTCTTGGGCCCCCGGACAACTTCAACAAATTTTACTTT	TGTGCTCTTGGGCCCCCGGACAACTTCAACAAATTTTACTTT	CALGPPDNFNKFYF		TRDV1*00(90)	TRDD3*00(25)	TRAJ21*00(130)		330|342|367|0|12||60.0	5|10|39|12|17||25.0	21|44|75|19|42||115.0		:::::::::0:-5:12:12:8:-16:17:19:-1:42:::
	D4	p55		84	1	TGTGCTGTGGGAGGATGGGGAAGCAACTATCAGTTAATCTGG	TGTGCTGTGGGAGGATGGGGAAGCAACTATCAGTTAATCTGG	CAVGGWGSNYQLIW		TRAV1-2*00(139)	TRDD3*00(25)	TRAJ33*00(215)		312|325|346|0|13|SA321G|49.0	15|20|39|15|20||25.0	25|46|77|21|42||105.0		:::::::::0:-1:13:15:-2:-6:20:21:-5:42:::
	D4	p55		85	1	TGTGCTGTGAGAGACATGGATAGCAACTATCAGTTAATCTGG	TGTGCTGTGAGAGACATGGATAGCAACTATCAGTTAATCTGG	CAVRDMDSNYQLIW		TRAV3*00(95)		TRAJ33*00(175)		327|345|363|0|18||90.0		18|46|77|14|42||140.0		:::::::::0:2:18:::::14:2:42:::
	D4	p55		86	1	TGTGCCTTCCGGGGACTAGCGAGCTACAATGAGCAGTTCTTC	TGTGCCTTCCGGGGACTAGCGAGCTACAATGAGCAGTTCTTC	CAFRGLASYNEQFF		TRBV30*00(105)	TRBD2*00(54)	TRBJ2-1*00(225)		321|328|355|0|7||35.0	12|26|48|7|21|SC15G|54.0	23|42|70|23|42||95.0		:::::::::0:-7:7:7:4:-6:21:23:-3:42:::
	D4	p55		87	1	TGTGCCGTGAACCCGTGGAGCAGTGCTTCCAAGATAATCTTT	TGTGCCGTGAACCCGTGGAGCAGTGCTTCCAAGATAATCTTT	CAVNPWSSASKIIF		TRAV8-1*00(100)		TRAJ3*00(120)		327|338|361|0|11||55.0		27|51|82|18|42||120.0		:::::::::0:-3:11:::::18:-7:42:::
	D4	p55		88	1	TGTGCCATCAGTGAACCCGGGACAGACACTGTAGCTTTCTTT	TGTGCCATCAGTGAACCCGGGACAGACACTGTAGCTTTCTTT	CAISEPGTDTVAFF		TRBV10-3*00(80)	TRBD1*00(50)	TRBJ1-1*00(104)		327|341|364|0|14||70.0	9|19|36|15|25||50.0	23|40|68|25|42|SA29T|69.0		:::::::::0:-3:14:15:3:-5:25:25:-3:42:::
	D4	p55		89	1	TGTGCCAGCAGTTTCTCTAGCGACCAAGAGACCCAGTACTTC	TGTGCCAGCAGTTTCTCTAGCGACCAAGAGACCCAGTACTTC	CASSFSSDQETQYF		TRBV28*00(95),TRBV25-1*00(85)	TRBD2*00(30)	TRBJ2-5*00(120)		327|341|364|0|14||70.0;327|339|364|0|12||60.0	20|26|48|16|22||30.0	20|40|68|22|42||100.0		:::::::::0:-3:14:16:-4:-6:22:22:0:42:::
	D4	p55		90	1	TGTGCCAGCAGCTGGGCAGACAGTTCCTACGAGCAGTACTTC	TGTGCCAGCAGCTGGGCAGACAGTTCCTACGAGCAGTACTTC	CASSWADSSYEQYF		TRBV5-6*00(109),TRBV5-7*00(109)	TRBD1*00(25)	TRBJ2-7*00(95)		327|344|363|0|17|ST340G|69.0;327|344|363|0|17|ST340G|69.0	14|19|36|18|23||25.0	21|39|67|24|42||90.0		:::::::::0:1:17:18:-2:-5:23:24:-1:42:::
	D4	p55		91	1	TGTGCCAGCAGCGGCACAGGGTCCGACTATGGCTACACCTTC	TGTGCCAGCAGCGGCACAGGGTCCGACTATGGCTACACCTTC	CASSGTGSDYGYTF		TRBV9*00(110)	TRBD1*00(30)	TRBJ1-2*00(85)		327|340|363|0|13||65.0	15|21|36|15|21||30.0	23|40|68|25|42||85.0		:::::::::0:-3:13:15:-3:-3:21:25:-3:42:::
	D4	p55		92	1	TGCGCTGTGAGAGATCAGAATAGCAACTATCAGTTAATCTGG	TGCGCTGTGAGAGATCAGAATAGCAACTATCAGTTAATCTGG	CAVRDQNSNYQLIW		TRAV1-1*00(95)		TRAJ33*00(145)		312|328|346|0|16||80.0		23|46|77|19|42||115.0		:::::::::0:2:16:::::19:-3:42:::
	D4	p55		93	1	TGCAGTGCTCGGTGGTCCCACTCCTACAATGAGCAGTTCTTC	TGCAGTGCTCGGTGGTCCCACTCCTACAATGAGCAGTTCTTC	CSARWSHSYNEQFF		TRBV20-1*00(80)	TRBD1*00(25),TRBD2*00(25)	TRBJ2-1*00(120)		321|330|355|0|9||45.0	7|12|36|14|19||25.0;11|16|48|14|19||25.0	20|42|70|20|42||110.0		:::::::::0:-5:9:14:5:-12:19:20:0:42:::
	D4	p55		98	1	TGTGCTCTGAGGGGTTCTAACGACTACAAGCTCAGCTTT	TGTGCTCTGAGGGGTTCTAACGACTACAAGCTCAGCTTT	CALRGSNDYKLSF		TRAV9-2*00(105)		TRAJ20*00(140)		324|335|358|0|11||55.0		20|46|77|13|39||130.0		:::::::::0:-3:11:::::13:0:39:::
	D4	p55		99	1	TGTGCTCTAAGGGGGGTTAGGGATGACAAGATCATCTTT	TGTGCTCTAAGGGGGGTTAGGGATGACAAGATCATCTTT	CALRGVRDDKIIF		TRAV16*00(85)	TRDD3*00(25)	TRAJ30*00(120)		315|326|349|0|11||55.0	16|21|39|11|16||25.0	28|46|77|21|39||90.0		:::::::::0:-3:11:11:-3:-5:16:21:-8:39:::
	D4	p55		100	1	TGTGCTACGGACGCGGGCGGATCTGAAAAGCTGGTCTTT	TGTGCTACGGACGCGGGCGGATCTGAAAAGCTGGTCTTT	CATDAGGSEKLVF		TRAV17*00(80)		TRAJ57*00(164)		324|339|357|0|15||75.0		27|52|83|14|39||125.0		:::::::::0:2:15:::::14:-7:39:::
	D4	p55		101	1	TGTGCCGTGAACGATCCCACCGGTAACCAGTTCTATTTT	TGTGCCGTGAACGATCCCACCGGTAACCAGTTCTATTTT	CAVNDPTGNQFYF		TRAV12-2*00(110)		TRAJ49*00(120)		330|342|363|0|12||60.0		23|45|76|17|39||110.0		:::::::::0:-1:12:::::17:-3:39:::
	D4	p55		102	1	TGTGCCGGATCAATAGGCTTTGGGAATGTGCTGCATTGC	TGTGCCGGATCAATAGGCTTTGGGAATGTGCTGCATTGC	CAGSIGFGNVLHC		TRAV12-2*00(85)		TRAJ35*00(149)		330|337|363|0|7||35.0		17|48|79|8|39|SG20A|139.0		:::::::::0:-6:7:::::8:3:39:::
	D4	p55		103	1	TGTGCCACCTGGGATGGTTACTGTTATAAGAAACTCTTT	TGTGCCACCTGGGATGGTTACTGTTATAAGAAACTCTTT	CATWDGYCYKKLF		TRGV4*00(150)		TRGJ1*00(220),TRGJ2*00(220)		336|353|374|0|17||85.0		26|42|70|23|39||80.0;26|42|70|23|39||80.0		:::::::::0:-1:17:::::23:-6:39:::
	D4	p55		104	1	TGTGCCACCTGGGATGGTGATTATTATAAGAAACTCTTT	TGTGCCACCTGGGATGGTGATTATTATAAGAAACTCTTT	CATWDGDYYKKLF		TRGV4*00(110),TRGV8*00(100)		TRGJ1*00(135),TRGJ2*00(135)		336|353|374|0|17||85.0;336|351|374|0|15||75.0		22|42|70|19|39||100.0;22|42|70|19|39||100.0		:::::::::0:-1:17:::::19:-2:39:::
	D4	p55		105	1	TGTGCCAGTAGTATCACAGCGGGAGGCGAGCAGTACTTC	TGTGCCAGTAGTATCACAGCGGGAGGCGAGCAGTACTTC	CASSITAGGEQYF		TRBV19*00(125)	TRBD2*00(45)	TRBJ2-7*00(70)		327|341|364|0|14||70.0	22|31|48|17|26||45.0	26|39|67|26|39||65.0		:::::::::0:-3:14:17:-6:-1:26:26:-6:39:::
	D4	p55		106	1	TGTGCCAGTAGTATCACAGCGGGAGGCGAGCAATACTTC	TGTGCCAGTAGTATCACAGCGGGAGGCGAGCAATACTTC	CASSITAGGEQYF		TRBV19*00(95)	TRBD2*00(45)	TRBJ2-7*00(84)		327|341|364|0|14||70.0	22|31|48|17|26||45.0	26|39|67|26|39|SG32A|49.0		:::::::::0:-3:14:17:-6:-1:26:26:-6:39:::
	D4	p55		107	1	TGTGCCAGCAGTTTAGGGGCCCCCTACGAGCAGTACTTC	TGTGCCAGCAGTTTAGGGGCCCCCTACGAGCAGTACTTC	CASSLGAPYEQYF		TRBV12-3*00(85),TRBV12-4*00(85),TRBV27*00(80),TRBV28*00(80)	TRBD2*00(30)	TRBJ2-7*00(140)		330|346|367|0|16||80.0;330|346|367|0|16||80.0;327|342|364|0|15||75.0;327|342|364|0|15||75.0	29|35|48|16|22||30.0	22|39|67|22|39||85.0		:::::::::0:-1:16:16:-13:3:22:22:-2:39:::
	D4	p55		108	1	TGTGCCAGCAGTTTAGGGAGAGCCACCGGCTACACCTTC	TGTGCCAGCAGTTTAGGGAGAGCCACCGGCTACACCTTC	CASSLGRATGYTF		TRBV12-3*00(105),TRBV12-4*00(105)		TRBJ1-2*00(95)		330|346|367|0|16||80.0;330|346|367|0|16||80.0		28|40|68|27|39||60.0		:::::::::0:-1:16:::::27:-8:39:::
	D4	p55		109	1	TGTGCCAGCAGTCTGACAGGGCGGGAGACCCAGTACTTC	TGTGCCAGCAGTCTGACAGGGCGGGAGACCCAGTACTTC	CASSLTGRETQYF		TRBV6-2*00(105),TRBV6-3*00(105),TRBV6-4*00(105),TRBV6-5*00(105),TRBV6-6*00(105)	TRBD1*00(35)	TRBJ2-5*00(90)		327|339|364|0|12||60.0;327|339|364|0|12||60.0;327|339|364|0|12||60.0;327|339|364|0|12||60.0;327|339|364|0|12||60.0	14|21|36|14|21||35.0	25|40|68|24|39||75.0		:::::::::0:-5:12:14:-2:-3:21:24:-5:39:::
	D4	p55		110	1	TGTGCCAGCAGCTTACTGGGGTCCACTGAAGCTTTCTTT	TGTGCCAGCAGCTTACTGGGGTCCACTGAAGCTTTCTTT	CASSLLGSTEAFF		TRBV13*00(90),TRBV12-1*00(85)		TRBJ1-1*00(125)		357|372|394|0|15||75.0;327|341|364|0|14||70.0		24|40|68|23|39||80.0		:::::::::0:-2:15:::::23:-4:39:::
	D4	p55		111	1	TGTGCCAGCAGCTTAGGATTGTCCTACGAGCAGTACTTC	TGTGCCAGCAGCTTAGGATTGTCCTACGAGCAGTACTTC	CASSLGLSYEQYF		TRBV11-1*00(125),TRBV7-9*00(125)		TRBJ2-7*00(105)		330|346|367|0|16||80.0;330|346|367|0|16||80.0		21|39|67|21|39||90.0		:::::::::0:-1:16:::::21:-1:39:::
	D4	p55		112	1	TGTGCCAGCAGCTTAGAGAGAAACAATGAGCAGTTCTTC	TGTGCCAGCAGCTTAGAGAGAAACAATGAGCAGTTCTTC	CASSLERNNEQFF		TRBV11-2*00(90),TRBV11-3*00(90)		TRBJ2-1*00(140)		330|347|367|0|17||85.0;330|347|367|0|17||85.0		25|42|70|22|39||85.0		:::::::::0:0:17:::::22:-5:39:::
	D4	p55		113	1	TGTGCCAGCAGCCACCCGGGAGGGGGGGAGCAGTTCTTC	TGTGCCAGCAGCCACCCGGGAGGGGGGGAGCAGTTCTTC	CASSHPGGGEQFF		TRBV14*00(80),TRBV3-1*00(80),TRBV3-2*00(80),TRBV4-2*00(80)	TRBD2*00(40),TRBD1*00(35)	TRBJ2-1*00(110)		330|344|367|0|14||70.0;327|341|364|0|14||70.0;327|341|364|0|14||70.0;327|341|364|0|14||70.0	24|32|48|16|24||40.0;9|16|36|14|21||35.0	30|42|70|27|39||60.0		:::::::::0:-3:14:16:-8:0:24:27:-10:39:::
	D4	p55		115	1	TGTGCTGTGCGCCACACCGGTAACCAGTTCTATTTT	TGTGCTGTGCGCCACACCGGTAACCAGTTCTATTTT	CAVRHTGNQFYF		TRAV1-2*00(200)		TRAJ49*00(215)		312|321|346|0|9||45.0		22|45|76|13|36||115.0		:::::::::0:-5:9:::::13:-2:36:::
	D4	p55		116	1	TGTGCTGTGACGAACACCGGTAACCAGTTCTATTTT	TGTGCTGTGACGAACACCGGTAACCAGTTCTATTTT	CAVTNTGNQFYF		TRAV22*00(95)		TRAJ49*00(155)		318|327|351|0|9||45.0		19|45|76|10|36||130.0		:::::::::0:-4:9:::::10:1:36:::
	D4	p55		117	1	TGTGCTGCAACTGACAGCTGGGGGAAATTGCAGTTT	TGTGCTGCAACTGACAGCTGGGGGAAATTGCAGTTT	CAATDSWGKLQF		TRAV3*00(110)		TRAJ24*00(145)		327|334|363|0|7||35.0		23|52|83|7|36||145.0		:::::::::0:-9:7:::::7:-3:36:::
	D4	p55		118	1	TGTGCCTTGTGGGACCATTATTATAAGAAACTCTTT	TGTGCCTTGTGGGACCATTATTATAAGAAACTCTTT	CALWDHYYKKLF		TRGV9*00(110)		TRGJ1*00(135),TRGJ2*00(135)		348|362|386|0|14||70.0		22|42|70|16|36||100.0;22|42|70|16|36||100.0		:::::::::0:-4:14:::::16:-2:36:::
	D4	p55		119	1	TGTGCCACCTGGGAACCTGATTGGATCAAGACGTTT	TGTGCCACCTGGGAACCTGATTGGATCAAGACGTTT	CATWEPDWIKTF		TRGV3*00(140),TRGV5*00(140),TRGV8*00(140),TRGV5P*00(135),TRGV6*00(124)		TRGJP2*00(100)		336|350|374|0|14||70.0;336|350|374|0|14||70.0;336|350|374|0|14||70.0;338|351|376|0|13||65.0;335|349|373|0|14|SA345G|54.0		27|46|80|17|36||95.0		:::::::::0:-4:14:::::17:-7:36:::
	D4	p55		120	1	TGTGCCAGCAGTCCGGACAACAATGAGCAGTTCTTC	TGTGCCAGCAGTCCGGACAACAATGAGCAGTTCTTC	CASSPDNNEQFF		TRBV25-1*00(90),TRBV28*00(90)	TRBD1*00(25)	TRBJ2-1*00(130)		327|339|364|0|12||60.0;327|339|364|0|12||60.0	13|18|36|14|19||25.0	25|42|70|19|36||85.0		:::::::::0:-5:12:14:-1:-6:19:19:-5:36:::
	D4	p55		121	1	TGTGCCAGCAGTAGATCCTACAATGAGCAGTTCTTC	TGTGCCAGCAGTAGATCCTACAATGAGCAGTTCTTC	CASSRSYNEQFF		TRBV6-4*00(90),TRBV6-5*00(90),TRBV6-6*00(90),TRBV6-7*00(90),TRBV6-9*00(90)		TRBJ2-1*00(150)		327|339|364|0|12||60.0;327|339|364|0|12||60.0;327|339|364|0|12||60.0;327|339|364|0|12||60.0;327|339|364|0|12||60.0		21|42|70|15|36||105.0		:::::::::0:-5:12:::::15:-1:36:::
	D4	p55		122	1	TGTGCCAGCAGCTTGTGGAGGAACGAGCAGTTCTTC	TGTGCCAGCAGCTTGTGGAGGAACGAGCAGTTCTTC	CASSLWRNEQFF		TRBV5-4*00(115),TRBV5-5*00(115),TRBV5-8*00(115),TRBV7-8*00(110),TRBV7-9*00(110)	TRBD2*00(25)	TRBJ2-1*00(95)		327|342|363|0|15||75.0;327|342|363|0|15||75.0;327|342|363|0|15||75.0;330|344|367|0|14||70.0;330|344|367|0|14||70.0	26|31|48|16|21||25.0	30|42|70|24|36||60.0		:::::::::0:-1:15:16:-10:-1:21:24:-10:36:::
	D4	p55		123	1	TGTGCCAGCAGCCAAGACAGGGCCAAACTGTTTTTT	TGTGCCAGCAGCCAAGACAGGGCCAAACTGTTTTTT	CASSQDRAKLFF		TRBV14*00(155)	TRBD2*00(30)	TRBJ1-4*00(65)		330|347|367|0|17||85.0	28|34|48|18|24||30.0	31|43|71|24|36||60.0		:::::::::0:0:17:18:-12:2:24:24:-11:36:::
	D4	p55		124	1	TGTGCCAGCAGCGCCATAAACACTGAAGCTTTCTTT	TGTGCCAGCAGCGCCATAAACACTGAAGCTTTCTTT	CASSAINTEAFF		TRBV9*00(105),TRBV21-1*00(100),TRBV3-1*00(100),TRBV3-2*00(100)		TRBJ1-1*00(129)		327|340|363|0|13||65.0;331|343|368|0|12||60.0;327|339|364|0|12||60.0;327|339|364|0|12||60.0		18|40|68|14|36|SG21A|94.0		:::::::::0:-3:13:::::14:2:36:::
	D4	p55		125	1	TGTGCCAGCAGCGGGAATCCTGCGGGACAGTACTTC	TGTGCCAGCAGCGGGAATCCTGCGGGACAGTACTTC	CASSGNPAGQYF		TRBV5-4*00(90),TRBV5-5*00(90),TRBV5-8*00(90),TRBV7-2*00(90),TRBV7-8*00(90)	TRBD2*00(30)	TRBJ2-7*00(90)		327|339|363|0|12||60.0;327|339|363|0|12||60.0;327|339|363|0|12||60.0;330|342|367|0|12||60.0;330|342|367|0|12||60.0	23|29|48|21|27||30.0	30|39|67|27|36||45.0		:::::::::0:-4:12:21:-7:-3:27:27:-10:36:::
	D4	p55		126	1	TGTGCAGCAAGCGCGAACGCAGGCAAATCAACCTTT	TGTGCAGCAAGCGCGAACGCAGGCAAATCAACCTTT	CAASANAGKSTF		TRAV29DV5*00(115)		TRAJ27*00(125)		345|360|378|0|15||75.0		30|48|79|18|36||90.0		:::::::::0:2:15:::::18:-10:36:::
	D4	p55		127	1	TGTGCAGCAAGCGAATATGGAAACAAACTGGTCTTT	TGTGCAGCAAGCGAATATGGAAACAAACTGGTCTTT	CAASEYGNKLVF		TRAV29DV5*00(150)		TRAJ47*00(215)		345|358|378|0|13||65.0		22|46|77|12|36||120.0		:::::::::0:0:13:::::12:-2:36:::
	D4	p55		128	1	TGCAGTGCTTTTAGCGGCCAAGAGACCCAGTACTTC	TGCAGTGCTTTTAGCGGCCAAGAGACCCAGTACTTC	CSAFSGQETQYF		TRBV20-1*00(105)	TRBD2*00(30)	TRBJ2-5*00(110)		321|330|355|0|9||45.0	21|27|48|11|17||30.0	21|40|68|17|36||95.0		:::::::::0:-5:9:11:-5:-5:17:17:-1:36:::
	D4	p55		131	1	TGTGCTCTCACAGGCTTTCAGAAACTTGTATTT	TGTGCTCTCACAGGCTTTCAGAAACTTGTATTT	CALTGFQKLVF		TRAV6*00(95)		TRAJ8*00(160)		327|335|360|0|8||40.0		24|49|80|8|33||125.0		:::::::::0:-5:8:::::8:-4:33:::
	D4	p55		132	1	TGTGCTACGGCATATGGAAACAAACTGGTCTTT	TGTGCTACGGCATATGGAAACAAACTGGTCTTT	CATAYGNKLVF		TRAV17*00(130)		TRAJ47*00(120)		324|334|357|0|10||50.0		24|46|77|11|33||110.0		:::::::::0:-3:10:::::11:-4:33:::
	D4	p55		133	1	TGTGCTACGGACGCGTACGACAAGCTCATCTTT	TGTGCTACGGACGCGTACGACAAGCTCATCTTT	CATDAYDKLIF		TRAV17*00(80)		TRAJ34*00(170)		324|340|357|0|16||80.0		31|47|78|17|33||80.0		:::::::::0:3:16:::::17:-11:33:::
	D4	p55		134	1	TGTGCCTTGTGGGAGGTGTATAAGAAACTCTTT	TGTGCCTTGTGGGAGGTGTATAAGAAACTCTTT	CALWEVYKKLF		TRGV9*00(175)		TRGJ1*00(80),TRGJ2*00(80)		348|366|386|0|18||90.0		27|42|70|18|33||75.0;27|42|70|18|33||75.0		:::::::::0:0:18:::::18:-7:33:::
	D4	p55		135	1	TGTGCCAGCAGCCTTGGCAATGAGCAGTTCTTC	TGTGCCAGCAGCCTTGGCAATGAGCAGTTCTTC	CASSLGNEQFF		TRBV6-2*00(105),TRBV6-3*00(105),TRBV6-4*00(105),TRBV6-5*00(105),TRBV6-6*00(105)		TRBJ2-1*00(120)		327|338|364|0|11||55.0;327|338|364|0|11||55.0;327|338|364|0|11||55.0;327|338|364|0|11||55.0;327|338|364|0|11||55.0		26|42|70|17|33||80.0		:::::::::0:-6:11:::::17:-6:33:::
	D4	p55		136	1	TGTGCAGGAGAACGTAACAATGACATGCGCTTT	TGTGCAGGAGAACGTAACAATGACATGCGCTTT	CAGERNNDMRF		TRAV27*00(120)		TRAJ43*00(115)		318|328|348|0|10||50.0		24|43|74|14|33||95.0		:::::::::0:0:10:::::14:-4:33:::
	D4	p55		137	1	TGTGCAGAGAGCAACTTCAACAAATTTTACTTT	TGTGCAGAGAGCAACTTCAACAAATTTTACTTT	CAESNFNKFYF		TRAV13-2*00(85)		TRAJ21*00(165)		327|337|360|0|10||50.0		22|44|75|11|33||110.0		:::::::::0:-3:10:::::11:-2:33:::
	D4	p55		140	1	TGTGCTGGTCACCATGCCAGACTCATGTTT	TGTGCTGGTCACCATGCCAGACTCATGTTT	CAGHHARLMF		TRAV35*00(140)		TRAJ31*00(90)		318|326|350|0|8||40.0		29|46|77|13|30||85.0		:::::::::0:-4:8:::::13:-9:30:::
	D4	p55		141	1	TGTGCTGGGCGACGGAAACTGACATTT	TGTGCTGGGCGACGGAAACTGACATTT	CAGRRKLTF		TRAV35*00(130)		TRAJ61*00(110)		318|328|350|0|10||50.0		35|49|80|13|27||70.0		:::::::::0:-2:10:::::13:-15:27:::
	D4	p55		142	1	TGTGCCCCTTATAAGAAACTCTTT	TGTGCCCCTTATAAGAAACTCTTT	CAPYKKLF		TRGV8*00(209)		TRGJ1*00(210),TRGJ2*00(210)		336|342|374|0|6||30.0		26|42|70|8|24||80.0;26|42|70|8|24||80.0		:::::::::0:-12:6:::::8:-6:24:::

## Sheet: D4-CMV
	Sample ID
	Donor	Population		cloneId	cloneCount	clonalSequence	nSeqCDR3	aaSeqCDR3		allVHitsWithScore	allDHitsWithScore	allJHitsWithScore	allCHitsWithScore	allVAlignments	allDAlignments	allJAlignments	allCAlignments	refPoints
	D4	CMV		0	105	TGTGCTGTGGGGTTAGGCGACTACAAGCTCAGCTTT	TGTGCTGTGGGGTTAGGCGACTACAAGCTCAGCTTT	CAVGLGDYKLSF		TRAV2*00(113)		TRAJ20*00(132,9)		324|334|358|0|10||50.0		27|46|77|17|36||95.0		:::::::::0:-4:10:::::17:-7:36:::
	D4	CMV		1	76	TGCAGTGCTAGAGGGGTAGCGGAGGGATGGAACACTGAAGCTTTCTTT	TGCAGTGCTAGAGGGGTAGCGGAGGGATGGAACACTGAAGCTTTCTTT	CSARGVAEGWNTEAFF		TRBV20-1*00(84,9)	TRBD2*00(30)	TRBJ1-1*00(161,6)		321|334|355|0|13||65.0	21|27|48|16|22||30.0	21|40|68|29|48||95.0		:::::::::0:-1:13:16:-5:-5:22:29:-1:48:::
	D4	CMV		3	39	TGTGCCACCTGGGATGGGCGAGAGAAACTCTTT	TGTGCCACCTGGGATGGGCGAGAGAAACTCTTT	CATWDGREKLF		TRGV4*00(147,5)		TRGJ1*00(101),TRGJ2*00(101)		336|355|374|0|19||95.0		31|42|70|22|33||55.0;31|42|70|22|33||55.0		:::::::::0:1:19:::::22:-11:33:::
	D4	CMV		4	34	TGTGCTCTAAGAACTCAGGGCGGATCTGAAAAGCTGGTCTTT	TGTGCTCTAAGAACTCAGGGCGGATCTGAAAAGCTGGTCTTT	CALRTQGGSEKLVF		TRAV16*00(118,8)		TRAJ57*00(208,4)		315|326|349|0|11||55.0		21|52|83|11|42||155.0		:::::::::0:-3:11:::::11:-1:42:::
	D4	CMV		6	25	TGTGCTTTCGGGAGAGTCGATAATGCAGGCAACATGCTCACCTTT	TGTGCTTTCGGGAGAGTCGATAATGCAGGCAACATGCTCACCTTT	CAFGRVDNAGNMLTF		TRAV38-1*00(86,4)		TRAJ39*00(208,6)		333|342|370|0|9||45.0		26|52|83|19|45||130.0		:::::::::0:-8:9:::::19:-6:45:::
	D4	CMV		9	2	TGTGCTCTGAGTGAGGCTTGGGGCGGATCTGAAAAGCTGGTCTTT	TGTGCTCTGAGTGAGGCTTGGGGCGGATCTGAAAAGCTGGTCTTT	CALSEAWGGSEKLVF		TRAV19*00(92,5)		TRAJ57*00(147,5)		333|350|370|0|17||85.0		27|52|83|20|45||125.0		:::::::::0:0:17:::::20:-7:45:::
	D4	CMV		10	2	TGTGCCACCTGGGATCCTCCCGATCATTATTATAAGAAACTCTTT	TGTGCCACCTGGGATCCTCCCGATCATTATTATAAGAAACTCTTT	CATWDPPDHYYKKLF		TRGV4*00(100),TRGV8*00(100)		TRGJ1*00(105),TRGJ2*00(105)		336|351|374|0|15||75.0;336|351|374|0|15||75.0		22|42|70|25|45||100.0;22|42|70|25|45||100.0		:::::::::0:-3:15:::::25:-2:45:::
	D4	CMV		11	2	TGCGCCAGCAGCTTAGGACAAACCACAGATACGCAGTATTTT	TGCGCCAGCAGCTTAGGACAAACCACAGATACGCAGTATTTT	CASSLGQTTDTQYF		TRBV5-1*00(110)	TRBD1*00(25)	TRBJ2-3*00(100)		327|341|363|0|14||70.0	13|18|36|15|20||25.0	22|41|69|23|42||95.0		:::::::::0:-2:14:15:-1:-6:20:23:-2:42:::
	D4	CMV		12	2	TGTGCCTTGTGGGAAAAAGGTTATTATAAGAAACTCTTT	TGTGCCTTGTGGGAAAAAGGTTATTATAAGAAACTCTTT	CALWEKGYYKKLF		TRGV9*00(80)		TRGJ1*00(145),TRGJ2*00(145)		348|362|386|0|14||70.0		23|42|70|20|39||95.0;23|42|70|20|39||95.0		:::::::::0:-4:14:::::20:-3:39:::
	D4	CMV		14	2	TGTGCCTTGTGGGTTTATTATAAGAAACTCTTT	TGTGCCTTGTGGGTTTATTATAAGAAACTCTTT	CALWVYYKKLF		TRGV9*00(175)		TRGJ1*00(225),TRGJ2*00(225)		348|361|386|0|13||65.0		23|42|70|14|33||95.0;23|42|70|14|33||95.0		:::::::::0:-5:13:::::14:-3:33:::
	D4	CMV		15	2	TGTGCCACCTGGGATGGGCGAAAGAAACTCTTT	TGTGCCACCTGGGATGGGCGAAAGAAACTCTTT	CATWDGRKKLF		TRGV4*00(125)		TRGJ1*00(120),TRGJ2*00(120)		336|355|374|0|19||95.0		30|42|70|21|33||60.0;30|42|70|21|33||60.0		:::::::::0:1:19:::::21:-10:33:::
	D4	CMV		16	1	TGTGCTCTGAGTGAGGCTTGGGACGGATCTGAAAAGCTGGTCTTT	TGTGCTCTGAGTGAGGCTTGGGACGGATCTGAAAAGCTGGTCTTT	CALSEAWDGSEKLVF		TRAV19*00(95)		TRAJ57*00(114)		333|350|370|0|17||85.0		30|52|83|23|45||110.0		:::::::::0:0:17:::::23:-10:45:::
	D4	CMV		17	1	TGTGCCACCTGGGATAGGCTCGATTATTATAAGAAACTCTTT	TGTGCCACCTGGGATAGGCTCGATTATTATAAGAAACTCTTT	CATWDRLDYYKKLF		TRGV8*00(135),TRGV3*00(119),TRGV4*00(119),TRGV5*00(119),TRGV7*00(119)		TRGJ1*00(105),TRGJ2*00(105)		336|355|374|0|19||95.0;336|355|374|0|19|SC350T|79.0;336|355|374|0|19|SG351A|79.0;336|355|374|0|19|SC350T|79.0;335|354|373|0|19|SC349T|79.0		22|42|70|22|42||100.0;22|42|70|22|42||100.0		:::::::::0:1:19:::::22:-2:42:::
	D4	CMV		18	1	TGCGCCAGCAGCTTAGGACAGCGCACAGATACGCAGTATTTT	TGCGCCAGCAGCTTAGGACAGCGCACAGATACGCAGTATTTT	CASSLGQRTDTQYF		TRBV5-1*00(150)	TRBD1*00(30)	TRBJ2-3*00(215)		327|341|363|0|14||70.0	13|19|36|15|21||30.0	21|41|69|22|42||100.0		:::::::::0:-2:14:15:-1:-5:21:22:-1:42:::
	D4	CMV		19	1	TGTGCCACCTGGGATGGTGATTATTATAAGAAACTCTTT	TGTGCCACCTGGGATGGTGATTATTATAAGAAACTCTTT	CATWDGDYYKKLF		TRGV4*00(135)		TRGJ1*00(110),TRGJ2*00(110)		336|353|374|0|17||85.0		22|42|70|19|39||100.0;22|42|70|19|39||100.0		:::::::::0:-1:17:::::19:-2:39:::
	D4	CMV		21	1	TGTGCCGTGAGGGACAACTTCAACAAATTTTACTTT	TGTGCCGTGAGGGACAACTTCAACAAATTTTACTTT	CAVRDNFNKFYF		TRAV12-2*00(155)		TRAJ21*00(235)		330|340|363|0|10||50.0		21|44|75|13|36||115.0		:::::::::0:-3:10:::::13:-1:36:::
	D4	CMV		23	1	TGTGCCAGTAGTGTAAACAATGAGCAGTTCTTC	TGTGCCAGTAGTGTAAACAATGAGCAGTTCTTC	CASSVNNEQFF		TRBV19*00(90)		TRBJ2-1*00(145)		327|339|364|0|12||60.0		25|42|70|16|33||85.0		:::::::::0:-5:12:::::16:-5:33:::
	D4	CMV		24	1	TGTGCCTTCATTCAGGGGGACATGCGCTTT	TGTGCCTTCATTCAGGGGGACATGCGCTTT	CAFIQGDMRF		TRAV24*00(80)		TRAJ43*00(125)		333|341|363|0|8||40.0		31|43|74|18|30||60.0		:::::::::0:-2:8:::::18:-11:30:::

## Sheet: D5-CD8
	Sample ID
	Donor	Population		cloneId	cloneCount	clonalSequence	nSeqCDR3	aaSeqCDR3		allVHitsWithScore	allDHitsWithScore	allJHitsWithScore	allCHitsWithScore	allVAlignments	allDAlignments	allJAlignments	allCAlignments	refPoints
	D5	CD8		0	119	TGCGCCAGCAGCGCCTGGGGGTTACAAGAGACCCAGTACTTC	TGCGCCAGCAGCGCCTGGGGGTTACAAGAGACCCAGTACTTC	CASSAWGLQETQYF		TRBV5-1*00(95,5)	TRBD1*00(25)	TRBJ2-5*00(99,4)		327|339|363|0|12||60.0	18|23|36|16|21||25.0	22|40|68|24|42||90.0		:::::::::0:-4:12:16:-6:-1:21:24:-2:42:::
	D5	CD8		1	40	TGTGCCCCTTATTACGCTGGTGGTACTAGCTATGGAAAGCTGACATTT	TGTGCCCCTTATTACGCTGGTGGTACTAGCTATGGAAAGCTGACATTT	CAPYYAGGTSYGKLTF		TRAV24*00(92,8)		TRAJ52*00(206,5)		333|339|363|0|6||30.0		25|58|89|15|48||165.0		:::::::::0:-4:6:::::15:-5:48:::
	D5	CD8		2	36	TGCGCTGTGAGAGAGGACTATGGTCAGAATTTTGTCTTT	TGCGCTGTGAGAGAGGACTATGGTCAGAATTTTGTCTTT	CAVREDYGQNFVF		TRAV1-1*00(118,1)		TRAJ26*00(157,4)		312|326|346|0|14||70.0		26|49|80|16|39||115.0		:::::::::0:0:14:::::16:-6:39:::
	D5	CD8		3	27	TGTGCTGTGAGAGAGACCTATAACACCGACAAGCTCATCTTT	TGTGCTGTGAGAGAGACCTATAACACCGACAAGCTCATCTTT	CAVRETYNTDKLIF		TRAV3*00(96,9)		TRAJ34*00(177,4)		327|341|363|0|14||70.0		23|47|78|18|42||120.0		:::::::::0:-2:14:::::18:-3:42:::
	D5	CD8		4	25	TGTGCCACCTGGGACACCCCGGAGGGAAAGAAACTCTTT	TGTGCCACCTGGGACACCCCGGAGGGAAAGAAACTCTTT	CATWDTPEGKKLF		TRGV3*00(110,4),TRGV5*00(110,4)		TRGJ1*00(86),TRGJ2*00(86)		336|352|374|0|16||80.0;336|352|374|0|16||80.0		30|42|70|27|39||60.0;30|42|70|27|39||60.0		:::::::::0:-2:16:::::27:-10:39:::
	D5	CD8		6	20	TGTGCCAGCAGCTCTAACACCGGGGAGCTGTTTTTT	TGTGCCAGCAGCTCTAACACCGGGGAGCTGTTTTTT	CASSSNTGELFF		TRBV7-8*00(106,8)		TRBJ2-2*00(156,5)		330|343|367|0|13||65.0		22|43|71|15|36||105.0		:::::::::0:-4:13:::::15:-2:36:::
	D5	CD8		7	7	TGCGCCAGCAGCTTAGACGGGGCAAGCAATCAGCCCCAGCATTTT	TGCGCCAGCAGCTTAGACGGGGCAAGCAATCAGCCCCAGCATTTT	CASSLDGASNQPQHF		TRBV5-1*00(95,7)	TRBD1*00(25)	TRBJ1-5*00(155,7)		327|341|363|0|14||70.0	19|24|36|18|23||25.0	21|42|70|24|45||105.0		:::::::::0:-2:14:18:-7:0:23:24:-1:45:::
	D5	CD8		8	6	TGTGCCAGCAGTTCGAGGCTAGTCGGCTACAATGAGCAGTTCTTC	TGTGCCAGCAGTTCGAGGCTAGTCGGCTACAATGAGCAGTTCTTC	CASSSRLVGYNEQFF		TRBV6-6*00(85,8)	TRBD2*00(35)	TRBJ2-1*00(104,2)		327|340|364|0|13||65.0	7|14|48|17|24||35.0	23|42|70|26|45||95.0		:::::::::0:-4:13:17:9:-18:24:26:-3:45:::
	D5	CD8		9	6	TGTGCCTTGTGGGAGGTGCGGTATTATAAGAAACTCTTT	TGTGCCTTGTGGGAGGTGCGGTATTATAAGAAACTCTTT	CALWEVRYYKKLF		TRGV9*00(136,7)		TRGJ1*00(108,3),TRGJ2*00(108,3)		348|367|386|0|19||95.0		24|42|70|21|39||90.0;24|42|70|21|39||90.0		:::::::::0:1:19:::::21:-4:39:::
	D5	CD8		10	5	TGTGCCAGCAGCCAAGATTACGCGGATCAGCCCCAGCATTTT	TGTGCCAGCAGCCAAGATTACGCGGATCAGCCCCAGCATTTT	CASSQDYADQPQHF		TRBV4-2*00(135)		TRBJ1-5*00(85)		327|345|364|0|18||90.0		25|42|70|25|42||85.0		:::::::::0:1:18:::::25:-5:42:::
	D5	CD8		11	5	TGTGCTGTGAGACCCCGTGCTTCCAAGATAATCTTT	TGTGCTGTGAGACCCCGTGCTTCCAAGATAATCTTT	CAVRPRASKIIF		TRAV3*00(102)		TRAJ3*00(133)		327|339|363|0|12||60.0		31|51|82|16|36||100.0		:::::::::0:-4:12:::::16:-11:36:::
	D5	CD8		13	5	TGTGCAGAGAGAGACAATGCCAGACTCATGTTT	TGTGCAGAGAGAGACAATGCCAGACTCATGTTT	CAERDNARLMF		TRAV5*00(120)		TRAJ31*00(150,8)		327|338|360|0|11||55.0		26|46|77|13|33||100.0		:::::::::0:-2:11:::::13:-6:33:::
	D5	CD8		14	4	TGTGCCAGCAGCTTAGTACTAGCGGGGGGGAGGGAGCAGTACTTC	TGTGCCAGCAGCTTAGTACTAGCGGGGGGGAGGGAGCAGTACTTC	CASSLVLAGGREQYF		TRBV7-4*00(95),TRBV7-8*00(95),TRBV7-9*00(95)	TRBD2*00(49)	TRBJ2-7*00(75)		330|346|367|0|16||80.0;330|346|367|0|16||80.0;330|346|367|0|16||80.0	19|32|48|17|30|SA28G|49.0	27|39|67|33|45||60.0		:::::::::0:-1:16:17:-3:0:30:33:-7:45:::
	D5	CD8		16	4	TGCAGTGCTAGGCCCGAGAGCTCCTACGAGCAGTACTTC	TGCAGTGCTAGGCCCGAGAGCTCCTACGAGCAGTACTTC	CSARPESSYEQYF		TRBV20-1*00(112,5)		TRBJ2-7*00(112,5)		321|332|355|0|11||55.0		17|39|67|17|39||110.0		:::::::::0:-3:11:::::17:3:39:::
	D5	CD8		17	3	TGTGCCAGCAGTTTTGGGACGGCTAGCAATCAGCCCCAGCATTTT	TGTGCCAGCAGTTTTGGGACGGCTAGCAATCAGCCCCAGCATTTT	CASSFGTASNQPQHF		TRBV28*00(90)	TRBD1*00(25),TRBD2*00(25)	TRBJ1-5*00(120)		327|341|364|0|14||70.0	12|17|36|15|20||25.0;16|21|48|15|20||25.0	20|42|70|23|45||110.0		:::::::::0:-3:14:15:0:-7:20:23:0:45:::
	D5	CD8		18	3	TGTGCCAGCAGCTTGAAGCGGGAGAACTACAATGAGCAGTTCTTC	TGTGCCAGCAGCTTGAAGCGGGAGAACTACAATGAGCAGTTCTTC	CASSLKRENYNEQFF		TRBV5-4*00(101,7),TRBV5-5*00(101,7),TRBV5-6*00(101,7),TRBV5-7*00(101,7),TRBV5-8*00(101,7)	TRBD2*00(40)	TRBJ2-1*00(98,3)		327|342|363|0|15||75.0;327|342|363|0|15||75.0;327|342|363|0|15||75.0;327|342|363|0|15||75.0;327|342|363|0|15||75.0	22|30|48|16|24||40.0	23|42|70|26|45||95.0		:::::::::0:-1:15:16:-6:-2:24:26:-3:45:::
	D5	CD8		19	3	TGTGCCAGCAGCACCCGGCGGGAGATCCAAGAGACCCAGTACTTC	TGTGCCAGCAGCACCCGGCGGGAGATCCAAGAGACCCAGTACTTC	CASSTRREIQETQYF		TRBV14*00(88,3),TRBV3-1*00(88,3),TRBV3-2*00(88,3)	TRBD2*00(35)	TRBJ2-5*00(96,7)		330|342|367|0|12||60.0;327|339|364|0|12||60.0;327|339|364|0|12||60.0	23|30|48|17|24||35.0	21|40|68|26|45||95.0		:::::::::0:-5:12:17:-7:-2:24:26:-1:45:::
	D5	CD8		20	3	TGCGCCAGCAGCCAAGGAACAGGGGGCTCCTACGAGCAGTACTTC	TGCGCCAGCAGCCAAGGAACAGGGGGCTCCTACGAGCAGTACTTC	CASSQGTGGSYEQYF		TRBV4-1*00(98,3),TRBV4-3*00(98,3)	TRBD1*00(35)	TRBJ2-7*00(111,7)		327|343|364|0|16||80.0;327|343|364|0|16||80.0	15|22|36|18|25||35.0	19|39|67|25|45||100.0		:::::::::0:-1:16:18:-3:-2:25:25:1:45:::
	D5	CD8		22	3	TGTGCTGTGCCTAGGAATAATGCAGGCAACATGCTCACCTTT	TGTGCTGTGCCTAGGAATAATGCAGGCAACATGCTCACCTTT	CAVPRNNAGNMLTF		TRAV3*00(90)		TRAJ39*00(135)		327|336|363|0|9||45.0		25|52|83|15|42||135.0		:::::::::0:-7:9:::::15:-5:42:::
	D5	CD8		23	3	TGTGCTGTGGGTGCGCAACGGAGCAGCTATAAATTGATCTTC	TGTGCTGTGGGTGCGCAACGGAGCAGCTATAAATTGATCTTC	CAVGAQRSSYKLIF		TRAV8-3*00(130)		TRAJ12*00(161,7)		327|344|361|0|17||85.0		28|49|80|21|42||105.0		:::::::::0:3:17:::::21:-8:42:::
	D5	CD8		24	3	TGCGCCAGCAGCCAGGACAGGGTCTCCTACGAGCAGTACTTC	TGCGCCAGCAGCCAGGACAGGGTCTCCTACGAGCAGTACTTC	CASSQDRVSYEQYF		TRBV5-1*00(105)	TRBD1*00(40)	TRBJ2-7*00(133,3)		327|339|363|0|12||60.0	13|21|36|14|22||40.0	20|39|67|23|42||95.0		:::::::::0:-4:12:14:-1:-3:22:23:0:42:::
	D5	CD8		25	3	TGTGCCATCAGTGTGGGGGTAGACAATGAGCAGTTCTTC	TGTGCCATCAGTGTGGGGGTAGACAATGAGCAGTTCTTC	CAISVGVDNEQFF		TRBV10-3*00(111,7)	TRBD1*00(25)	TRBJ2-1*00(98,3)		327|340|364|0|13||65.0	18|23|36|14|19||25.0	25|42|70|22|39||85.0		:::::::::0:-4:13:14:-6:-1:19:22:-5:39:::
	D5	CD8		26	3	TGTGCCAGCAGTTTGGGGCCCAATCAGCCCCAGCATTTT	TGTGCCAGCAGTTTGGGGCCCAATCAGCCCCAGCATTTT	CASSLGPNQPQHF		TRBV12-3*00(145),TRBV12-4*00(145)	TRBD1*00(25),TRBD2*00(25)	TRBJ1-5*00(140)		330|344|367|0|14||70.0;330|344|367|0|14||70.0	19|24|36|14|19||25.0;29|34|48|15|20||25.0	23|42|70|20|39||95.0		:::::::::0:-3:14:14:-7:0:19:20:-3:39:::
	D5	CD8		27	3	TGTGCCAGCAGCACGGACTCCTACAATGAGCAGTTCTTC	TGTGCCAGCAGCACGGACTCCTACAATGAGCAGTTCTTC	CASSTDSYNEQFF		TRBV7-6*00(115),TRBV7-7*00(115)		TRBJ2-1*00(115)		330|342|367|0|12||60.0;330|342|367|0|12||60.0		20|42|70|17|39||110.0		:::::::::0:-5:12:::::17:0:39:::
	D5	CD8		28	3	TGTGCTTACGAGACTGGGGCAAACAACCTCTTCTTT	TGTGCTTACGAGACTGGGGCAAACAACCTCTTCTTT	CAYETGANNLFF		TRAV38-2DV8*00(100)		TRAJ36*00(135)		333|341|369|0|8||40.0		24|48|79|12|36||120.0		:::::::::0:-8:8:::::12:-4:36:::
	D5	CD8		29	3	TGTGCCAGCAGCTTACCCCATCACGAGCAGTACTTC	TGTGCCAGCAGCTTACCCCATCACGAGCAGTACTTC	CASSLPHHEQYF		TRBV11-2*00(111,7)		TRBJ2-7*00(133,3)		330|345|367|0|15||75.0		25|39|67|22|36||70.0		:::::::::0:-2:15:::::22:-5:36:::
	D5	CD8		30	3	TGTGCAGCAAGTAAATATGGTCAGAATTTTGTCTTT	TGTGCAGCAAGTAAATATGGTCAGAATTTTGTCTTT	CAASKYGQNFVF		TRAV13-1*00(96,7)		TRAJ26*00(152,3)		324|337|357|0|13||65.0		24|49|80|11|36|SC27A|109.0		:::::::::0:0:13:::::11:-4:36:::
	D5	CD8		31	3	TGCGCCAGCAGCTTTAGCGGTTACGAGCAGTACTTC	TGCGCCAGCAGCTTTAGCGGTTACGAGCAGTACTTC	CASSFSGYEQYF		TRBV5-1*00(140)	TRBD2*00(30)	TRBJ2-7*00(130)		327|341|363|0|14||70.0	21|27|48|14|20||30.0	24|39|67|21|36||75.0		:::::::::0:-2:14:14:-5:-5:20:21:-4:36:::
	D5	CD8		32	3	TGCGCCAGCAGCTTGGGCACAGATACGCAGTATTTT	TGCGCCAGCAGCTTGGGCACAGATACGCAGTATTTT	CASSLGTDTQYF		TRBV5-1*00(153,3)		TRBJ2-3*00(155)		327|343|363|0|16||80.0		21|41|69|16|36||100.0		:::::::::0:0:16:::::16:-1:36:::
	D5	CD8		33	3	TGTGCCAGCTCTCGTGGCGATGAGCAGTTCTTC	TGTGCCAGCTCTCGTGGCGATGAGCAGTTCTTC	CASSRGDEQFF		TRBV12-3*00(73,3),TRBV12-4*00(73,3)		TRBJ2-1*00(100)		330|339|367|0|9||45.0;330|339|367|0|9||45.0		28|42|70|19|33||70.0		:::::::::0:-8:9:::::19:-8:33:::
	D5	CD8		35	2	TGTGCAGCAAGTACTGTATCCGATGCTGGTGGTACTAGCTATGGAAAGCTGACATTT	TGTGCAGCAAGTACTGTATCCGATGCTGGTGGTACTAGCTATGGAAAGCTGACATTT	CAASTVSDAGGTSYGKLTF		TRAV13-1*00(100)	TRDD3*00(30)	TRAJ52*00(210)		324|337|357|0|13||65.0	1|7|39|15|21||30.0	23|58|89|22|57||175.0		:::::::::0:0:13:15:12:-19:21:22:-3:57:::
	D5	CD8		36	2	TGTGCAGCAAGCGTAGGGTTTTATAACCAGGGAGGAAAGCTTATCTTC	TGTGCAGCAAGCGTAGGGTTTTATAACCAGGGAGGAAAGCTTATCTTC	CAASVGFYNQGGKLIF		TRAV13-1*00(52,5),TRAV23DV6*00(47,5)	TRDD2*00(30)	TRAJ23*00(220)		324|335|357|0|11||55.0;351|363|384|0|12||60.0	17|23|27|11|17||30.0	23|52|83|19|48||145.0		:::::::::0:-2:11:11:-8:5:17:19:-3:48:::
	D5	CD8		38	2	TGTGCTGTGGAGGCTTTCAGGGGCGGATCTGAAAAGCTGGTCTTT	TGTGCTGTGGAGGCTTTCAGGGGCGGATCTGAAAAGCTGGTCTTT	CAVEAFRGGSEKLVF		TRAV36DV7*00(95)		TRAJ57*00(127)		327|341|360|0|14||70.0		27|52|83|20|45||125.0		:::::::::0:1:14:::::20:-7:45:::
	D5	CD8		39	2	TGTGCCAGTAGTATTACGGGGGCGCGAAATCAGCCCCAGCATTTT	TGTGCCAGTAGTATTACGGGGGCGCGAAATCAGCCCCAGCATTTT	CASSITGARNQPQHF		TRBV19*00(95)	TRBD1*00(40)	TRBJ1-5*00(95)		327|341|364|0|14||70.0	18|26|36|17|25||40.0	24|42|70|27|45||90.0		:::::::::0:-3:14:17:-6:2:25:27:-4:45:::
	D5	CD8		40	2	TGTGCCAGCAGTTTAGCGGGAGAGGACACCGGGGAGCTGTTTTTT	TGTGCCAGCAGTTTAGCGGGAGAGGACACCGGGGAGCTGTTTTTT	CASSLAGEDTGELFF		TRBV28*00(117,5)	TRBD2*00(35)	TRBJ2-2*00(235)		327|342|364|0|15||75.0	23|30|48|15|22||35.0	23|43|71|25|45||100.0		:::::::::0:-2:15:15:-7:-2:22:25:-3:45:::
	D5	CD8		41	2	TGTGCCAGCAGCCAAGTTGGAGGGAGGGCTGGTGAGCAGTTCTTC	TGTGCCAGCAGCCAAGTTGGAGGGAGGGCTGGTGAGCAGTTCTTC	CASSQVGGRAGEQFF		TRBV14*00(100),TRBV3-1*00(100),TRBV3-2*00(100)	TRBD2*00(40)	TRBJ2-1*00(75)		330|346|367|0|16||80.0;327|343|364|0|16||80.0;327|343|364|0|16||80.0	25|33|48|21|29||40.0	29|42|70|32|45||65.0		:::::::::0:-1:16:21:-9:1:29:32:-9:45:::
	D5	CD8		42	2	TGTGTGGTGAGCGCATGGAATGCAGGCAACATGCTCACCTTT	TGTGTGGTGAGCGCATGGAATGCAGGCAACATGCTCACCTTT	CVVSAWNAGNMLTF		TRAV10*00(122,5)		TRAJ39*00(172,5)		330|344|363|0|14||70.0		28|52|83|18|42||120.0		:::::::::0:1:14:::::18:-8:42:::
	D5	CD8		43	2	TGTGCCTGGGGGGAAGGTGCTGGGGCCAACGTCCTGACTTTC	TGTGCCTGGGGGGAAGGTGCTGGGGCCAACGTCCTGACTTTC	CAWGEGAGANVLTF		TRBV30*00(110)		TRBJ2-6*00(170)		321|330|355|0|9||45.0		22|45|73|19|42||115.0		:::::::::0:-5:9:::::19:-2:42:::
	D5	CD8		44	2	TGTGCCTGGAGTTCCGGCAGGGGGCAAGACGAGCAGTACTTC	TGTGCCTGGAGTTCCGGCAGGGGGCAAGACGAGCAGTACTTC	CAWSSGRGQDEQYF		TRBV30*00(100)	TRBD1*00(40)	TRBJ2-7*00(75)		321|333|355|0|12||60.0	16|24|36|17|25||40.0	25|39|67|28|42||70.0		:::::::::0:-2:12:17:-4:0:25:28:-5:42:::
	D5	CD8		45	2	TGTGCCTGGAGTGTTGGGTCAGGGCCAGATACGCAGTATTTT	TGTGCCTGGAGTGTTGGGTCAGGGCCAGATACGCAGTATTTT	CAWSVGSGPDTQYF		TRBV30*00(92,5)	TRBD1*00(29),TRBD2*00(25)	TRBJ2-3*00(107,5)		321|335|355|0|14||70.0	12|21|36|15|24|SA15T|29.0;28|33|48|20|25||25.0	24|41|69|25|42||85.0		:::::::::0:0:14:15:0:-3:24:25:-4:42:::
	D5	CD8		46	2	TGTGCCAGCAGCCAAGAACCGGGGGACGATACGCAGTATTTT	TGTGCCAGCAGCCAAGAACCGGGGGACGATACGCAGTATTTT	CASSQEPGDDTQYF		TRBV4-2*00(100)	TRBD1*00(25),TRBD2*00(25)	TRBJ2-3*00(105)		327|344|364|0|17||85.0	10|15|36|18|23||25.0;14|19|48|18|23||25.0	26|41|69|27|42||75.0		:::::::::0:0:17:18:2:-9:23:27:-6:42:::
	D5	CD8		47	2	TGTGCAGCAAGCCCCTTAGAAGCAGGCAACATGCTCACCTTT	TGTGCAGCAAGCCCCTTAGAAGCAGGCAACATGCTCACCTTT	CAASPLEAGNMLTF		TRAV29DV5*00(102,5)		TRAJ39*00(107,5)		345|357|378|0|12||60.0		31|52|83|21|42||105.0		:::::::::0:-1:12:::::21:-11:42:::
	D5	CD8		48	2	TGCGCCAGCAGCTTGGAAGGGGGTGGCGACGAGCAGTACTTC	TGCGCCAGCAGCTTGGAAGGGGGTGGCGACGAGCAGTACTTC	CASSLEGGGDEQYF		TRBV5-1*00(115)	TRBD1*00(30)	TRBJ2-7*00(80)		327|343|363|0|16||80.0	17|23|36|17|23||30.0	25|39|67|28|42||70.0		:::::::::0:0:16:17:-5:-1:23:28:-5:42:::
	D5	CD8		49	2	TGTGCTACGGTTATGGATAGCAACTATCAGTTAATCTGG	TGTGCTACGGTTATGGATAGCAACTATCAGTTAATCTGG	CATVMDSNYQLIW		TRAV17*00(112,5)		TRAJ33*00(177,5)		324|334|357|0|10||50.0		19|46|77|12|39||135.0		:::::::::0:-3:10:::::12:1:39:::
	D5	CD8		50	2	TGTGCCGTCCTAAACCAGGCAGGAACTGCTCTGATCTTT	TGTGCCGTCCTAAACCAGGCAGGAACTGCTCTGATCTTT	CAVLNQAGTALIF		TRAV12-2*00(95)		TRAJ15*00(140)		330|338|363|0|8||40.0		22|49|80|12|39||135.0		:::::::::0:-5:8:::::12:-2:39:::
	D5	CD8		51	2	TGTGCCGTACTCACGGGAGGAGGAAACAAACTCACCTTT	TGTGCCGTACTCACGGGAGGAGGAAACAAACTCACCTTT	CAVLTGGGNKLTF		TRAV8-1*00(147,5)		TRAJ10*00(205)		327|335|361|0|8||40.0		21|53|84|7|39||160.0		:::::::::0:-6:8:::::7:-1:39:::
	D5	CD8		52	2	TGTGCCAGTAGTTTTCGGGCTAACACTGAAGCTTTCTTT	TGTGCCAGTAGTTTTCGGGCTAACACTGAAGCTTTCTTT	CASSFRANTEAFF		TRBV19*00(90)		TRBJ1-1*00(120)		327|339|364|0|12||60.0		22|40|68|21|39||90.0		:::::::::0:-5:12:::::21:-2:39:::
	D5	CD8		53	2	TGTGCCAGCAGCCTCAGGGTGAGACAGCCCCAGCATTTT	TGTGCCAGCAGCCTCAGGGTGAGACAGCCCCAGCATTTT	CASSLRVRQPQHF		TRBV7-1*00(89),TRBV7-2*00(89),TRBV7-3*00(89),TRBV7-4*00(89),TRBV7-8*00(89)	TRBD1*00(25)	TRBJ1-5*00(90)		330|342|367|0|12||60.0;330|342|367|0|12||60.0;330|342|367|0|12||60.0;330|342|367|0|12||60.0;330|342|367|0|12||60.0	16|21|36|14|19||25.0	27|42|70|24|39||75.0		:::::::::0:-5:12:14:-4:-3:19:24:-7:39:::
	D5	CD8		54	2	TGTGCCAGCAGCGGGGGACAGCGCTATGGCTACACCTTC	TGTGCCAGCAGCGGGGGACAGCGCTATGGCTACACCTTC	CASSGGQRYGYTF		TRBV13*00(92,5)	TRBD1*00(35)	TRBJ1-2*00(107,5)		357|369|394|0|12||60.0	12|19|36|14|21||35.0	24|40|68|23|39||80.0		:::::::::0:-5:12:14:0:-5:21:23:-4:39:::
	D5	CD8		55	2	TGTGCGGTGATCAAGAACAGAGATGACAAGATCATCTTT	TGTGCGGTGATCAAGAACAGAGATGACAAGATCATCTTT	CAVIKNRDDKIIF		TRAV12-1*00(131,5),TRAV12-2*00(131,5),TRAV12-3*00(122,5)		TRAJ30*00(209)		324|334|357|0|10|ST328C|34.0;330|340|363|0|10|SC335G|34.0;330|335|363|0|5||25.0		17|46|77|10|39|ST20A|129.0		:::::::::0:-3:10:::::10:3:39:::
	D5	CD8		56	2	TGTGCAGCTCTTGGTTCTAACGACTACAAGCTCAGCTTT	TGTGCAGCTCTTGGTTCTAACGACTACAAGCTCAGCTTT	CAALGSNDYKLSF		TRAV13-1*00(125)		TRAJ20*00(167,5)		324|332|357|0|8||40.0		20|46|77|13|39||130.0		:::::::::0:-5:8:::::13:0:39:::
	D5	CD8		57	2	TGCGCCAGCAGCCCAGCTACAGGGGGCGGCTACACCTTC	TGCGCCAGCAGCCCAGCTACAGGGGGCGGCTACACCTTC	CASSPATGGGYTF		TRBV4-1*00(100),TRBV4-3*00(100)	TRBD1*00(45)	TRBJ1-2*00(85)		327|340|364|0|13||65.0;327|340|364|0|13||65.0	15|24|36|18|27||45.0	28|40|68|27|39||60.0		:::::::::0:-4:13:18:-3:0:27:27:-8:39:::
	D5	CD8		58	2	TGCAGTGCTAGAGATCTGGGAAAGCCTGAAGCTTTCTTT	TGCAGTGCTAGAGATCTGGGAAAGCCTGAAGCTTTCTTT	CSARDLGKPEAFF		TRBV20-1*00(100)		TRBJ1-1*00(115)		321|338|355|0|17||85.0		26|40|68|25|39||70.0		:::::::::0:3:17:::::25:-6:39:::
	D5	CD8		59	2	TGTGCTGTGACGGATAGCAACTATCAGTTAATCTGG	TGTGCTGTGACGGATAGCAACTATCAGTTAATCTGG	CAVTDSNYQLIW		TRAV1-2*00(120)		TRAJ33*00(130)		312|322|346|0|10||50.0		21|46|77|11|36||125.0		:::::::::0:-4:10:::::11:-1:36:::
	D5	CD8		60	2	TGTGCTGTGAGAGATAGCAACTATCAGTTAATCTGG	TGTGCTGTGAGAGATAGCAACTATCAGTTAATCTGG	CAVRDSNYQLIW		TRAV1-2*00(155)		TRAJ33*00(227,5)		312|327|346|0|15||75.0		22|46|77|12|36||120.0		:::::::::0:1:15:::::12:-2:36:::
	D5	CD8		61	2	TGTGCCACCTGGGACGGATATTATAAGAAACTCTTT	TGTGCCACCTGGGACGGATATTATAAGAAACTCTTT	CATWDGYYKKLF		TRGV2*00(110)		TRGJ1*00(140),TRGJ2*00(140)		336|353|374|0|17||85.0		24|42|70|18|36||90.0;24|42|70|18|36||90.0		:::::::::0:-1:17:::::18:-4:36:::
	D5	CD8		62	2	TGTGCCACCTGGGACAATTATTATAAGAAACTCTTT	TGTGCCACCTGGGACAATTATTATAAGAAACTCTTT	CATWDNYYKKLF		TRGV1*00(92,5),TRGV7*00(92,5)		TRGJ1*00(167,5),TRGJ2*00(167,5)		333|349|371|0|16||80.0;335|351|373|0|16||80.0		21|42|70|15|36||105.0;21|42|70|15|36||105.0		:::::::::0:-2:16:::::15:-1:36:::
	D5	CD8		63	2	TGTGCCAGCTTCCTCAGGGGGACTGAAGCTTTCTTT	TGTGCCAGCTTCCTCAGGGGGACTGAAGCTTTCTTT	CASFLRGTEAFF		TRBV2*00(110)	TRBD1*00(35)	TRBJ1-1*00(85)		330|339|367|0|9||45.0	16|23|36|14|21||35.0	25|40|68|21|36||75.0		:::::::::0:-8:9:14:-4:-1:21:21:-5:36:::
	D5	CD8		65	2	TGTGCCGTGAATGGGGGCGACAAGCTCATCTTT	TGTGCCGTGAATGGGGGCGACAAGCTCATCTTT	CAVNGGDKLIF		TRAV8-1*00(92,5)		TRAJ34*00(142,5)		327|340|361|0|13||65.0		31|47|78|17|33||80.0		:::::::::0:-1:13:::::17:-11:33:::
	D5	CD8		66	2	TGTGCCAGTAGTATAGGGAGCGAGCAGTACTTC	TGTGCCAGTAGTATAGGGAGCGAGCAGTACTTC	CASSIGSEQYF		TRBV19*00(130)		TRBJ2-7*00(105)		327|343|364|0|16||80.0		26|39|67|20|33||65.0		:::::::::0:-1:16:::::20:-6:33:::
	D5	CD8		68	2	TGTGCAGAAGGCTTTCAGAAACTTGTATTT	TGTGCAGAAGGCTTTCAGAAACTTGTATTT	CAEGFQKLVF		TRAV5*00(100)		TRAJ8*00(155)		327|335|360|0|8||40.0		27|49|80|8|30||110.0		:::::::::0:-5:8:::::8:-7:30:::
	D5	CD8		71	1	TGTGCCAGCAGCTTAGGTGGAGGGGTTGCGTTGGCCAAAAACATTCAGTACTTC	TGTGCCAGCAGCTTAGGTGGAGGGGTTGCGTTGGCCAAAAACATTCAGTACTTC	CASSLGGGVALAKNIQYF		TRBV11-1*00(95),TRBV11-2*00(95),TRBV11-3*00(95),TRBV7-2*00(95),TRBV7-4*00(95),TRBV7-8*00(95),TRBV7-9*00(95)	TRBD2*00(30)	TRBJ2-4*00(215)		330|346|367|0|16||80.0;330|346|367|0|16||80.0;330|346|367|0|16||80.0;330|346|367|0|16||80.0;330|346|367|0|16||80.0;330|346|367|0|16||80.0;330|346|367|0|16||80.0	26|32|48|18|24||30.0	21|42|70|33|54||105.0		:::::::::0:-1:16:18:-10:0:24:33:-1:54:::
	D5	CD8		72	1	TGCGGCACAGAGATCTCGGGTGCAAGTGGAGGTAGCAACTATAAACTGACATTT	TGCGGCACAGAGATCTCGGGTGCAAGTGGAGGTAGCAACTATAAACTGACATTT	CGTEISGASGGSNYKLTF		TRAV30*00(110)		TRAJ53*00(215)		324|341|357|0|17||85.0		25|55|86|24|54||150.0		:::::::::0:4:17:::::24:-5:54:::
	D5	CD8		73	1	TGTGCTCTAGCCCTCATGAATTATGGAGGAAGCCAAGGAAATCTCATCTTT	TGTGCTCTAGCCCTCATGAATTATGGAGGAAGCCAAGGAAATCTCATCTTT	CALALMNYGGSQGNLIF		TRAV6*00(80)		TRAJ42*00(210)		327|337|360|0|10||50.0		17|55|86|13|51||190.0		:::::::::0:-3:10:::::13:3:51:::
	D5	CD8		74	1	TGTGCCTTGTGGGAGCCCCTTCAAGAGTTGGGCAAAAAAATCAAGGTATTT	TGTGCCTTGTGGGAGCCCCTTCAAGAGTTGGGCAAAAAAATCAAGGTATTT	CALWEPLQELGKKIKVF		TRGV9*00(105)		TRGJP*00(225)		348|363|386|0|15||75.0		24|54|82|21|51||150.0		:::::::::0:-3:15:::::21:-4:51:::
	D5	CD8		75	1	TGTGCAGAGAGTGGTGCGGACTCTGGGGCTGGGAGTTACCAACTCACTTTC	TGTGCAGAGAGTGGTGCGGACTCTGGGGCTGGGAGTTACCAACTCACTTTC	CAESGADSGAGSYQLTF		TRAV5*00(155)		TRAJ28*00(220)		327|339|360|0|12||60.0		23|55|86|19|51||160.0		:::::::::0:-1:12:::::19:-3:51:::
	D5	CD8		76	1	TGTGCAATGAGTCTTGTGAATTATGGAGGAAGCCAAGGAAATCTCATCTTT	TGTGCAATGAGTCTTGTGAATTATGGAGGAAGCCAAGGAAATCTCATCTTT	CAMSLVNYGGSQGNLIF		TRAV14DV4*00(110)		TRAJ42*00(205)		333|344|370|0|11||55.0		20|55|86|16|51||175.0		:::::::::0:-6:11:::::16:0:51:::
	D5	CD8		78	1	TGTGCCAGCAGTTACTCCCAGGGGGATAGCAATCAGCCCCAGCATTTT	TGTGCCAGCAGTTACTCCCAGGGGGATAGCAATCAGCCCCAGCATTTT	CASSYSQGDSNQPQHF		TRBV6-2*00(135),TRBV6-3*00(135),TRBV6-5*00(135),TRBV6-6*00(135),TRBV6-4*00(119)	TRBD1*00(35)	TRBJ1-5*00(200)		327|344|364|0|17||85.0;327|344|364|0|17||85.0;327|344|364|0|17||85.0;327|344|364|0|17||85.0;327|344|364|0|17|SG339T|69.0	16|23|36|18|25||35.0	19|42|70|25|48||115.0		:::::::::0:0:17:18:-4:-1:25:25:1:48:::
	D5	CD8		79	1	TGTGCCAGCAGCTTAGAAGGGGGCGGGGGCACAGATACGCAGTATTTT	TGTGCCAGCAGCTTAGAAGGGGGCGGGGGCACAGATACGCAGTATTTT	CASSLEGGGGTDTQYF		TRBV11-2*00(100),TRBV11-3*00(100),TRBV7-4*00(95),TRBV7-8*00(95),TRBV7-9*00(95)	TRBD1*00(40)	TRBJ2-3*00(100)		330|347|367|0|17||85.0;330|347|367|0|17||85.0;330|346|367|0|16||80.0;330|346|367|0|16||80.0;330|346|367|0|16||80.0	17|25|36|17|25||40.0	21|41|69|28|48||100.0		:::::::::0:0:17:17:-5:1:25:28:-1:48:::
	D5	CD8		80	1	TGTGCTCTGAGTGAGCCCTTACGAGGATACAGCACCCTCACCTTT	TGTGCTCTGAGTGAGCCCTTACGAGGATACAGCACCCTCACCTTT	CALSEPLRGYSTLTF		TRAV19*00(80)		TRAJ11*00(135)		333|348|370|0|15||75.0		27|49|80|23|45||110.0		:::::::::0:-2:15:::::23:-7:45:::
	D5	CD8		81	1	TGTGCTCTGAGTGAGGTGGGGGATAGCAGCTATAAATTGATCTTC	TGTGCTCTGAGTGAGGTGGGGGATAGCAGCTATAAATTGATCTTC	CALSEVGDSSYKLIF		TRAV19*00(110),TRAV9-1*00(100),TRAV9-2*00(100)		TRAJ12*00(125)		333|349|370|0|16||80.0;324|338|358|0|14||70.0;324|338|358|0|14||70.0		24|49|80|20|45||125.0		:::::::::0:-1:16:::::20:-4:45:::
	D5	CD8		82	1	TGTGCTGTGAGAGGGAGAGCGGGAGGAAGCTACATACCTACATTT	TGTGCTGTGAGAGGGAGAGCGGGAGGAAGCTACATACCTACATTT	CAVRGRAGGSYIPTF		TRAV1-2*00(85)		TRAJ6*00(130)		312|325|346|0|13||65.0		27|51|82|21|45||120.0		:::::::::0:-1:13:::::21:-7:45:::
	D5	CD8		83	1	TGTGCTGTGAGAGACAATTCTGGTGGCTACAATAAGCTGATTTTT	TGTGCTGTGAGAGACAATTCTGGTGGCTACAATAAGCTGATTTTT	CAVRDNSGGYNKLIF		TRAV1-2*00(90)		TRAJ4*00(150)		312|326|346|0|14||70.0		24|52|83|17|45||140.0		:::::::::0:0:14:::::17:-4:45:::
	D5	CD8		84	1	TGTGCCGTGAGACCAGAGGCTGGCAACAACCGTAAGCTGATTTGG	TGTGCCGTGAGACCAGAGGCTGGCAACAACCGTAAGCTGATTTGG	CAVRPEAGNNRKLIW		TRAV8-4*00(129),TRAV8-2*00(113)		TRAJ38*00(220)		327|338|361|0|11|ST332C|39.0;327|338|361|0|11|ST331CST332C|23.0		24|51|82|18|45||135.0		:::::::::0:-3:11:::::18:-4:45:::
	D5	CD8		85	1	TGTGCCGTGAATGCGGGCGCTGGCAACAACCGTAAGCTGATTTGG	TGTGCCGTGAATGCGGGCGCTGGCAACAACCGTAAGCTGATTTGG	CAVNAGAGNNRKLIW		TRAV8-1*00(125)		TRAJ38*00(215)		327|342|361|0|15||75.0		24|51|82|18|45||135.0		:::::::::0:1:15:::::18:-4:45:::
	D5	CD8		86	1	TGTGCCATCAGGGGACAGGGGGCTATGAACACTGAAGCTTTCTTT	TGTGCCATCAGGGGACAGGGGGCTATGAACACTGAAGCTTTCTTT	CAIRGQGAMNTEAFF		TRBV10-3*00(80)	TRBD1*00(60)	TRBJ1-1*00(110)		327|338|364|0|11||55.0	12|24|36|11|23||60.0	19|40|68|24|45||105.0		:::::::::0:-6:11:11:0:0:23:24:1:45:::
	D5	CD8		87	1	TGTGCCAGCAGTCGTATGGGGCAGGGGGCGGATGGCTACACCTTC	TGTGCCAGCAGTCGTATGGGGCAGGGGGCGGATGGCTACACCTTC	CASSRMGQGADGYTF		TRBV7-1*00(85),TRBV7-2*00(85),TRBV7-3*00(85),TRBV7-4*00(85),TRBV7-9*00(85)	TRBD1*00(49)	TRBJ1-2*00(70)		330|341|367|0|11||55.0;330|341|367|0|11||55.0;330|341|367|0|11||55.0;330|341|367|0|11||55.0;330|341|367|0|11||55.0	12|25|36|17|30|SA15G|49.0	26|40|68|31|45||70.0		:::::::::0:-6:11:17:0:1:30:31:-6:45:::
	D5	CD8		88	1	TGTGCCAGCAGTGAGCGCAGCGGGAGGGCGAATGAGCAGTTCTTC	TGTGCCAGCAGTGAGCGCAGCGGGAGGGCGAATGAGCAGTTCTTC	CASSERSGRANEQFF		TRBV25-1*00(90),TRBV28*00(80)	TRBD2*00(55)	TRBJ2-1*00(85)		327|341|364|0|14||70.0;327|339|364|0|12||60.0	22|33|48|18|29||55.0	27|42|70|30|45||75.0		:::::::::0:-3:14:18:-6:1:29:30:-7:45:::
	D5	CD8		89	1	TGTGCCAGCAGTACCGGACACACCTTGCAAGAGACCCAGTACTTC	TGTGCCAGCAGTACCGGACACACCTTGCAAGAGACCCAGTACTTC	CASSTGHTLQETQYF		TRBV6-4*00(90),TRBV6-5*00(90),TRBV6-6*00(90),TRBV6-7*00(90),TRBV6-9*00(90)	TRBD1*00(25)	TRBJ2-5*00(90)		327|339|364|0|12||60.0;327|339|364|0|12||60.0;327|339|364|0|12||60.0;327|339|364|0|12||60.0;327|339|364|0|12||60.0	13|18|36|15|20||25.0	22|40|68|27|45||90.0		:::::::::0:-5:12:15:-1:-6:20:27:-2:45:::
	D5	CD8		90	1	TGTGCCAGCAGTACGGACAGGCTTGCTACCTACGAGCAGTACTTC	TGTGCCAGCAGTACGGACAGGCTTGCTACCTACGAGCAGTACTTC	CASSTDRLATYEQYF		TRBV12-3*00(95),TRBV12-4*00(95),TRBV2*00(95),TRBV27*00(95),TRBV6-1*00(95),TRBV6-2*00(95),TRBV6-3*00(95)	TRBD1*00(35)	TRBJ2-7*00(205)		330|342|367|0|12||60.0;330|342|367|0|12||60.0;330|342|367|0|12||60.0;327|339|364|0|12||60.0;327|339|364|0|12||60.0;327|339|364|0|12||60.0;327|339|364|0|12||60.0	13|20|36|14|21||35.0	22|39|67|28|45||85.0		:::::::::0:-5:12:14:-1:-4:21:28:-2:45:::
	D5	CD8		91	1	TGTGCCAGCAGCTTACGGGCGGGAGCCACCTACGAGCAGTACTTC	TGTGCCAGCAGCTTACGGGCGGGAGCCACCTACGAGCAGTACTTC	CASSLRAGATYEQYF		TRBV7-2*00(90),TRBV7-3*00(90),TRBV7-4*00(90),TRBV7-8*00(90),TRBV7-9*00(90)	TRBD2*00(35)	TRBJ2-7*00(100)		330|345|367|0|15||75.0;330|345|367|0|15||75.0;330|345|367|0|15||75.0;330|345|367|0|15||75.0;330|345|367|0|15||75.0	23|30|48|18|25||35.0	22|39|67|28|45||85.0		:::::::::0:-2:15:18:-7:-2:25:28:-2:45:::
	D5	CD8		92	1	TGTGCCAGCAGCTTAGTTGGCGGGACGGGAGATACGCAGTATTTT	TGTGCCAGCAGCTTAGTTGGCGGGACGGGAGATACGCAGTATTTT	CASSLVGGTGDTQYF		TRBV11-3*00(100),TRBV7-2*00(100),TRBV7-4*00(100),TRBV7-8*00(100),TRBV7-9*00(100)	TRBD1*00(30),TRBD2*00(30)	TRBJ2-3*00(90)		330|346|367|0|16||80.0;330|346|367|0|16||80.0;330|346|367|0|16||80.0;330|346|367|0|16||80.0;330|346|367|0|16||80.0	11|17|36|20|26||30.0;15|21|48|20|26||30.0	25|41|69|29|45||80.0		:::::::::0:-1:16:20:1:-7:26:29:-5:45:::
	D5	CD8		93	1	TGTGCCAGCAGCTTAGTATCCTCCCGGTCAAGGGAGCAGTACTTC	TGTGCCAGCAGCTTAGTATCCTCCCGGTCAAGGGAGCAGTACTTC	CASSLVSSRSREQYF		TRBV7-4*00(85),TRBV7-6*00(85),TRBV7-7*00(85),TRBV7-8*00(85),TRBV7-9*00(85)	TRBD2*00(35),TRBD1*00(30)	TRBJ2-7*00(85)		330|346|367|0|16||80.0;330|346|367|0|16||80.0;330|346|367|0|16||80.0;330|346|367|0|16||80.0;330|346|367|0|16||80.0	1|8|48|19|26||35.0;8|14|36|21|27||30.0	27|39|67|33|45||60.0		:::::::::0:-1:16:19:15:-24:26:33:-7:45:::
	D5	CD8		94	1	TGTGCCAGCAGCTGGCGTGCGGGTGGGAACACTGAAGCTTTCTTT	TGTGCCAGCAGCTGGCGTGCGGGTGGGAACACTGAAGCTTTCTTT	CASSWRAGGNTEAFF		TRBV5-8*00(95),TRBV7-1*00(95),TRBV7-2*00(95),TRBV7-4*00(95),TRBV7-9*00(95)	TRBD2*00(25)	TRBJ1-1*00(95)		327|340|363|0|13||65.0;330|343|367|0|13||65.0;330|343|367|0|13||65.0;330|343|367|0|13||65.0;330|343|367|0|13||65.0	23|28|48|18|23||25.0	21|40|68|26|45||95.0		:::::::::0:-3:13:18:-7:-4:23:26:-1:45:::
	D5	CD8		95	1	TGCCTCGTGGTGATTCTTTCTGGTGGCTACAATAAGCTGATTTTT	TGCCTCGTGGTGATTCTTTCTGGTGGCTACAATAAGCTGATTTTT	CLVVILSGGYNKLIF		TRAV4*00(84)		TRAJ4*00(200)		312|322|348|0|10||50.0		23|52|83|16|45||145.0		:::::::::0:-6:10:::::16:-3:45:::
	D5	CD8		96	1	TGCCTCGTGGGTGACAATTTGGGTGCAGGCAACATGCTCACCTTT	TGCCTCGTGGGTGACAATTTGGGTGCAGGCAACATGCTCACCTTT	CLVGDNLGAGNMLTF		TRAV4*00(155)		TRAJ39*00(220)		312|328|348|0|16||80.0		30|52|83|23|45||110.0		:::::::::0:0:16:::::23:-10:45:::
	D5	CD8		97	1	TGCCTCGTGGGTGAAAGAAAGAATGCAGGCAACATGCTCACCTTT	TGCCTCGTGGGTGAAAGAAAGAATGCAGGCAACATGCTCACCTTT	CLVGERKNAGNMLTF		TRAV4*00(90)		TRAJ39*00(130)		312|326|348|0|14||70.0		28|52|83|21|45||120.0		:::::::::0:-2:14:::::21:-8:45:::
	D5	CD8		98	1	TGCGCCAGCAGCCGGGGGAGACAGGGGGCGTACGAGCAGTACTTC	TGCGCCAGCAGCCGGGGGAGACAGGGGGCGTACGAGCAGTACTTC	CASSRGRQGAYEQYF		TRBV4-1*00(95),TRBV4-3*00(95),TRBV23-1*00(85)	TRBD1*00(55)	TRBJ2-7*00(75)		327|340|364|0|13||65.0;327|340|364|0|13||65.0;330|341|367|0|11||55.0	14|25|36|19|30||55.0	24|39|67|30|45||75.0		:::::::::0:-4:13:19:-2:1:30:30:-4:45:::
	D5	CD8		99	1	TGCGCCAGCAGCCAACCGGGACAGGGAGAAGAAAAACTGTTTTTT	TGCGCCAGCAGCCAACCGGGACAGGGAGAAGAAAAACTGTTTTTT	CASSQPGQGEEKLFF		TRBV4-1*00(90),TRBV4-3*00(90)	TRBD1*00(55)	TRBJ1-4*00(90)		327|342|364|0|15||75.0;327|342|364|0|15||75.0	10|21|36|15|26||55.0	28|43|71|30|45||75.0		:::::::::0:-2:15:15:2:-3:26:30:-8:45:::
	D5	CD8		100	1	TGCGCCAGCAGCCAAGATCGCGCGGGTAAAAACATTCAGTACTTC	TGCGCCAGCAGCCAAGATCGCGCGGGTAAAAACATTCAGTACTTC	CASSQDRAGKNIQYF		TRBV4-1*00(115),TRBV4-3*00(115)	TRBD2*00(25)	TRBJ2-4*00(100)		327|346|364|0|19||95.0;327|346|364|0|19||95.0	23|28|48|21|26||25.0	24|42|70|27|45||90.0		:::::::::0:2:19:21:-7:-4:26:27:-4:45:::
	D5	CD8		101	1	TGCGCCAGCAGCCAAGACAGGGGGGGTTTCTACGAGCAGTACTTC	TGCGCCAGCAGCCAAGACAGGGGGGGTTTCTACGAGCAGTACTTC	CASSQDRGGFYEQYF		TRBV4-1*00(115),TRBV4-3*00(115)	TRBD1*00(35)	TRBJ2-7*00(80)		327|344|364|0|17||85.0;327|344|364|0|17||85.0	16|23|36|17|24||35.0	23|39|67|29|45||80.0		:::::::::0:0:17:17:-4:-1:24:29:-3:45:::
	D5	CD8		102	1	TGCATCCTGAGAGACGTAAGAGGCTTTGGGAATGTGCTGCATTGC	TGCATCCTGAGAGACGTAAGAGGCTTTGGGAATGTGCTGCATTGC	CILRDVRGFGNVLHC		TRAV26-2*00(90)		TRAJ35*00(150)		312|329|347|0|17||85.0		23|48|79|20|45||125.0		:::::::::0:2:17:::::20:-3:45:::
	D5	CD8		109	1	TGTGTTGTGAGGACACTTCCGAGCAGCTATAAATTGATCTTC	TGTGTTGTGAGGACACTTCCGAGCAGCTATAAATTGATCTTC	CVVRTLPSSYKLIF		TRAV8-2*00(100)	TRDD2*00(25)	TRAJ12*00(105)		327|338|361|0|11||55.0	10|15|27|15|20||25.0	28|49|80|21|42||105.0		:::::::::0:-3:11:15:-1:-3:20:21:-8:42:::
	D5	CD8		110	1	TGTGCTTACCTAACTCAGGGCGGATCTGAAAAGCTGGTCTTT	TGTGCTTACCTAACTCAGGGCGGATCTGAAAAGCTGGTCTTT	CAYLTQGGSEKLVF		TRAV38-2DV8*00(105)		TRAJ57*00(230)		333|341|369|0|8||40.0		20|52|83|10|42||160.0		:::::::::0:-8:8:::::10:0:42:::
	D5	CD8		111	1	TGTGCTCTGGCCCGTTATAACCAGGGAGGAAAGCTTATCTTC	TGTGCTCTGGCCCGTTATAACCAGGGAGGAAAGCTTATCTTC	CALARYNQGGKLIF		TRAV16*00(90)		TRAJ23*00(215)		315|323|349|0|8||40.0		24|52|83|14|42||140.0		:::::::::0:-6:8:::::14:-4:42:::
	D5	CD8		112	1	TGTGCTGTGGGTGCGCATGATGGGGCAAACAACCTCTTCTTT	TGTGCTGTGGGTGCGCATGATGGGGCAAACAACCTCTTCTTT	CAVGAHDGANNLFF		TRAV8-3*00(120)		TRAJ36*00(120)		327|344|361|0|17||85.0		26|48|79|20|42||110.0		:::::::::0:3:17:::::20:-6:42:::
	D5	CD8		113	1	TGTGCTGTGAGAGACTGGACTGGAGGCTTCAAAACTATCTTT	TGTGCTGTGAGAGACTGGACTGGAGGCTTCAAAACTATCTTT	CAVRDWTGGFKTIF		TRAV3*00(140)		TRAJ9*00(215)		327|342|363|0|15||75.0		26|50|81|18|42||120.0		:::::::::0:-1:15:::::18:-6:42:::
	D5	CD8		114	1	TGTGCTGTGAGAGACGAGTACAATAACAATGACATGCGCTTT	TGTGCTGTGAGAGACGAGTACAATAACAATGACATGCGCTTT	CAVRDEYNNNDMRF		TRAV3*00(80)		TRAJ43*00(165)		327|342|363|0|15||75.0		18|43|74|17|42||125.0		:::::::::0:-1:15:::::17:2:42:::
	D5	CD8		115	1	TGTGCCTCCTATAGTGGAGGTAGCAACTATAAACTGACATTT	TGTGCCTCCTATAGTGGAGGTAGCAACTATAAACTGACATTT	CASYSGGSNYKLTF		TRAV24*00(90)		TRAJ53*00(240)		333|340|363|0|7||35.0		23|55|86|10|42||160.0		:::::::::0:-3:7:::::10:-3:42:::
	D5	CD8		116	1	TGTGCCTGGAGTCCGGGGACAGGGAATGACGAGCAGTACTTC	TGTGCCTGGAGTCCGGGGACAGGGAATGACGAGCAGTACTTC	CAWSPGTGNDEQYF		TRBV30*00(95)	TRBD1*00(45)	TRBJ2-7*00(80)		321|333|355|0|12||60.0	12|21|36|15|24||45.0	25|39|67|28|42||70.0		:::::::::0:-2:12:15:0:-3:24:28:-5:42:::
	D5	CD8		117	1	TGTGCCTGGAGTGGTGGGACGGGACCCTACGAGCAGTACTTC	TGTGCCTGGAGTGGTGGGACGGGACCCTACGAGCAGTACTTC	CAWSGGTGPYEQYF		TRBV30*00(100)	TRBD1*00(30),TRBD2*00(30)	TRBJ2-7*00(95)		321|334|355|0|13||65.0	11|17|36|19|25||30.0;15|21|48|19|25||30.0	22|39|67|25|42||85.0		:::::::::0:-1:13:19:1:-7:25:25:-2:42:::
	D5	CD8		118	1	TGTGCCGTGAACAAAGGCTTTGGAAATGAGAAATTAACCTTT	TGTGCCGTGAACAAAGGCTTTGGAAATGAGAAATTAACCTTT	CAVNKGFGNEKLTF		TRAV12-2*00(205)		TRAJ48*00(215)		330|343|363|0|13||65.0		27|52|83|17|42||125.0		:::::::::0:0:13:::::17:-7:42:::
	D5	CD8		119	1	TGTGCCACCTGGGACGGGCGACGTTATTATAAGAAACTCTTT	TGTGCCACCTGGGACGGGCGACGTTATTATAAGAAACTCTTT	CATWDGRRYYKKLF		TRGV2*00(135),TRGV3*00(119),TRGV4*00(119),TRGV5*00(119),TRGV7*00(119)		TRGJ1*00(100),TRGJ2*00(100)		336|355|374|0|19||95.0;336|355|374|0|19|SA351G|79.0;336|355|374|0|19|ST350C|79.0;336|355|374|0|19|SA351G|79.0;335|354|373|0|19|SA350G|79.0		23|42|70|23|42||95.0;23|42|70|23|42||95.0		:::::::::0:1:19:::::23:-3:42:::
	D5	CD8		120	1	TGTGCCACCTGGGACGGGGTCCGGGTTTATAAGAAACTCTTT	TGTGCCACCTGGGACGGGGTCCGGGTTTATAAGAAACTCTTT	CATWDGVRVYKKLF		TRGV2*00(135),TRGV3*00(120),TRGV5*00(120)		TRGJ1*00(80),TRGJ2*00(80)		336|354|374|0|18||90.0;336|351|374|0|15||75.0;336|351|374|0|15||75.0		26|42|70|26|42||80.0;26|42|70|26|42||80.0		:::::::::0:0:18:::::26:-6:42:::
	D5	CD8		122	1	TGTGCCACCAGTGATGTCGGGACAGACAATGAGCAGTTCTTC	TGTGCCACCAGTGATGTCGGGACAGACAATGAGCAGTTCTTC	CATSDVGTDNEQFF		TRBV24-1*00(90)	TRBD1*00(40)	TRBJ2-1*00(115)		327|342|365|0|15||75.0	11|19|36|17|25||40.0	25|42|70|25|42||85.0		:::::::::0:-3:15:17:1:-5:25:25:-5:42:::
	D5	CD8		123	1	TGTGCCAGCTCACCGACAGGGAACAAGGAGCCCCAGCATTTT	TGTGCCAGCTCACCGACAGGGAACAAGGAGCCCCAGCATTTT	CASSPTGNKEPQHF		TRBV18*00(105)	TRBD1*00(35)	TRBJ1-5*00(80)		330|344|367|0|14||70.0	14|21|36|14|21||35.0	28|42|70|28|42||70.0		:::::::::0:-3:14:14:-2:-3:21:28:-8:42:::
	D5	CD8		124	1	TGTGCCAGCAGTTTAGAAACAAACACAGATACGCAGTATTTT	TGTGCCAGCAGTTTAGAAACAAACACAGATACGCAGTATTTT	CASSLETNTDTQYF		TRBV12-3*00(120),TRBV12-4*00(120),TRBV27*00(115),TRBV6-5*00(105),TRBV6-6*00(105)		TRBJ2-3*00(100)		330|346|367|0|16||80.0;330|346|367|0|16||80.0;327|342|364|0|15||75.0;327|340|364|0|13||65.0;327|340|364|0|13||65.0		22|41|69|23|42||95.0		:::::::::0:-1:16:::::23:-2:42:::
	D5	CD8		125	1	TGTGCCAGCAGTTACTCGATGGGCCACTACGAGCAGTACTTC	TGTGCCAGCAGTTACTCGATGGGCCACTACGAGCAGTACTTC	CASSYSMGHYEQYF		TRBV6-2*00(135),TRBV6-3*00(135),TRBV6-5*00(135),TRBV6-6*00(135),TRBV6-8*00(119)	TRBD2*00(25)	TRBJ2-7*00(85)		327|346|364|0|19||95.0;327|346|364|0|19||95.0;327|346|364|0|19||95.0;327|346|364|0|19||95.0;324|343|361|0|19||95.0	29|34|48|20|25||25.0	23|39|67|26|42||80.0		:::::::::0:2:19:20:-13:2:25:26:-3:42:::
	D5	CD8		126	1	TGTGCCAGCAGTGCTGCGGGACAGGGCTACGAGCAGTACTTC	TGTGCCAGCAGTGCTGCGGGACAGGGCTACGAGCAGTACTTC	CASSAAGQGYEQYF		TRBV25-1*00(95),TRBV28*00(90)	TRBD1*00(50)	TRBJ2-7*00(95)		327|340|364|0|13||65.0;327|339|364|0|12||60.0	11|21|36|16|26||50.0	23|39|67|26|42||80.0		:::::::::0:-4:13:16:1:-3:26:26:-3:42:::
	D5	CD8		127	1	TGTGCCAGCAGCTTAGTGCCCGGCGGGGATACGCAGTATTTT	TGTGCCAGCAGCTTAGTGCCCGGCGGGGATACGCAGTATTTT	CASSLVPGGDTQYF		TRBV13*00(90),TRBV7-4*00(90),TRBV7-8*00(90),TRBV7-9*00(90),TRBV7-3*00(85)	TRBD1*00(25),TRBD2*00(25)	TRBJ2-3*00(110)		357|373|394|0|16||80.0;330|346|367|0|16||80.0;330|346|367|0|16||80.0;330|346|367|0|16||80.0;330|345|367|0|15||75.0	9|14|36|18|23||25.0;13|18|48|18|23||25.0	26|41|69|27|42||75.0		:::::::::0:-1:16:18:3:-10:23:27:-6:42:::
	D5	CD8		128	1	TGTGCCAGCAGCTGGGACAGGGGAACCTACGAGCAGTACTTC	TGTGCCAGCAGCTGGGACAGGGGAACCTACGAGCAGTACTTC	CASSWDRGTYEQYF		TRBV7-2*00(95),TRBV7-3*00(95),TRBV7-4*00(95),TRBV7-8*00(95),TRBV7-9*00(95)	TRBD1*00(50)	TRBJ2-7*00(100)		330|343|367|0|13||65.0;330|343|367|0|13||65.0;330|343|367|0|13||65.0;330|343|367|0|13||65.0;330|343|367|0|13||65.0	12|22|36|13|23||50.0	22|39|67|25|42||85.0		:::::::::0:-4:13:13:0:-2:23:25:-2:42:::
	D5	CD8		129	1	TGTGCAGCAAGTTCCAACCAGGCAGGAACTGCTCTGATCTTT	TGTGCAGCAAGTTCCAACCAGGCAGGAACTGCTCTGATCTTT	CAASSNQAGTALIF		TRAV13-1*00(80)		TRAJ15*00(170)		324|336|357|0|12||60.0		20|49|80|13|42||145.0		:::::::::0:-1:12:::::13:0:42:::
	D5	CD8		130	1	TGTGCAGCAAGCGCGACCGACAGCTGGGGGAAATTGCAGTTT	TGTGCAGCAAGCGCGACCGACAGCTGGGGGAAATTGCAGTTT	CAASATDSWGKLQF		TRAV29DV5*00(85)		TRAJ24*00(155)		345|360|378|0|15||75.0		28|52|83|18|42||120.0		:::::::::0:2:15:::::18:-8:42:::
	D5	CD8		131	1	TGTGCAGCAAGCGATGTTCAGGGAGCCCAGAAGCTGGTATTT	TGTGCAGCAAGCGATGTTCAGGGAGCCCAGAAGCTGGTATTT	CAASDVQGAQKLVF		TRAV29DV5*00(140)		TRAJ54*00(205)		345|358|378|0|13||65.0		23|49|80|16|42||130.0		:::::::::0:0:13:::::16:-3:42:::
	D5	CD8		132	1	TGTGCAGCAAGCAGAGTTCAGGGAGCCCAGAAGCTGGTATTT	TGTGCAGCAAGCAGAGTTCAGGGAGCCCAGAAGCTGGTATTT	CAASRVQGAQKLVF		TRAV23DV6*00(105)		TRAJ54*00(135)		351|364|384|0|13||65.0		23|49|80|16|42||130.0		:::::::::0:0:13:::::16:-3:42:::
	D5	CD8		133	1	TGTGCAGAGAGGAAGGCCTCCGGAGGCTTCAAAACTATCTTT	TGTGCAGAGAGGAAGGCCTCCGGAGGCTTCAAAACTATCTTT	CAERKASGGFKTIF		TRAV13-2*00(85)	TRDD2*00(45)	TRAJ9*00(115)		327|337|360|0|10||50.0	3|12|27|10|19||45.0	29|50|81|21|42||105.0		:::::::::0:-3:10:10:6:-6:19:21:-9:42:::
	D5	CD8		134	1	TGTGCAGAGAATATAAGAAACTATGGTCAGAATTTTGTCTTT	TGTGCAGAGAATATAAGAAACTATGGTCAGAATTTTGTCTTT	CAENIRNYGQNFVF		TRAV13-2*00(95)		TRAJ26*00(145)		327|342|360|0|15||75.0		25|49|80|18|42||120.0		:::::::::0:2:15:::::18:-5:42:::
	D5	CD8		135	1	TGTGCAATGGAGGGCTCTGGGGGTTACCAGAAAGTTACCTTT	TGTGCAATGGAGGGCTCTGGGGGTTACCAGAAAGTTACCTTT	CAMEGSGGYQKVTF		TRAV12-3*00(90)		TRAJ13*00(135)		330|339|363|0|9||45.0		25|52|83|15|42||135.0		:::::::::0:-4:9:::::15:-5:42:::
	D5	CD8		136	1	TGTGCAATGAGAGAGGGCCAGGGAGATGACAAGATCATCTTT	TGTGCAATGAGAGAGGGCCAGGGAGATGACAAGATCATCTTT	CAMREGQGDDKIIF		TRAV14DV4*00(215)		TRAJ30*00(210)		333|352|370|0|19||95.0		26|46|77|22|42||100.0		:::::::::0:2:19:::::22:-6:42:::
	D5	CD8		137	1	TGTGCAATGAGAGAGACTTTTAACACCGACAAGCTCATCTTT	TGTGCAATGAGAGAGACTTTTAACACCGACAAGCTCATCTTT	CAMRETFNTDKLIF		TRAV14DV4*00(120)		TRAJ34*00(114)		333|348|370|0|15||75.0		21|47|78|16|42|SA24T|114.0		:::::::::0:-2:15:::::16:-1:42:::
	D5	CD8		138	1	TGCGCCAGCAGCCCGACGACAGAAACCTACGAGCAGTACTTC	TGCGCCAGCAGCCCGACGACAGAAACCTACGAGCAGTACTTC	CASSPTTETYEQYF		TRBV4-1*00(110),TRBV4-3*00(110),TRBV23-1*00(100)	TRBD1*00(25)	TRBJ2-7*00(85)		327|340|364|0|13||65.0;327|340|364|0|13||65.0;330|341|367|0|11||55.0	14|19|36|17|22||25.0	22|39|67|25|42||85.0		:::::::::0:-4:13:17:-2:-5:22:25:-2:42:::
	D5	CD8		143	1	TGTGTCTTGTGGGAGGTGCGGTATTATAAGAAACTCTTT	TGTGTCTTGTGGGAGGTGCGGTATTATAAGAAACTCTTT	CVLWEVRYYKKLF		TRGV9*00(129)		TRGJ1*00(100),TRGJ2*00(100)		348|367|386|0|19|SC352T|79.0		24|42|70|21|39||90.0;24|42|70|21|39||90.0		:::::::::0:1:19:::::21:-4:39:::
	D5	CD8		144	1	TGTGCTCTTGGGGAACTATACAATGCCAGACTCATGTTT	TGTGCTCTTGGGGAACTATACAATGCCAGACTCATGTTT	CALGELYNARLMF		TRDV1*00(140)		TRAJ31*00(110)		330|348|367|0|18||90.0		26|46|77|19|39||100.0		:::::::::0:1:18:::::19:-6:39:::
	D5	CD8		145	1	TGTGCTCTGAGTGAGACTGGAGGCTTCAAAACTATCTTT	TGTGCTCTGAGTGAGACTGGAGGCTTCAAAACTATCTTT	CALSETGGFKTIF		TRAV19*00(100),TRAV9-1*00(95),TRAV9-2*00(95)		TRAJ9*00(155)		333|348|370|0|15||75.0;324|338|358|0|14||70.0;324|338|358|0|14||70.0		26|50|81|15|39||120.0		:::::::::0:-2:15:::::15:-6:39:::
	D5	CD8		146	1	TGTGCTCTAACGGCTGGTTCTGCAAGGCAACTGACCTTT	TGTGCTCTAACGGCTGGTTCTGCAAGGCAACTGACCTTT	CALTAGSARQLTF		TRAV16*00(115)		TRAJ22*00(220)		315|325|349|0|10||50.0		26|52|83|13|39||130.0		:::::::::0:-4:10:::::13:-6:39:::
	D5	CD8		147	1	TGTGCTGTGCAGGCTAACAATAACAATGACATGCGCTTT	TGTGCTGTGCAGGCTAACAATAACAATGACATGCGCTTT	CAVQANNNNDMRF		TRAV20*00(150)		TRAJ43*00(205)		324|338|357|0|14||70.0		20|43|74|16|39||115.0		:::::::::0:1:14:::::16:0:39:::
	D5	CD8		148	1	TGTGCTGTGGGTTATAACCAGGGAGGAAAGCTTATCTTC	TGTGCTGTGGGTTATAACCAGGGAGGAAAGCTTATCTTC	CAVGYNQGGKLIF		TRAV1-2*00(80)		TRAJ23*00(165)		312|321|346|0|9||45.0		24|52|83|11|39||140.0		:::::::::0:-5:9:::::11:-4:39:::
	D5	CD8		149	1	TGTGCTGTGGAATCAGGAGGAAGCTACATACCTACATTT	TGTGCTGTGGAATCAGGAGGAAGCTACATACCTACATTT	CAVESGGSYIPTF		TRAV2*00(95)		TRAJ6*00(160)		324|335|358|0|11||55.0		23|51|82|11|39||140.0		:::::::::0:-3:11:::::11:-3:39:::
	D5	CD8		150	1	TGTGCTGTGAGGCGGAGCAACACAGGCAAACTAATCTTT	TGTGCTGTGAGGCGGAGCAACACAGGCAAACTAATCTTT	CAVRRSNTGKLIF		TRAV21*00(125)		TRAJ37*00(115)		324|337|356|0|13||65.0		28|51|82|16|39||115.0		:::::::::0:1:13:::::16:-8:39:::
	D5	CD8		151	1	TGTGCCACCTGGGACGATTATTATTATAAGAAACTCTTT	TGTGCCACCTGGGACGATTATTATTATAAGAAACTCTTT	CATWDDYYYKKLF		TRGV2*00(100),TRGV1*00(95),TRGV3*00(95),TRGV5*00(95),TRGV7*00(95)		TRGJ1*00(140),TRGJ2*00(140)		336|352|374|0|16||80.0;333|348|371|0|15||75.0;336|351|374|0|15||75.0;336|351|374|0|15||75.0;335|350|373|0|15||75.0		22|42|70|19|39||100.0;22|42|70|19|39||100.0		:::::::::0:-2:16:::::19:-2:39:::
	D5	CD8		152	1	TGTGCCACCAGCGGCTCCATTAATCAGCCCCAGCATTTT	TGTGCCACCAGCGGCTCCATTAATCAGCCCCAGCATTTT	CATSGSINQPQHF		TRBV15*00(110)		TRBJ1-5*00(100)		327|339|364|0|12||60.0		24|42|70|21|39||90.0		:::::::::0:-5:12:::::21:-4:39:::
	D5	CD8		153	1	TGTGCCAGTAGTATAGTGGGGAACACTGAAGCTTTCTTT	TGTGCCAGTAGTATAGTGGGGAACACTGAAGCTTTCTTT	CASSIVGNTEAFF		TRBV19*00(100)		TRBJ1-1*00(135)		327|343|364|0|16||80.0		21|40|68|20|39||95.0		:::::::::0:-1:16:::::20:-1:39:::
	D5	CD8		154	1	TGTGCCAGCAGTTTTAGAAGGGACACTGAAGCTTTCTTT	TGTGCCAGCAGTTTTAGAAGGGACACTGAAGCTTTCTTT	CASSFRRDTEAFF		TRBV27*00(130)		TRBJ1-1*00(85)		327|341|364|0|14||70.0		23|40|68|22|39||85.0		:::::::::0:-3:14:::::22:-3:39:::
	D5	CD8		155	1	TGTGCCAGCAGTTTAAGGGGGGCTGGTGAAGCTTTCTTT	TGTGCCAGCAGTTTAAGGGGGGCTGGTGAAGCTTTCTTT	CASSLRGAGEAFF		TRBV12-3*00(130),TRBV12-4*00(130),TRBV6-3*00(120),TRBV6-5*00(120),TRBV6-6*00(120)	TRBD1*00(30)	TRBJ1-1*00(70)		330|345|367|0|15||75.0;330|345|367|0|15||75.0;327|340|364|0|13||65.0;327|340|364|0|13||65.0;327|340|364|0|13||65.0	17|23|36|15|21||30.0	27|40|68|26|39||65.0		:::::::::0:-2:15:15:-5:-1:21:26:-7:39:::
	D5	CD8		156	1	TGTGCCAGCAGCTTTCAGGGGGAGGCTGAAGCTTTCTTT	TGTGCCAGCAGCTTTCAGGGGGAGGCTGAAGCTTTCTTT	CASSFQGEAEAFF		TRBV5-6*00(125),TRBV5-7*00(125),TRBV5-4*00(109),TRBV5-5*00(109),TRBV5-8*00(109)	TRBD1*00(35),TRBD2*00(30)	TRBJ1-1*00(75)		327|341|363|0|14||70.0;327|341|363|0|14||70.0;327|341|363|0|14||70.0;327|341|363|0|14||70.0;327|341|363|0|14||70.0	16|23|36|15|22||35.0;25|31|48|19|25||30.0	26|40|68|25|39||70.0		:::::::::0:-2:14:15:-4:-1:22:25:-6:39:::
	D5	CD8		157	1	TGTGCCAGCAGCTCGGGCTGGTACAATGAGCAGTTCTTC	TGTGCCAGCAGCTCGGGCTGGTACAATGAGCAGTTCTTC	CASSSGWYNEQFF		TRBV11-2*00(120),TRBV11-3*00(120),TRBV7-2*00(120),TRBV7-3*00(120),TRBV7-8*00(120)		TRBJ2-1*00(95)		330|343|367|0|13||65.0;330|343|367|0|13||65.0;330|343|367|0|13||65.0;330|343|367|0|13||65.0;330|343|367|0|13||65.0		24|42|70|21|39||90.0		:::::::::0:-4:13:::::21:-4:39:::
	D5	CD8		158	1	TGTGCCAGCAGCTATTACAGTGGTTCACCCCTCCACTTT	TGTGCCAGCAGCTATTACAGTGGTTCACCCCTCCACTTT	CASSYYSGSPLHF		TRBV7-2*00(90),TRBV7-3*00(90),TRBV7-4*00(90),TRBV7-8*00(90),TRBV7-9*00(90)		TRBJ1-6*00(115)		330|343|367|0|13||65.0;330|343|367|0|13||65.0;330|343|367|0|13||65.0;330|343|367|0|13||65.0;330|343|367|0|13||65.0		29|45|73|23|39||80.0		:::::::::0:-4:13:::::23:-9:39:::
	D5	CD8		159	1	TGTGCCAGCAGCCCCCTTGGGAATTCACCCCTCCACTTT	TGTGCCAGCAGCCCCCTTGGGAATTCACCCCTCCACTTT	CASSPLGNSPLHF		TRBV4-2*00(115),TRBV5-4*00(110),TRBV5-5*00(110),TRBV5-8*00(110)		TRBJ1-6*00(100)		327|340|364|0|13||65.0;327|339|363|0|12||60.0;327|339|363|0|12||60.0;327|339|363|0|12||60.0		27|45|73|21|39||90.0		:::::::::0:-4:13:::::21:-7:39:::
	D5	CD8		160	1	TGTGCCAGCAGCCCCCGGGGTTACAATGAGCAGTTCTTC	TGTGCCAGCAGCCCCCGGGGTTACAATGAGCAGTTCTTC	CASSPRGYNEQFF		TRBV28*00(110)	TRBD1*00(30),TRBD2*00(30)	TRBJ2-1*00(95)		327|338|364|0|11||55.0	9|15|36|13|19||30.0;13|19|48|13|19||30.0	24|42|70|21|39||90.0		:::::::::0:-6:11:13:3:-9:19:21:-4:39:::
	D5	CD8		161	1	TGTGCCAGCAGCCAAGATACCGTGTCACCCCTTCACTTT	TGTGCCAGCAGCCAAGATACCGTGTCACCCCTTCACTTT	CASSQDTVSPLHF		TRBV4-2*00(135)		TRBJ1-6*00(74)		327|345|364|0|18||90.0		30|45|73|24|39|SC38T|59.0		:::::::::0:1:18:::::24:-10:39:::
	D5	CD8		162	1	TGTGCCAGCAGCGTCAGGCCGTTAGATACGCAGTATTTT	TGTGCCAGCAGCGTCAGGCCGTTAGATACGCAGTATTTT	CASSVRPLDTQYF		TRBV9*00(85)		TRBJ2-3*00(125)		327|341|363|0|14||70.0		25|41|69|23|39||80.0		:::::::::0:-2:14:::::23:-5:39:::
	D5	CD8		163	1	TGTGCCAGCAGCAAGGGGTTGAACACTGAAGCTTTCTTT	TGTGCCAGCAGCAAGGGGTTGAACACTGAAGCTTTCTTT	CASSKGLNTEAFF		TRBV21-1*00(80)		TRBJ1-1*00(150)		331|345|368|0|14||70.0		20|40|68|19|39||100.0		:::::::::0:-3:14:::::19:0:39:::
	D5	CD8		164	1	TGTGCAGGAGCAGGTGGTTCTGCAAGGCAACTGACCTTT	TGTGCAGGAGCAGGTGGTTCTGCAAGGCAACTGACCTTT	CAGAGGSARQLTF		TRAV27*00(95)		TRAJ22*00(145)		318|329|348|0|11||55.0		27|52|83|14|39||125.0		:::::::::0:1:11:::::14:-7:39:::
	D5	CD8		165	1	TGTGCAGAGTATGGTAGCAACACAGGCAAACTAATCTTT	TGTGCAGAGTATGGTAGCAACACAGGCAAACTAATCTTT	CAEYGSNTGKLIF		TRAV5*00(80)		TRAJ37*00(140)		327|336|360|0|9||45.0		28|51|82|16|39||115.0		:::::::::0:-4:9:::::16:-8:39:::
	D5	CD8		166	1	TGCGCTGTGTCGGATAATAGCAACTATCAGTTAATCTGG	TGCGCTGTGTCGGATAATAGCAACTATCAGTTAATCTGG	CAVSDNSNYQLIW		TRAV1-1*00(95)	TRDD3*00(25)	TRAJ33*00(125)		312|321|346|0|9||45.0	19|24|39|11|16||25.0	23|46|77|16|39||115.0		:::::::::0:-5:9:11:-6:-2:16:16:-3:39:::
	D5	CD8		167	1	TGCGCCAGCAGCCTTCTCCCCCCAGATACGCAGTATTTT	TGCGCCAGCAGCCTTCTCCCCCCAGATACGCAGTATTTT	CASSLLPPDTQYF		TRBV4-1*00(100),TRBV4-3*00(100),TRBV23-1*00(90)	TRBD1*00(25),TRBD2*00(25)	TRBJ2-3*00(110)		327|340|364|0|13||65.0;327|340|364|0|13||65.0;330|341|367|0|11||55.0	1|6|36|17|22||25.0;2|7|48|15|20||25.0	24|41|69|22|39||85.0		:::::::::0:-4:13:17:11:-18:22:22:-4:39:::
	D5	CD8		168	1	TGCAGTGCTAGAGATTTGACGCTCTACGAGCAGTACTTC	TGCAGTGCTAGAGATTTGACGCTCTACGAGCAGTACTTC	CSARDLTLYEQYF		TRBV20-1*00(90)		TRBJ2-7*00(125)		321|336|355|0|15||75.0		23|39|67|23|39||80.0		:::::::::0:1:15:::::23:-3:39:::
	D5	CD8		169	1	TATGCCAGCTCAGGGGACAGGGGGTACGAGCAGTACTTC	TATGCCAGCTCAGGGGACAGGGGGTACGAGCAGTACTTC	YASSGDRGYEQYF		TRBV18*00(94)	TRBD1*00(55)	TRBJ2-7*00(85)		330|342|367|0|12|SG331A|44.0	12|23|36|13|24||55.0	24|39|67|24|39||75.0		:::::::::0:-5:12:13:0:-1:24:24:-4:39:::
	D5	CD8		175	1	TGTGCTTGTACGAACACCGGTAACCAGTTCTATTTT	TGTGCTTGTACGAACACCGGTAACCAGTTCTATTTT	CACTNTGNQFYF		TRAV38-2DV8*00(100)		TRAJ49*00(144)		333|340|369|0|7||35.0		15|45|76|6|36|ST18A|134.0		:::::::::0:-9:7:::::6:5:36:::
	D5	CD8		176	1	TGTGCTCCCCGGCGAGGAGGCTTCAAAACTATCTTT	TGTGCTCCCCGGCGAGGAGGCTTCAAAACTATCTTT	CAPRRGGFKTIF		TRAV9-2*00(100)		TRAJ9*00(115)		324|331|358|0|7||35.0		29|50|81|15|36||105.0		:::::::::0:-7:7:::::15:-9:36:::
	D5	CD8		177	1	TGTGCTGCGTGGGATTCCCGTTCGAAGAAACTCTTT	TGTGCTGCGTGGGATTCCCGTTCGAAGAAACTCTTT	CAAWDSRSKKLF		TRGV10*00(95)		TRGJ1*00(120),TRGJ2*00(120)		342|358|380|0|16||80.0		30|42|70|24|36||60.0;30|42|70|24|36||60.0		:::::::::0:-2:16:::::24:-10:36:::
	D5	CD8		178	1	TGTGCCTGGAGTGTGGCAGAGTACGAGCAGTACTTC	TGTGCCTGGAGTGTGGCAGAGTACGAGCAGTACTTC	CAWSVAEYEQYF		TRBV30*00(105)		TRBJ2-7*00(115)		321|335|355|0|14||70.0		24|39|67|21|36||75.0		:::::::::0:0:14:::::21:-4:36:::
	D5	CD8		179	1	TGTGCCACCTGGCCGAATTATTATAAGAAACTCTTT	TGTGCCACCTGGCCGAATTATTATAAGAAACTCTTT	CATWPNYYKKLF		TRGV2*00(120),TRGV3*00(120),TRGV5*00(120),TRGV5P*00(120),TRGV8*00(120)		TRGJ1*00(130),TRGJ2*00(130)		336|348|374|0|12||60.0;336|348|374|0|12||60.0;336|348|374|0|12||60.0;338|350|376|0|12||60.0;336|348|374|0|12||60.0		19|42|70|13|36||115.0;19|42|70|13|36||115.0		:::::::::0:-6:12:::::13:1:36:::
	D5	CD8		181	1	TGTGCCACCTGGGACGGGCCGCATAAGAAACTCTTT	TGTGCCACCTGGGACGGGCCGCATAAGAAACTCTTT	CATWDGPHKKLF		TRGV2*00(165),TRGV3*00(149),TRGV5*00(149)		TRGJ1*00(80),TRGJ2*00(80)		336|356|374|0|20||100.0;336|356|374|0|20|SA351G|84.0;336|356|374|0|20|SA351G|84.0		28|42|70|22|36||70.0;28|42|70|22|36||70.0		:::::::::0:2:20:::::22:-8:36:::
	D5	CD8		182	1	TGTGCCACCTGGGACAGGCCTCGGAAGAAACTCTTT	TGTGCCACCTGGGACAGGCCTCGGAAGAAACTCTTT	CATWDRPRKKLF		TRGV1*00(135),TRGV3*00(135),TRGV5*00(135),TRGV7*00(135),TRGV6*00(119)		TRGJ1*00(89),TRGJ2*00(89)		333|354|371|0|21||105.0;336|357|374|0|21||105.0;336|357|374|0|21||105.0;335|356|373|0|21||105.0;335|356|373|0|21|SA345G|89.0		30|42|70|24|36||60.0;30|42|70|24|36||60.0		:::::::::0:3:21:::::24:-10:36:::
	D5	CD8		183	1	TGTGCCACCAGTGGTCCGAACACTGAAGCTTTCTTT	TGTGCCACCAGTGGTCCGAACACTGAAGCTTTCTTT	CATSGPNTEAFF		TRBV24-1*00(110)		TRBJ1-1*00(125)		327|340|365|0|13||65.0		21|40|68|17|36||95.0		:::::::::0:-5:13:::::17:-1:36:::
	D5	CD8		184	1	TGTGCCAGCTCACCCCTACGTCGCGGCTACACCTTC	TGTGCCAGCTCACCCCTACGTCGCGGCTACACCTTC	CASSPLRRGYTF		TRBV18*00(125)		TRBJ1-2*00(80)		330|344|367|0|14||70.0		28|40|68|24|36||60.0		:::::::::0:-3:14:::::24:-8:36:::
	D5	CD8		185	1	TGTGCCAGCAGTTTGGGGCGGAATACGCAGTATTTT	TGTGCCAGCAGTTTGGGGCGGAATACGCAGTATTTT	CASSLGRNTQYF		TRBV12-3*00(135),TRBV12-4*00(135)	TRBD1*00(30)	TRBJ2-3*00(80)		330|344|367|0|14||70.0;330|344|367|0|14||70.0	19|25|36|14|20||30.0	27|41|69|22|36||70.0		:::::::::0:-3:14:14:-7:1:20:22:-7:36:::
	D5	CD8		186	1	TGTGCCAGCAGTTTAGGGCGGAATGAGCAGTTCTTC	TGTGCCAGCAGTTTAGGGCGGAATGAGCAGTTCTTC	CASSLGRNEQFF		TRBV12-3*00(115),TRBV12-4*00(115),TRBV27*00(110)		TRBJ2-1*00(115)		330|346|367|0|16||80.0;330|346|367|0|16||80.0;327|342|364|0|15||75.0		27|42|70|21|36||75.0		:::::::::0:-1:16:::::21:-7:36:::
	D5	CD8		187	1	TGTGCCAGCAGTTCTAACACCGGAGAGCTGTTTTTT	TGTGCCAGCAGTTCTAACACCGGAGAGCTGTTTTTT	CASSSNTGELFF		TRBV7-2*00(95),TRBV7-3*00(95),TRBV7-4*00(95),TRBV7-8*00(95),TRBV7-9*00(95)		TRBJ2-2*00(124)		330|341|367|0|11||55.0;330|341|367|0|11||55.0;330|341|367|0|11||55.0;330|341|367|0|11||55.0;330|341|367|0|11||55.0		22|43|71|15|36|SG30A|89.0		:::::::::0:-6:11:::::15:-2:36:::
	D5	CD8		188	1	TGTGCCAGCAGCTTAGCGGTCTACGAGCAGTACTTC	TGTGCCAGCAGCTTAGCGGTCTACGAGCAGTACTTC	CASSLAVYEQYF		TRBV11-1*00(125),TRBV7-2*00(125),TRBV7-4*00(125),TRBV7-8*00(125),TRBV7-9*00(125)		TRBJ2-7*00(120)		330|348|367|0|18||90.0;330|348|367|0|18||90.0;330|348|367|0|18||90.0;330|348|367|0|18||90.0;330|348|367|0|18||90.0		23|39|67|20|36||80.0		:::::::::0:1:18:::::20:-3:36:::
	D5	CD8		189	1	TGTGCCAGCAGCTTAGGGTACAACGAGCAGTACTTC	TGTGCCAGCAGCTTAGGGTACAACGAGCAGTACTTC	CASSLGYNEQYF		TRBV11-2*00(135),TRBV11-3*00(135),TRBV7-2*00(135),TRBV7-8*00(135),TRBV7-3*00(130)		TRBJ2-7*00(90)		330|346|367|0|16||80.0;330|346|367|0|16||80.0;330|346|367|0|16||80.0;330|346|367|0|16||80.0;330|345|367|0|15||75.0		25|39|67|22|36||70.0		:::::::::0:-1:16:::::22:-5:36:::
	D5	CD8		190	1	TGTGCAGAGAATATTTCCGGAAACAAGCTGGTCTTT	TGTGCAGAGAATATTTCCGGAAACAAGCTGGTCTTT	CAENISGNKLVF		TRAV13-2*00(90)		TRAJ47*00(129)		327|341|360|0|14||70.0		28|46|77|18|36|SA36G|74.0		:::::::::0:1:14:::::18:-8:36:::
	D5	CD8		191	1	TGCGCCAGCAGCGTCGGACAGGGGGTCCTCCACTTT	TGCGCCAGCAGCGTCGGACAGGGGGTCCTCCACTTT	CASSVGQGVLHF		TRBV5-1*00(90)	TRBD1*00(50)	TRBJ1-6*00(95)		327|339|363|0|12||60.0	13|23|36|15|25||50.0	35|45|73|26|36||50.0		:::::::::0:-4:12:15:-1:-1:25:26:-15:36:::
	D5	CD8		192	1	TGCAGTGCTAGAGGCCGGGGATCATCCCTCCACTTT	TGCAGTGCTAGAGGCCGGGGATCATCCCTCCACTTT	CSARGRGSSLHF		TRBV20-1*00(115)	TRBD1*00(25),TRBD2*00(25)	TRBJ1-6*00(84)		321|334|355|0|13||65.0	10|15|36|14|19||25.0;14|19|48|14|19||25.0	30|45|73|21|36|SC33T|59.0		:::::::::0:-1:13:14:2:-9:19:21:-10:36:::
	D5	CD8		193	1	TGCAGCGTTGGAAGGCAGAACACTGAAGCTTTCTTT	TGCAGCGTTGGAAGGCAGAACACTGAAGCTTTCTTT	CSVGRQNTEAFF		TRBV29-1*00(115)		TRBJ1-1*00(105)		321|331|355|0|10||50.0		21|40|68|17|36||95.0		:::::::::0:-4:10:::::17:-1:36:::
	D5	CD8		196	1	TGTGTGGTGAGCTTGAGTCATGACATGCGCTTT	TGTGTGGTGAGCTTGAGTCATGACATGCGCTTT	CVVSLSHDMRF		TRAV12-1*00(105)		TRAJ43*00(105)		324|334|357|0|10||50.0		29|43|74|19|33||70.0		:::::::::0:-3:10:::::19:-9:33:::
	D5	CD8		197	1	TGTGCTGTGCAGGCCGGGGGCAAGCTCATCTTT	TGTGCTGTGCAGGCCGGGGGCAAGCTCATCTTT	CAVQAGGKLIF		TRAV20*00(90)	TRDD3*00(25)	TRAJ34*00(140)		324|339|357|0|15||75.0	16|21|39|15|20||25.0	34|47|78|20|33||65.0		:::::::::0:2:15:15:-3:-5:20:20:-14:33:::
	D5	CD8		198	1	TGTGCCACCTGGGAGTATTATAAGAAACTCTTT	TGTGCCACCTGGGAGTATTATAAGAAACTCTTT	CATWEYYKKLF		TRGV4*00(180)		TRGJ1*00(230),TRGJ2*00(230)		336|350|374|0|14||70.0		24|42|70|15|33||90.0;24|42|70|15|33||90.0		:::::::::0:-4:14:::::15:-4:33:::
	D5	CD8		199	1	TGTGCCAGCAGAACCGGGACAGATGCGTTCTTC	TGTGCCAGCAGAACCGGGACAGATGCGTTCTTC	CASRTGTDAFF		TRBV6-2*00(100),TRBV6-3*00(100),TRBV6-4*00(100),TRBV6-5*00(100),TRBV6-6*00(100)	TRBD1*00(45)	TRBJ2-1*00(80)		327|338|364|0|11||55.0;327|338|364|0|11||55.0;327|338|364|0|11||55.0;327|338|364|0|11||55.0;327|338|364|0|11||55.0	10|19|36|13|22||45.0	35|42|70|26|33||35.0		:::::::::0:-6:11:13:2:-5:22:26:-15:33:::
	D5	CD8		200	1	TGCCTCGTGGGGGGATACAGCACCCTCACCTTT	TGCCTCGTGGGGGGATACAGCACCCTCACCTTT	CLVGGYSTLTF		TRAV4*00(165)		TRAJ11*00(230)		312|323|348|0|11||55.0		28|49|80|12|33||105.0		:::::::::0:-5:11:::::12:-8:33:::
	D5	CD8		201	1	TGCGCTGTGAAGGAGGCCGACAAGCTCATCTTT	TGCGCTGTGAAGGAGGCCGACAAGCTCATCTTT	CAVKEADKLIF		TRAV1-1*00(140)		TRAJ34*00(85)		312|322|346|0|10||50.0		30|47|78|16|33||85.0		:::::::::0:-4:10:::::16:-10:33:::
	D5	CD8		202	1	TGCGCCAGCAGCCCAGGAGGGGAGCTGTTTTTT	TGCGCCAGCAGCCCAGGAGGGGAGCTGTTTTTT	CASSPGGELFF		TRBV5-1*00(130)		TRBJ2-2*00(95)		327|339|363|0|12||60.0		28|43|71|18|33||75.0		:::::::::0:-4:12:::::18:-8:33:::
	D5	CD8		205	1	TGTGCCTTTTTACCAGGCAAACTAATCTTT	TGTGCCTTTTTACCAGGCAAACTAATCTTT	CAFLPGKLIF		TRAV24*00(140)		TRAJ37*00(95)		333|342|363|0|9||45.0		34|51|82|13|30||85.0		:::::::::0:-1:9:::::13:-14:30:::
	D5	CD8		206	1	TGTGCCGTGCCCCACAATGACATGCGCTTT	TGTGCCGTGCCCCACAATGACATGCGCTTT	CAVPHNDMRF		TRAV12-2*00(100)		TRAJ43*00(135)		330|339|363|0|9||45.0		26|43|74|13|30||85.0		:::::::::0:-4:9:::::13:-6:30:::
	D5	CD8		209	1	TGTGCTGCGTGGGATAAGAAACTCTTT	TGTGCTGCGTGGGATAAGAAACTCTTT	CAAWDKKLF		TRGV10*00(200)		TRGJ1*00(195),TRGJ2*00(195)		342|357|380|0|15||75.0		28|42|70|13|27||70.0;28|42|70|13|27||70.0		:::::::::0:-3:15:::::13:-8:27:::
	D5	CD8		210	1	TGTGCAGGGCAGGGTGACATGCGCTTT	TGTGCAGGGCAGGGTGACATGCGCTTT	CAGQGDMRF		TRAV25*00(135)		TRAJ43*00(100)		318|328|347|0|10||50.0		30|43|74|14|27||65.0		:::::::::0:1:10:::::14:-10:27:::
	D5	CD8		212	1	TGTGTGGTGACCTTCATGTTT	TGTGTGGTGACCTTCATGTTT	CVVTFMF		TRAV12-1*00(165)		TRAJ31*00(75)		324|334|357|0|10||50.0		38|46|77|13|21||40.0		:::::::::0:-3:10:::::13:-18:21:::
	D5	CD8		213	1	TGTATGGTGACCTTCATGTTT	TGTATGGTGACCTTCATGTTT	CMVTFMF		TRAV12-1*00(144)		TRAJ31*00(80)		324|334|357|0|10|SG327A|34.0		38|46|77|13|21||40.0		:::::::::0:-3:10:::::13:-18:21:::

[truncated: 27 more sheets: D5-p55, D6-CD8, D6-p55, D7-CD8, D7-p55, D8-CD8, D8-p55, D9-CD8, D9-p55, D10-CD8, D10-p55, D13-CD8, D13-p55, D14-CD8, D14-p55, D15-CD8, D15-p55, D15-p34, D18-CD8, D18-p55 …]
